# Supplementary material for: Functional Profiling of Soft Tissue Sarcoma Using Mechanistic Models
Source: Int J Mol Sci. 2023 Sep 29;24(19):14732. doi: 10.3390/ijms241914732 (PMC10572617; doi:10.3390/ijms241914732)
Supplement: Supplementary file 1 [file ijms-24-14732-s001.zip]

Archive with 5 entries (5 files):
- figure S1.pdf
- figure S2.pdf
- figure S3.pdf
- figure S4.pdf
- Supplemental Tables.xlsx
