# Supplementary material for: Functional Profiling of Soft Tissue Sarcoma Using Mechanistic Models
Source: Int J Mol Sci. 2023 Sep 29;24(19):14732. doi: 10.3390/ijms241914732 (PMC10572617; doi:10.3390/ijms241914732)
Supplement: Supplementary file 1 [file ijms-24-14732-s001.zip › Supplemental Tables.xlsx]

## Sheet: Index
Table	Description
S1. Survival	Detailed analysis on the paths associated with survival in sarcoma, broken down to component genes
S2. TFTEA	Aggregated results of the transcription factor target enrichment analysis, including regulatory annotations, DEA and survival analysis
S3. Differential activation	Detailed analysis on the differentially activated paths in all seven sarcoma subtypes, broken down to component genes
S4. Predicted effect of gene expression	Predicted effect of gene expression on sarcoma patient survival and results of survival analysis performed with the tools Kaplan-Meier plotter (gastric cancer) and UALCAN
Tumor information
subtype	Sarcoma subtype subjected to differential activation/expression analysis
Pathway information
circuit	Code of the circuit
pathway	Code of the KEGG pathway
circuit_name	Full name of the circuit including pathway and effector genes
node	Code of the hipathia node within the pathway; a node may contain one or more genes
node_name	Name of the node
rel_eff	Relation of the node to the effector node: 1, activator; -1, inhibitor; 0, ambiguous
gene	Entrez ID code of genes that are either effector genes or significant for DEA or survival.
symbol	Gene symbols
eff_node	Genes present in the effector node
eff_gene	Representative selection of effector genes.
Column prefix indicating the analyzed data type
daa	Results with activity values, from the differential activation analysis or path survival
dea	Results with expression values, from the differential expression analysis or gene survival
Columns for the differential activation/expression (daa/dea) of each sarcoma subtype vs. normal tissues
	Log2 fold change of tumor vs. normal samples
AveExpr	Average log2 expression/activity
t	moderated t-statistic obtained with the limma pipeline
P.Value	p-value of the contrast
adj.P.Val	Adjusted p-value with the Benchamini and Hochberg method
B	Log-odds that the feature is differentially activated/expressed
de_dir	In case of being significant, direction of the dysregulation
up	For that feature, total number of subtypes showing upregulation
down	For that feature, total number of subtypes showing downregulation
var	Variance of the normalized values
Columns for the survival analysis on the full set of sarcoma samples
beta	beta coefficients for the regression model
HR (95% CI for HR)	Printing version of the Hazard ratios and 95% confidence interval.
HR	Hazard ratio; effect size of covariates
HR_CI_lower	Lower bound for the 95% confidence interval
HR_CI_upper	Upper bound for the 95% confidence interval
wald.test	Wald statisticvalue; ratio of each regression coefficient to its standard erro
concordance	Concordance of risk scores
p.value	p-value; significance of the model
p.adj	Adjusted p-value with the Benchamini and Hochberg method
p.zph	p-value for the proportional hazards assumption test
Columns for TFTEA (transcription factor target enrichment analysis) with regulatory annotation
TF	Symbol of transcription factors
TF_id	Entrez ID of transcription factors
n	Number of sarcoma subtypes that exhibit enrichment in the same direction
LOR	Log odds ratio from the TFTEA analysis estimated for the gene set
adj_p	Corrected p-values by the Benjamini and Hochberg method
TSG_ONG	Presence of the transcription factor on the tumor suppressor (TSGene), oncogene (ONGene) or both databases
COSMIC	Role in cancer as annotated by the COSMIC database: TSG, tumor suppressor gene; ONG, oncogene; both, dual roles

## Sheet: S1. Survival
Table S1. Significant circuits from the survival analysis over signaling circuit activity values along a set of 206 sarcoma patients. Results on the survival analysis are expanded to include those genes on each circuit that are of interest either by differential expression or survival.
subtype	circuit	daa_logFC	daa_AveExpr	daa_t	daa_P.Value	daa_adj.P.Val	daa_B	daa_de_dir	daa_up	daa_down	daa_var	daa_beta	daa_HR (95% CI for HR)	daa_HR	daa_HR_CI_lower	daa_HR_CI_upper	daa_wald.test	daa_concordance	daa_p.value	daa_p.adj	daa_p.zph	pathway	circuit_name	node	node_name	rel_eff	gene	symbol	eff_node	eff_gene	dea_logFC	dea_AveExpr	dea_t	dea_P.Value	dea_adj.P.Val	dea_B	dea_de_dir	dea_up	dea_down	dea_var	dea_beta	dea_HR (95% CI for HR)	dea_HR	dea_HR_CI_lower	dea_HR_CI_upper	dea_wald.test	dea_concordance	dea_p.value	dea_p.adj
DDLPS	P-hsa04110-48	0.133743	0.327979	6.24205	4.68321e-10	2.57108e-08	11.0298	up	5	NA	0.00238118	-8.4	0.000226 (3.13e-06-0.0163)	0.000226	3.13e-06	0.0163	14.8	0.635	0.00012	0.0146	0.197736	hsa04110	Cell cycle: RB1*	N-hsa04110-48	RB1*	1	5925	RB1	RB1	RB1	NA	NA	NA	NA	NA	NA	NA	NA	NA	NA	NA	NA	NA	NA	NA	NA	NA	NA	NA
DDLPS	P-hsa04110-48	0.133743	0.327979	6.24205	4.68321e-10	2.57108e-08	11.0298	up	5	NA	0.00238118	-8.4	0.000226 (3.13e-06-0.0163)	0.000226	3.13e-06	0.0163	14.8	0.635	0.00012	0.0146	0.197736	hsa04110	Cell cycle: RB1*	N-hsa04110-36	MDM2	-1	4193	MDM2	NA	NA	4.31544	6.14025	12.1727	1.32275e-33	5.52873e-30	65.3795	up	1	2	4.68002	0.0526	1.05 (0.955-1.16)	1.05	0.955	1.16	1.09	0.515	0.296	0.702
DDLPS	P-hsa04110-48	0.133743	0.327979	6.24205	4.68321e-10	2.57108e-08	11.0298	up	5	NA	0.00238118	-8.4	0.000226 (3.13e-06-0.0163)	0.000226	3.13e-06	0.0163	14.8	0.635	0.00012	0.0146	0.197736	hsa04110	Cell cycle: RB1*	N-hsa04110-1	CDKN2A	1	1029	CDKN2A	NA	NA	8.26836	0.068392	8.34113	9.46373e-17	5.3248e-14	26.6404	up	5	NA	7.17555	-0.105	0.9 (0.829-0.978)	0.9	0.829	0.978	6.25	0.577	0.0124	0.243
DDLPS	P-hsa04010-15	-0.0189201	0.280798	-3.83547	0.000126898	0.00123304	-1.02636	down	NA	2	0.000163726	-31.2	2.94e-14 (6.33e-22-1.36e-06)	2.94e-14	6.33e-22	1.36e-06	12	0.62	0.000542	0.0481	0.375342	hsa04010	MAPK signaling pathway: NFKB1	N-hsa04010-15	NFKB1	1	4790	NFKB1	NFKB1	NFKB1	NA	NA	NA	NA	NA	NA	NA	NA	NA	NA	NA	NA	NA	NA	NA	NA	NA	NA	NA
DDLPS	P-hsa04010-15	-0.0189201	0.280798	-3.83547	0.000126898	0.00123304	-1.02636	down	NA	2	0.000163726	-31.2	2.94e-14 (6.33e-22-1.36e-06)	2.94e-14	6.33e-22	1.36e-06	12	0.62	0.000542	0.0481	0.375342	hsa04010	MAPK signaling pathway: NFKB1	N-hsa04010-15	NFKB1	1	4791	NFKB2	NFKB2	NA	-1.1419	5.33519	-2.88432	0.00393964	0.020383	-2.79175	down	NA	3	0.638162	-0.671	0.511 (0.37-0.706)	0.511	0.37	0.706	16.6	0.611	4.53e-05	0.0279
DDLPS	P-hsa04010-15	-0.0189201	0.280798	-3.83547	0.000126898	0.00123304	-1.02636	down	NA	2	0.000163726	-31.2	2.94e-14 (6.33e-22-1.36e-06)	2.94e-14	6.33e-22	1.36e-06	12	0.62	0.000542	0.0481	0.375342	hsa04010	MAPK signaling pathway: NFKB1	N-hsa04010-15	NFKB1	1	5970	RELA	RELA	NA	-0.780096	6.69196	-3.49127	0.000484966	0.00387549	-0.967379	down	NA	1	0.184895	-0.74	0.477 (0.279-0.816)	0.477	0.279	0.816	7.32	0.582	0.00684	0.202
DDLPS	P-hsa04010-15	-0.0189201	0.280798	-3.83547	0.000126898	0.00123304	-1.02636	down	NA	2	0.000163726	-31.2	2.94e-14 (6.33e-22-1.36e-06)	2.94e-14	6.33e-22	1.36e-06	12	0.62	0.000542	0.0481	0.375342	hsa04010	MAPK signaling pathway: NFKB1	N-hsa04010-15	NFKB1	1	5971	RELB	RELB	NA	-0.577983	3.59762	-1.14594	0.251875	0.445935	-6.12704	no_de	NA	NA	1.00078	-0.392	0.676 (0.539-0.848)	0.676	0.539	0.848	11.4	0.616	0.000725	0.0804
DDLPS	P-hsa04010-15	-0.0189201	0.280798	-3.83547	0.000126898	0.00123304	-1.02636	down	NA	2	0.000163726	-31.2	2.94e-14 (6.33e-22-1.36e-06)	2.94e-14	6.33e-22	1.36e-06	12	0.62	0.000542	0.0481	0.375342	hsa04010	MAPK signaling pathway: NFKB1	N-hsa04010-16	CHUK	1	3551	IKBKB	NA	NA	-1.11763	5.99932	-5.06197	4.30129e-07	1.12867e-05	5.72786	down	NA	2	0.51286	-0.24	0.787 (0.571-1.08)	0.787	0.571	1.08	2.16	0.582	0.142	0.555
DDLPS	P-hsa04010-15	-0.0189201	0.280798	-3.83547	0.000126898	0.00123304	-1.02636	down	NA	2	0.000163726	-31.2	2.94e-14 (6.33e-22-1.36e-06)	2.94e-14	6.33e-22	1.36e-06	12	0.62	0.000542	0.0481	0.375342	hsa04010	MAPK signaling pathway: NFKB1	N-hsa04010-80	MAP3K7	1	6885	MAP3K7	NA	NA	0.63041	5.40156	4.22845	2.39598e-05	0.000332866	1.93645	up	1	1	0.266316	0.472	1.6 (1.03-2.49)	1.6	1.03	2.49	4.38	0.599	0.0365	0.352
DDLPS	P-hsa04010-15	-0.0189201	0.280798	-3.83547	0.000126898	0.00123304	-1.02636	down	NA	2	0.000163726	-31.2	2.94e-14 (6.33e-22-1.36e-06)	2.94e-14	6.33e-22	1.36e-06	12	0.62	0.000542	0.0481	0.375342	hsa04010	MAPK signaling pathway: NFKB1	N-hsa04010-126	MAP3K8	1	1326	MAP3K8	NA	NA	-2.42034	4.26155	-3.42234	0.00062592	0.0047272	-0.859636	down	NA	4	1.98661	-0.226	0.798 (0.688-0.926)	0.798	0.688	0.926	8.86	0.609	0.00292	0.147
DDLPS	P-hsa04010-15	-0.0189201	0.280798	-3.83547	0.000126898	0.00123304	-1.02636	down	NA	2	0.000163726	-31.2	2.94e-14 (6.33e-22-1.36e-06)	2.94e-14	6.33e-22	1.36e-06	12	0.62	0.000542	0.0481	0.375342	hsa04010	MAPK signaling pathway: NFKB1	N-hsa04010-123 125	MAPK8IP3 MAP3K1	1	23162	MAPK8IP3	NA	NA	-1.43908	6.62835	-4.50765	6.70775e-06	0.000115785	3.10309	down	NA	5	0.790426	0.316	1.37 (1.05-1.79)	1.37	1.05	1.79	5.42	0.554	0.0199	0.28
DDLPS	P-hsa04010-15	-0.0189201	0.280798	-3.83547	0.000126898	0.00123304	-1.02636	down	NA	2	0.000163726	-31.2	2.94e-14 (6.33e-22-1.36e-06)	2.94e-14	6.33e-22	1.36e-06	12	0.62	0.000542	0.0481	0.375342	hsa04010	MAPK signaling pathway: NFKB1	N-hsa04010-11	MAP4K4	1	9448	MAP4K4	NA	NA	0.0655474	6.97834	0.241561	0.809131	0.889348	-7.00402	no_de	NA	2	0.613168	0.407	1.5 (1.14-1.99)	1.5	1.14	1.99	8.15	0.62	0.00431	0.171
DDLPS	P-hsa04010-15	-0.0189201	0.280798	-3.83547	0.000126898	0.00123304	-1.02636	down	NA	2	0.000163726	-31.2	2.94e-14 (6.33e-22-1.36e-06)	2.94e-14	6.33e-22	1.36e-06	12	0.62	0.000542	0.0481	0.375342	hsa04010	MAPK signaling pathway: NFKB1	N-hsa04010-95	CASP3	1	836	CASP3	NA	NA	1.1806	4.13327	4.51033	6.62386e-06	0.000114602	3.23683	up	5	1	0.519663	-0.0501	0.951 (0.692-1.31)	0.951	0.692	1.31	0.1	0.508	0.757	0.933
DDLPS	P-hsa04010-15	-0.0189201	0.280798	-3.83547	0.000126898	0.00123304	-1.02636	down	NA	2	0.000163726	-31.2	2.94e-14 (6.33e-22-1.36e-06)	2.94e-14	6.33e-22	1.36e-06	12	0.62	0.000542	0.0481	0.375342	hsa04010	MAPK signaling pathway: NFKB1	N-hsa04010-105	RAC1	1	5879	RAC1	NA	NA	0.629364	7.4244	3.47787	0.000509814	0.00402996	-1.08608	up	4	NA	0.225335	0.383	1.47 (0.913-2.36)	1.47	0.913	2.36	2.5	0.545	0.114	0.515
DDLPS	P-hsa04010-15	-0.0189201	0.280798	-3.83547	0.000126898	0.00123304	-1.02636	down	NA	2	0.000163726	-31.2	2.94e-14 (6.33e-22-1.36e-06)	2.94e-14	6.33e-22	1.36e-06	12	0.62	0.000542	0.0481	0.375342	hsa04010	MAPK signaling pathway: NFKB1	N-hsa04010-105	RAC1	1	5880	RAC2	NA	NA	-0.0296449	2.8598	-0.0442075	0.964741	0.980457	-6.58326	no_de	NA	1	2.89407	-0.157	0.855 (0.75-0.975)	0.855	0.75	0.975	5.48	0.561	0.0192	0.278
DDLPS	P-hsa04010-15	-0.0189201	0.280798	-3.83547	0.000126898	0.00123304	-1.02636	down	NA	2	0.000163726	-31.2	2.94e-14 (6.33e-22-1.36e-06)	2.94e-14	6.33e-22	1.36e-06	12	0.62	0.000542	0.0481	0.375342	hsa04010	MAPK signaling pathway: NFKB1	N-hsa04010-105	RAC1	1	5881	RAC3	NA	NA	-2.82012	0.827724	-4.13952	3.53877e-05	0.000457724	1.98153	down	NA	2	3.39249	0.174	1.19 (1.05-1.35)	1.19	1.05	1.35	7.56	0.598	0.00596	0.195
DDLPS	P-hsa04010-15	-0.0189201	0.280798	-3.83547	0.000126898	0.00123304	-1.02636	down	NA	2	0.000163726	-31.2	2.94e-14 (6.33e-22-1.36e-06)	2.94e-14	6.33e-22	1.36e-06	12	0.62	0.000542	0.0481	0.375342	hsa04010	MAPK signaling pathway: NFKB1	N-hsa04010-105	RAC1	1	998	CDC42	NA	NA	0.683649	6.83065	3.73032	0.000193397	0.00183358	-0.141846	up	3	1	0.290418	0.381	1.46 (0.959-2.23)	1.46	0.959	2.23	3.12	0.551	0.0774	0.454
DDLPS	P-hsa04010-15	-0.0189201	0.280798	-3.83547	0.000126898	0.00123304	-1.02636	down	NA	2	0.000163726	-31.2	2.94e-14 (6.33e-22-1.36e-06)	2.94e-14	6.33e-22	1.36e-06	12	0.62	0.000542	0.0481	0.375342	hsa04010	MAPK signaling pathway: NFKB1	N-hsa04010-102	IL1A	1	3552	IL1A	NA	NA	4.96113	-8.09894	1.86605	0.0620944	0.169142	-3.98348	no_de	1	NA	15.4508	-0.0671	0.935 (0.891-0.981)	0.935	0.891	0.981	7.52	0.622	0.0061	0.196
DDLPS	P-hsa04611-34	-0.0882985	0.327361	-3.22445	0.00127046	0.00806336	-3.17705	down	1	4	0.00528453	-6.21	0.002 (9.04e-05-0.0443)	0.002	9.04e-05	0.0443	15.5	0.655	8.41e-05	0.0115	0.0450373	hsa04611	Platelet activation: Thromboxane A2*	N-hsa04611-62	TBXAS1	1	6916	TBXAS1	TBXAS1	TBXAS1	NA	NA	NA	NA	NA	NA	NA	NA	NA	NA	NA	NA	NA	NA	NA	NA	NA	NA	NA
DDLPS	P-hsa04611-34	-0.0882985	0.327361	-3.22445	0.00127046	0.00806336	-3.17705	down	1	4	0.00528453	-6.21	0.002 (9.04e-05-0.0443)	0.002	9.04e-05	0.0443	15.5	0.655	8.41e-05	0.0115	0.0450373	hsa04611	Platelet activation: Thromboxane A2*	N-hsa04611-54	PLA2G4B	1	100137049	PLA2G4B	NA	NA	-2.76049	4.37931	-6.9505	4.11711e-12	6.11463e-10	16.9883	down	NA	5	0.94591	-0.0464	0.955 (0.75-1.21)	0.955	0.75	1.21	0.14	0.551	0.705	0.917
DDLPS	P-hsa04611-34	-0.0882985	0.327361	-3.22445	0.00127046	0.00806336	-3.17705	down	1	4	0.00528453	-6.21	0.002 (9.04e-05-0.0443)	0.002	9.04e-05	0.0443	15.5	0.655	8.41e-05	0.0115	0.0450373	hsa04611	Platelet activation: Thromboxane A2*	N-hsa04611-54	PLA2G4B	1	8605	PLA2G4C	NA	NA	-0.0517426	3.56027	-0.102806	0.918121	0.953966	-6.79985	no_de	3	NA	2.06982	-0.172	0.842 (0.725-0.978)	0.842	0.725	0.978	5.08	0.64	0.0242	0.304
DDLPS	P-hsa04611-34	-0.0882985	0.327361	-3.22445	0.00127046	0.00806336	-3.17705	down	1	4	0.00528453	-6.21	0.002 (9.04e-05-0.0443)	0.002	9.04e-05	0.0443	15.5	0.655	8.41e-05	0.0115	0.0450373	hsa04611	Platelet activation: Thromboxane A2*	N-hsa04611-54	PLA2G4B	1	8681	JMJD7-PLA2G4B	NA	NA	-2.3023	5.15668	-6.83934	8.93112e-12	1.22679e-09	16.1927	down	NA	5	0.634873	-0.0997	0.905 (0.67-1.22)	0.905	0.67	1.22	0.42	0.566	0.516	0.837
DDLPS	P-hsa04611-34	-0.0882985	0.327361	-3.22445	0.00127046	0.00806336	-3.17705	down	1	4	0.00528453	-6.21	0.002 (9.04e-05-0.0443)	0.002	9.04e-05	0.0443	15.5	0.655	8.41e-05	0.0115	0.0450373	hsa04611	Platelet activation: Thromboxane A2*	N-hsa04611-20	RASGRP1	1	10125	RASGRP1	NA	NA	1.16771	0.150691	1.60893	0.107697	0.25	-4.81803	no_de	3	NA	3.19165	-0.205	0.815 (0.712-0.933)	0.815	0.712	0.933	8.79	0.594	0.00302	0.149
DDLPS	P-hsa04611-34	-0.0882985	0.327361	-3.22445	0.00127046	0.00806336	-3.17705	down	1	4	0.00528453	-6.21	0.002 (9.04e-05-0.0443)	0.002	9.04e-05	0.0443	15.5	0.655	8.41e-05	0.0115	0.0450373	hsa04611	Platelet activation: Thromboxane A2*	N-hsa04611-20	RASGRP1	1	10235	RASGRP2	NA	NA	-2.61308	4.44797	-5.58935	2.40262e-08	9.74977e-07	8.63069	down	2	4	2.75345	-0.267	0.766 (0.664-0.882)	0.766	0.664	0.882	13.7	0.64	0.000217	0.0529
DDLPS	P-hsa04611-34	-0.0882985	0.327361	-3.22445	0.00127046	0.00806336	-3.17705	down	1	4	0.00528453	-6.21	0.002 (9.04e-05-0.0443)	0.002	9.04e-05	0.0443	15.5	0.655	8.41e-05	0.0115	0.0450373	hsa04611	Platelet activation: Thromboxane A2*	N-hsa04611-33	MAPK1	1	5594	MAPK1	NA	NA	0.790398	6.72181	4.37792	1.22314e-05	0.000191168	2.46252	up	3	1	0.367177	0.341	1.41 (0.953-2.08)	1.41	0.953	2.08	2.95	0.546	0.086	0.471
DDLPS	P-hsa04611-34	-0.0882985	0.327361	-3.22445	0.00127046	0.00806336	-3.17705	down	1	4	0.00528453	-6.21	0.002 (9.04e-05-0.0443)	0.002	9.04e-05	0.0443	15.5	0.655	8.41e-05	0.0115	0.0450373	hsa04611	Platelet activation: Thromboxane A2*	N-hsa04611-32	MAPK14	1	5600	MAPK11	NA	NA	-3.08493	4.01083	-6.70085	2.30561e-11	2.76466e-09	15.3385	down	NA	5	1.23427	-0.0218	0.978 (0.803-1.19)	0.978	0.803	1.19	0.05	0.525	0.828	0.953
DDLPS	P-hsa04611-34	-0.0882985	0.327361	-3.22445	0.00127046	0.00806336	-3.17705	down	1	4	0.00528453	-6.21	0.002 (9.04e-05-0.0443)	0.002	9.04e-05	0.0443	15.5	0.655	8.41e-05	0.0115	0.0450373	hsa04611	Platelet activation: Thromboxane A2*	N-hsa04611-32	MAPK14	1	6300	MAPK12	NA	NA	-1.66232	5.83692	-4.97754	6.66057e-07	1.63349e-05	5.33822	down	NA	6	0.626022	0.064	1.07 (0.802-1.42)	1.07	0.802	1.42	0.19	0.512	0.659	0.9
DDLPS	P-hsa04611-34	-0.0882985	0.327361	-3.22445	0.00127046	0.00806336	-3.17705	down	1	4	0.00528453	-6.21	0.002 (9.04e-05-0.0443)	0.002	9.04e-05	0.0443	15.5	0.655	8.41e-05	0.0115	0.0450373	hsa04611	Platelet activation: Thromboxane A2*	N-hsa04611-15	PLCB1	1	23236	PLCB1	NA	NA	1.9439	3.48118	3.60502	0.000315239	0.00273525	-0.280655	up	6	NA	1.73369	-0.0616	0.94 (0.787-1.12)	0.94	0.787	1.12	0.46	0.494	0.496	0.826
DDLPS	P-hsa04611-34	-0.0882985	0.327361	-3.22445	0.00127046	0.00806336	-3.17705	down	1	4	0.00528453	-6.21	0.002 (9.04e-05-0.0443)	0.002	9.04e-05	0.0443	15.5	0.655	8.41e-05	0.0115	0.0450373	hsa04611	Platelet activation: Thromboxane A2*	N-hsa04611-15	PLCB1	1	5332	PLCB4	NA	NA	-2.26063	4.40536	-3.77136	0.000164272	0.00160477	0.288615	down	NA	5	4.78185	0.042	1.04 (0.943-1.15)	1.04	0.943	1.15	0.67	0.516	0.413	0.781
DDLPS	P-hsa04611-34	-0.0882985	0.327361	-3.22445	0.00127046	0.00806336	-3.17705	down	1	4	0.00528453	-6.21	0.002 (9.04e-05-0.0443)	0.002	9.04e-05	0.0443	15.5	0.655	8.41e-05	0.0115	0.0450373	hsa04611	Platelet activation: Thromboxane A2*	N-hsa04611-70	P2RX1	1	5023	P2RX1	NA	NA	-4.52658	2.36662	-3.09166	0.00200157	0.0119174	-1.75026	down	NA	3	8.22879	-0.125	0.883 (0.811-0.961)	0.883	0.811	0.961	8.2	0.642	0.00418	0.168
DDLPS	P-hsa04611-34	-0.0882985	0.327361	-3.22445	0.00127046	0.00806336	-3.17705	down	1	4	0.00528453	-6.21	0.002 (9.04e-05-0.0443)	0.002	9.04e-05	0.0443	15.5	0.655	8.41e-05	0.0115	0.0450373	hsa04611	Platelet activation: Thromboxane A2*	N-hsa04611-49	PIK3R5*	1	5296	PIK3R2	NA	NA	2.05359	4.89754	7.86922	4.35985e-15	1.35703e-12	23.5635	up	4	NA	0.504719	0.357	1.43 (1.04-1.96)	1.43	1.04	1.96	4.89	0.591	0.027	0.316
DDLPS	P-hsa04611-34	-0.0882985	0.327361	-3.22445	0.00127046	0.00806336	-3.17705	down	1	4	0.00528453	-6.21	0.002 (9.04e-05-0.0443)	0.002	9.04e-05	0.0443	15.5	0.655	8.41e-05	0.0115	0.0450373	hsa04611	Platelet activation: Thromboxane A2*	N-hsa04611-19 79 80	PLCG2 LCP2 BTK	1	5336	PLCG2	NA	NA	-0.447988	3.26765	-0.960886	0.336657	0.535554	-6.17193	no_de	4	1	1.13043	-0.263	0.769 (0.627-0.942)	0.769	0.627	0.942	6.42	0.594	0.0113	0.237
DDLPS	P-hsa04611-34	-0.0882985	0.327361	-3.22445	0.00127046	0.00806336	-3.17705	down	1	4	0.00528453	-6.21	0.002 (9.04e-05-0.0443)	0.002	9.04e-05	0.0443	15.5	0.655	8.41e-05	0.0115	0.0450373	hsa04611	Platelet activation: Thromboxane A2*	N-hsa04611-19 79 80	PLCG2 LCP2 BTK	1	695	BTK	NA	NA	-0.279484	0.780528	-0.431854	0.665866	0.795954	-6.22945	no_de	4	NA	2.73679	-0.153	0.858 (0.756-0.974)	0.858	0.756	0.974	5.57	0.579	0.0182	0.275
DDLPS	P-hsa04611-34	-0.0882985	0.327361	-3.22445	0.00127046	0.00806336	-3.17705	down	1	4	0.00528453	-6.21	0.002 (9.04e-05-0.0443)	0.002	9.04e-05	0.0443	15.5	0.655	8.41e-05	0.0115	0.0450373	hsa04611	Platelet activation: Thromboxane A2*	N-hsa04611-27	PIK3R5	1	5296	PIK3R2	NA	NA	2.05359	4.89754	7.86922	4.35985e-15	1.35703e-12	23.5635	up	4	NA	0.504719	0.357	1.43 (1.04-1.96)	1.43	1.04	1.96	4.89	0.591	0.027	0.316
DDLPS	P-hsa04611-34	-0.0882985	0.327361	-3.22445	0.00127046	0.00806336	-3.17705	down	1	4	0.00528453	-6.21	0.002 (9.04e-05-0.0443)	0.002	9.04e-05	0.0443	15.5	0.655	8.41e-05	0.0115	0.0450373	hsa04611	Platelet activation: Thromboxane A2*	N-hsa04611-37	GNAQ	1	2776	GNAQ	NA	NA	0.751397	6.12522	3.37773	0.000736569	0.00538091	-1.32942	up	5	NA	0.303913	-0.261	0.77 (0.498-1.19)	0.77	0.498	1.19	1.38	0.558	0.24	0.655
DDLPS	P-hsa04611-34	-0.0882985	0.327361	-3.22445	0.00127046	0.00806336	-3.17705	down	1	4	0.00528453	-6.21	0.002 (9.04e-05-0.0443)	0.002	9.04e-05	0.0443	15.5	0.655	8.41e-05	0.0115	0.0450373	hsa04611	Platelet activation: Thromboxane A2*	N-hsa04611-89	SYK	1	6850	SYK	NA	NA	0.568914	1.98123	0.941323	0.346586	0.545193	-6.14326	no_de	4	NA	2.76743	-0.125	0.883 (0.781-0.998)	0.883	0.781	0.998	3.97	0.572	0.0464	0.382
DDLPS	P-hsa04611-34	-0.0882985	0.327361	-3.22445	0.00127046	0.00806336	-3.17705	down	1	4	0.00528453	-6.21	0.002 (9.04e-05-0.0443)	0.002	9.04e-05	0.0443	15.5	0.655	8.41e-05	0.0115	0.0450373	hsa04611	Platelet activation: Thromboxane A2*	N-hsa04611-9	F2R	1	2149	F2R	NA	NA	2.46162	4.30533	3.6681	0.00024695	0.00224248	-0.0687731	up	4	NA	2.26023	0.111	1.12 (0.951-1.31)	1.12	0.951	1.31	1.81	0.552	0.178	0.595
DDLPS	P-hsa04611-34	-0.0882985	0.327361	-3.22445	0.00127046	0.00806336	-3.17705	down	1	4	0.00528453	-6.21	0.002 (9.04e-05-0.0443)	0.002	9.04e-05	0.0443	15.5	0.655	8.41e-05	0.0115	0.0450373	hsa04611	Platelet activation: Thromboxane A2*	N-hsa04611-10	P2RY1	1	5028	P2RY1	NA	NA	2.47533	1.56589	4.10524	4.10474e-05	0.000513452	1.77064	up	6	NA	2.09976	-0.00747	0.993 (0.855-1.15)	0.993	0.855	1.15	0.01	0.515	0.922	0.98
DDLPS	P-hsa04611-34	-0.0882985	0.327361	-3.22445	0.00127046	0.00806336	-3.17705	down	1	4	0.00528453	-6.21	0.002 (9.04e-05-0.0443)	0.002	9.04e-05	0.0443	15.5	0.655	8.41e-05	0.0115	0.0450373	hsa04611	Platelet activation: Thromboxane A2*	N-hsa04611-30	GUCY1A2	1	2977	GUCY1A2	NA	NA	2.68672	3.31428	4.12464	3.77468e-05	0.000481428	1.63635	up	6	NA	3.61286	0.0954	1.1 (0.973-1.24)	1.1	0.973	1.24	2.31	0.541	0.129	0.537
DDLPS	P-hsa04611-34	-0.0882985	0.327361	-3.22445	0.00127046	0.00806336	-3.17705	down	1	4	0.00528453	-6.21	0.002 (9.04e-05-0.0443)	0.002	9.04e-05	0.0443	15.5	0.655	8.41e-05	0.0115	0.0450373	hsa04611	Platelet activation: Thromboxane A2*	N-hsa04611-30	GUCY1A2	1	2983	GUCY1B1	NA	NA	0.274357	4.24099	0.564857	0.572197	0.730074	-6.62838	no_de	1	NA	1.84642	-0.215	0.806 (0.685-0.95)	0.806	0.685	0.95	6.65	0.555	0.00992	0.227
DDLPS	P-hsa04611-34	-0.0882985	0.327361	-3.22445	0.00127046	0.00806336	-3.17705	down	1	4	0.00528453	-6.21	0.002 (9.04e-05-0.0443)	0.002	9.04e-05	0.0443	15.5	0.655	8.41e-05	0.0115	0.0450373	hsa04611	Platelet activation: Thromboxane A2*	N-hsa04611-76 81	FCER1G SYK	1	6850	SYK	NA	NA	0.568914	1.98123	0.941323	0.346586	0.545193	-6.14326	no_de	4	NA	2.76743	-0.125	0.883 (0.781-0.998)	0.883	0.781	0.998	3.97	0.572	0.0464	0.382
DDLPS	P-hsa04611-34	-0.0882985	0.327361	-3.22445	0.00127046	0.00806336	-3.17705	down	1	4	0.00528453	-6.21	0.002 (9.04e-05-0.0443)	0.002	9.04e-05	0.0443	15.5	0.655	8.41e-05	0.0115	0.0450373	hsa04611	Platelet activation: Thromboxane A2*	N-hsa04611-82 18 73 74 75	LYN GP5 GP1BA GP1BB GP9	1	4067	LYN	NA	NA	1.39277	3.29667	3.40601	0.000664495	0.00495685	-0.971132	up	5	NA	1.85167	-0.029	0.971 (0.834-1.13)	0.971	0.834	1.13	0.14	0.527	0.71	0.919
DDLPS	P-hsa04611-34	-0.0882985	0.327361	-3.22445	0.00127046	0.00806336	-3.17705	down	1	4	0.00528453	-6.21	0.002 (9.04e-05-0.0443)	0.002	9.04e-05	0.0443	15.5	0.655	8.41e-05	0.0115	0.0450373	hsa04611	Platelet activation: Thromboxane A2*	N-hsa04611-82 18 73 74 75	LYN GP5 GP1BA GP1BB GP9	1	2811	GP1BA	NA	NA	1.80369	-0.655754	2.6894	0.00718225	0.0327982	-2.48935	up	1	NA	1.71363	-0.181	0.834 (0.697-0.998)	0.834	0.697	0.998	3.92	0.597	0.0478	0.388
DDLPS	P-hsa04611-34	-0.0882985	0.327361	-3.22445	0.00127046	0.00806336	-3.17705	down	1	4	0.00528453	-6.21	0.002 (9.04e-05-0.0443)	0.002	9.04e-05	0.0443	15.5	0.655	8.41e-05	0.0115	0.0450373	hsa04611	Platelet activation: Thromboxane A2*	N-hsa04611-66	COL1A1	1	1277	COL1A1	NA	NA	5.03127	8.95983	6.63739	3.5387e-11	4.06274e-09	14.6454	up	4	1	4.08709	0.0487	1.05 (0.936-1.18)	1.05	0.936	1.18	0.69	0.519	0.406	0.778
DDLPS	P-hsa04611-34	-0.0882985	0.327361	-3.22445	0.00127046	0.00806336	-3.17705	down	1	4	0.00528453	-6.21	0.002 (9.04e-05-0.0443)	0.002	9.04e-05	0.0443	15.5	0.655	8.41e-05	0.0115	0.0450373	hsa04611	Platelet activation: Thromboxane A2*	N-hsa04611-66	COL1A1	1	1278	COL1A2	NA	NA	5.02284	9.3207	7.51267	6.84609e-14	1.65539e-11	20.7182	up	5	NA	3.05547	-0.00349	0.997 (0.871-1.14)	0.997	0.871	1.14	0	0.496	0.96	0.989
DDLPS	P-hsa04611-34	-0.0882985	0.327361	-3.22445	0.00127046	0.00806336	-3.17705	down	1	4	0.00528453	-6.21	0.002 (9.04e-05-0.0443)	0.002	9.04e-05	0.0443	15.5	0.655	8.41e-05	0.0115	0.0450373	hsa04611	Platelet activation: Thromboxane A2*	N-hsa04611-66	COL1A1	1	1281	COL3A1	NA	NA	5.73997	9.03739	8.27696	1.61296e-16	7.86535e-14	26.6595	up	5	1	3.65591	0.0589	1.06 (0.941-1.2)	1.06	0.941	1.2	0.93	0.546	0.335	0.733
DDLPS	P-hsa04611-34	-0.0882985	0.327361	-3.22445	0.00127046	0.00806336	-3.17705	down	1	4	0.00528453	-6.21	0.002 (9.04e-05-0.0443)	0.002	9.04e-05	0.0443	15.5	0.655	8.41e-05	0.0115	0.0450373	hsa04611	Platelet activation: Thromboxane A2*	N-hsa04611-16 77	GP6 LYN	1	4067	LYN	NA	NA	1.39277	3.29667	3.40601	0.000664495	0.00495685	-0.971132	up	5	NA	1.85167	-0.029	0.971 (0.834-1.13)	0.971	0.834	1.13	0.14	0.527	0.71	0.919
DDLPS	P-hsa04611-34	-0.0882985	0.327361	-3.22445	0.00127046	0.00806336	-3.17705	down	1	4	0.00528453	-6.21	0.002 (9.04e-05-0.0443)	0.002	9.04e-05	0.0443	15.5	0.655	8.41e-05	0.0115	0.0450373	hsa04611	Platelet activation: Thromboxane A2*	N-hsa04611-16 78	GP6 FYN	1	2534	FYN	NA	NA	1.10444	5.67347	3.40956	0.000655931	0.00490262	-1.16759	up	4	1	1.5621	-0.0189	0.981 (0.815-1.18)	0.981	0.815	1.18	0.04	0.536	0.841	0.956
DDLPS	P-hsa04611-34	-0.0882985	0.327361	-3.22445	0.00127046	0.00806336	-3.17705	down	1	4	0.00528453	-6.21	0.002 (9.04e-05-0.0443)	0.002	9.04e-05	0.0443	15.5	0.655	8.41e-05	0.0115	0.0450373	hsa04611	Platelet activation: Thromboxane A2*	N-hsa04611-87	GNA13*	1	10672	GNA13	NA	NA	0.890436	5.7946	2.54705	0.0108942	0.0453789	-3.7423	up	5	NA	0.319139	0.171	1.19 (0.799-1.76)	1.19	0.799	1.76	0.72	0.538	0.396	0.772
DDLPS	P-hsa04611-34	-0.0882985	0.327361	-3.22445	0.00127046	0.00806336	-3.17705	down	1	4	0.00528453	-6.21	0.002 (9.04e-05-0.0443)	0.002	9.04e-05	0.0443	15.5	0.655	8.41e-05	0.0115	0.0450373	hsa04611	Platelet activation: Thromboxane A2*	N-hsa04611-23	TLN1	1	7094	TLN1	NA	NA	-0.617088	9.50082	-1.62664	0.103878	0.24355	-5.88151	no_de	NA	2	0.778895	-0.292	0.747 (0.582-0.959)	0.747	0.582	0.959	5.22	0.566	0.0223	0.294
DDLPS	P-hsa04611-34	-0.0882985	0.327361	-3.22445	0.00127046	0.00806336	-3.17705	down	1	4	0.00528453	-6.21	0.002 (9.04e-05-0.0443)	0.002	9.04e-05	0.0443	15.5	0.655	8.41e-05	0.0115	0.0450373	hsa04611	Platelet activation: Thromboxane A2*	N-hsa04611-65	ACTB	1	60	ACTB	NA	NA	0.460639	11.7268	1.19031	0.233981	0.424625	-6.58389	no_de	NA	1	0.430279	-0.406	0.666 (0.476-0.931)	0.666	0.476	0.931	5.65	0.584	0.0174	0.272
DDLPS	P-hsa04611-34	-0.0882985	0.327361	-3.22445	0.00127046	0.00806336	-3.17705	down	1	4	0.00528453	-6.21	0.002 (9.04e-05-0.0443)	0.002	9.04e-05	0.0443	15.5	0.655	8.41e-05	0.0115	0.0450373	hsa04611	Platelet activation: Thromboxane A2*	N-hsa04611-65	ACTB	1	71	ACTG1	NA	NA	-0.0213059	10.419	-0.0668636	0.946693	0.969898	-7.22431	no_de	NA	2	0.493329	0.39	1.48 (1.06-2.06)	1.48	1.06	2.06	5.29	0.604	0.0215	0.289
DDLPS	P-hsa04611-34	-0.0882985	0.327361	-3.22445	0.00127046	0.00806336	-3.17705	down	1	4	0.00528453	-6.21	0.002 (9.04e-05-0.0443)	0.002	9.04e-05	0.0443	15.5	0.655	8.41e-05	0.0115	0.0450373	hsa04611	Platelet activation: Thromboxane A2*	N-hsa04611-64	VASP	1	7408	VASP	NA	NA	-0.532862	5.98393	-1.62553	0.104113	0.243907	-5.67332	no_de	NA	NA	0.744864	-0.441	0.644 (0.486-0.853)	0.644	0.486	0.853	9.37	0.617	0.0022	0.134
DDLPS	P-hsa04611-34	-0.0882985	0.327361	-3.22445	0.00127046	0.00806336	-3.17705	down	1	4	0.00528453	-6.21	0.002 (9.04e-05-0.0443)	0.002	9.04e-05	0.0443	15.5	0.655	8.41e-05	0.0115	0.0450373	hsa04611	Platelet activation: Thromboxane A2*	N-hsa04611-63	PRKACA	1	5566	PRKACA	NA	NA	0.759559	6.83439	3.28899	0.00101257	0.00694135	-1.68422	up	5	NA	0.276762	-0.64	0.527 (0.334-0.833)	0.527	0.334	0.833	7.53	0.61	0.00607	0.195
DDLPS	P-hsa04611-34	-0.0882985	0.327361	-3.22445	0.00127046	0.00806336	-3.17705	down	1	4	0.00528453	-6.21	0.002 (9.04e-05-0.0443)	0.002	9.04e-05	0.0443	15.5	0.655	8.41e-05	0.0115	0.0450373	hsa04611	Platelet activation: Thromboxane A2*	N-hsa04611-63	PRKACA	1	5567	PRKACB	NA	NA	1.02684	4.74053	3.2714	0.00107758	0.00729814	-1.5859	up	2	NA	0.406084	-0.209	0.812 (0.57-1.16)	0.812	0.57	1.16	1.34	0.546	0.246	0.662
DDLPS	P-hsa04611-34	-0.0882985	0.327361	-3.22445	0.00127046	0.00806336	-3.17705	down	1	4	0.00528453	-6.21	0.002 (9.04e-05-0.0443)	0.002	9.04e-05	0.0443	15.5	0.655	8.41e-05	0.0115	0.0450373	hsa04611	Platelet activation: Thromboxane A2*	N-hsa04611-83	PRKCI	1	5584	PRKCI	NA	NA	0.431641	4.66124	1.64757	0.0995047	0.236285	-5.4544	no_de	NA	NA	0.311245	0.458	1.58 (1.05-2.37)	1.58	1.05	2.37	4.92	0.586	0.0265	0.315
DDLPS	P-hsa04611-34	-0.0882985	0.327361	-3.22445	0.00127046	0.00806336	-3.17705	down	1	4	0.00528453	-6.21	0.002 (9.04e-05-0.0443)	0.002	9.04e-05	0.0443	15.5	0.655	8.41e-05	0.0115	0.0450373	hsa04611	Platelet activation: Thromboxane A2*	N-hsa04611-48	ADCY1	1	107	ADCY1	NA	NA	3.74416	2.61049	6.38501	1.87237e-10	1.67018e-08	13.2999	up	7	NA	4.67086	0.106	1.11 (0.999-1.24)	1.11	0.999	1.24	3.79	0.535	0.0515	0.4
DDLPS	P-hsa04611-34	-0.0882985	0.327361	-3.22445	0.00127046	0.00806336	-3.17705	down	1	4	0.00528453	-6.21	0.002 (9.04e-05-0.0443)	0.002	9.04e-05	0.0443	15.5	0.655	8.41e-05	0.0115	0.0450373	hsa04611	Platelet activation: Thromboxane A2*	N-hsa04611-48	ADCY1	1	108	ADCY2	NA	NA	-2.80254	2.59716	-2.85278	0.00435203	0.0220145	-2.29914	down	2	3	19.5592	-0.0569	0.945 (0.904-0.988)	0.945	0.904	0.988	6.33	0.595	0.0119	0.24
DDLPS	P-hsa04611-34	-0.0882985	0.327361	-3.22445	0.00127046	0.00806336	-3.17705	down	1	4	0.00528453	-6.21	0.002 (9.04e-05-0.0443)	0.002	9.04e-05	0.0443	15.5	0.655	8.41e-05	0.0115	0.0450373	hsa04611	Platelet activation: Thromboxane A2*	N-hsa04611-48	ADCY1	1	109	ADCY3	NA	NA	-1.23132	6.21162	-3.5179	0.000438917	0.00357911	-0.843453	down	NA	2	0.564444	-0.0527	0.949 (0.705-1.28)	0.949	0.705	1.28	0.12	0.505	0.728	0.925
DDLPS	P-hsa04611-34	-0.0882985	0.327361	-3.22445	0.00127046	0.00806336	-3.17705	down	1	4	0.00528453	-6.21	0.002 (9.04e-05-0.0443)	0.002	9.04e-05	0.0443	15.5	0.655	8.41e-05	0.0115	0.0450373	hsa04611	Platelet activation: Thromboxane A2*	N-hsa04611-48	ADCY1	1	111	ADCY5	NA	NA	-3.85254	5.13302	-5.58901	2.40729e-08	9.75518e-07	8.56835	down	2	4	10.7706	-0.0269	0.973 (0.911-1.04)	0.973	0.911	1.04	0.64	0.539	0.425	0.787
DDLPS	P-hsa04611-34	-0.0882985	0.327361	-3.22445	0.00127046	0.00806336	-3.17705	down	1	4	0.00528453	-6.21	0.002 (9.04e-05-0.0443)	0.002	9.04e-05	0.0443	15.5	0.655	8.41e-05	0.0115	0.0450373	hsa04611	Platelet activation: Thromboxane A2*	N-hsa04611-48	ADCY1	1	112	ADCY6	NA	NA	-2.13319	6.53319	-6.98439	3.24362e-12	5.10225e-10	17.0889	down	NA	5	0.766293	0.036	1.04 (0.802-1.34)	1.04	0.802	1.34	0.08	0.513	0.784	0.941
DDLPS	P-hsa04611-34	-0.0882985	0.327361	-3.22445	0.00127046	0.00806336	-3.17705	down	1	4	0.00528453	-6.21	0.002 (9.04e-05-0.0443)	0.002	9.04e-05	0.0443	15.5	0.655	8.41e-05	0.0115	0.0450373	hsa04611	Platelet activation: Thromboxane A2*	N-hsa04611-48	ADCY1	1	115	ADCY9	NA	NA	1.30844	5.72611	3.38952	0.000705672	0.00519149	-1.27341	up	2	NA	0.769862	-0.17	0.843 (0.662-1.07)	0.843	0.662	1.07	1.91	0.559	0.167	0.583
DDLPS	P-hsa04611-34	-0.0882985	0.327361	-3.22445	0.00127046	0.00806336	-3.17705	down	1	4	0.00528453	-6.21	0.002 (9.04e-05-0.0443)	0.002	9.04e-05	0.0443	15.5	0.655	8.41e-05	0.0115	0.0450373	hsa04611	Platelet activation: Thromboxane A2*	N-hsa04611-48	ADCY1	1	196883	ADCY4	NA	NA	-3.61301	5.29135	-5.37076	8.20285e-08	2.77456e-06	7.48079	down	2	4	1.43895	-0.0847	0.919 (0.766-1.1)	0.919	0.766	1.1	0.83	0.555	0.362	0.752
DDLPS	P-hsa04611-34	-0.0882985	0.327361	-3.22445	0.00127046	0.00806336	-3.17705	down	1	4	0.00528453	-6.21	0.002 (9.04e-05-0.0443)	0.002	9.04e-05	0.0443	15.5	0.655	8.41e-05	0.0115	0.0450373	hsa04611	Platelet activation: Thromboxane A2*	N-hsa04611-52	GNAS	1	2778	GNAS	NA	NA	1.07086	9.57618	5.15569	2.62639e-07	7.41011e-06	5.97505	up	6	NA	0.366095	0.227	1.25 (0.92-1.71)	1.25	0.92	1.71	2.05	0.583	0.152	0.567
DDLPS	P-hsa04611-34	-0.0882985	0.327361	-3.22445	0.00127046	0.00806336	-3.17705	down	1	4	0.00528453	-6.21	0.002 (9.04e-05-0.0443)	0.002	9.04e-05	0.0443	15.5	0.655	8.41e-05	0.0115	0.0450373	hsa04611	Platelet activation: Thromboxane A2*	N-hsa04611-47	GNAI1	0	2770	GNAI1	NA	NA	-1.39082	5.06415	-3.2734	0.00106999	0.00726182	-1.53649	down	NA	4	1.78363	0.1	1.11 (0.916-1.33)	1.11	0.916	1.33	1.09	0.54	0.297	0.703
DDLPS	P-hsa04611-34	-0.0882985	0.327361	-3.22445	0.00127046	0.00806336	-3.17705	down	1	4	0.00528453	-6.21	0.002 (9.04e-05-0.0443)	0.002	9.04e-05	0.0443	15.5	0.655	8.41e-05	0.0115	0.0450373	hsa04611	Platelet activation: Thromboxane A2*	N-hsa04611-47	GNAI1	0	2773	GNAI3	NA	NA	0.873239	5.70242	4.35328	1.3685e-05	0.000208106	2.41864	up	5	1	0.265318	0.323	1.38 (0.891-2.14)	1.38	0.891	2.14	2.08	0.552	0.149	0.563
DDLPS	P-hsa04664-46	-0.0271384	0.0778335	-2.38879	0.0169418	0.0592423	-5.51782	no_de	1	NA	0.000876299	-14.3	6.21e-07 (5.68e-10-0.000679)	6.21e-07	5.68e-10	0.000679	16	0.644	6.25e-05	0.0106	0.323036	hsa04664	Fc epsilon RI signaling pathway: PLA2G4B	N-hsa04664-46	PLA2G4B	1	100137049	PLA2G4B	PLA2G4B	PLA2G4B	-2.76049	4.37931	-6.9505	4.11711e-12	6.11463e-10	16.9883	down	NA	5	0.94591	-0.0464	0.955 (0.75-1.21)	0.955	0.75	1.21	0.14	0.551	0.705	0.917
DDLPS	P-hsa04664-46	-0.0271384	0.0778335	-2.38879	0.0169418	0.0592423	-5.51782	no_de	1	NA	0.000876299	-14.3	6.21e-07 (5.68e-10-0.000679)	6.21e-07	5.68e-10	0.000679	16	0.644	6.25e-05	0.0106	0.323036	hsa04664	Fc epsilon RI signaling pathway: PLA2G4B	N-hsa04664-46	PLA2G4B	1	8605	PLA2G4C	PLA2G4C	NA	-0.0517426	3.56027	-0.102806	0.918121	0.953966	-6.79985	no_de	3	NA	2.06982	-0.172	0.842 (0.725-0.978)	0.842	0.725	0.978	5.08	0.64	0.0242	0.304
DDLPS	P-hsa04664-46	-0.0271384	0.0778335	-2.38879	0.0169418	0.0592423	-5.51782	no_de	1	NA	0.000876299	-14.3	6.21e-07 (5.68e-10-0.000679)	6.21e-07	5.68e-10	0.000679	16	0.644	6.25e-05	0.0106	0.323036	hsa04664	Fc epsilon RI signaling pathway: PLA2G4B	N-hsa04664-46	PLA2G4B	1	8681	JMJD7-PLA2G4B	JMJD7-PLA2G4B	NA	-2.3023	5.15668	-6.83934	8.93112e-12	1.22679e-09	16.1927	down	NA	5	0.634873	-0.0997	0.905 (0.67-1.22)	0.905	0.67	1.22	0.42	0.566	0.516	0.837
DDLPS	P-hsa04664-46	-0.0271384	0.0778335	-2.38879	0.0169418	0.0592423	-5.51782	no_de	1	NA	0.000876299	-14.3	6.21e-07 (5.68e-10-0.000679)	6.21e-07	5.68e-10	0.000679	16	0.644	6.25e-05	0.0106	0.323036	hsa04664	Fc epsilon RI signaling pathway: PLA2G4B	N-hsa04664-40	MAPK1	1	5594	MAPK1	NA	NA	0.790398	6.72181	4.37792	1.22314e-05	0.000191168	2.46252	up	3	1	0.367177	0.341	1.41 (0.953-2.08)	1.41	0.953	2.08	2.95	0.546	0.086	0.471
DDLPS	P-hsa04664-46	-0.0271384	0.0778335	-2.38879	0.0169418	0.0592423	-5.51782	no_de	1	NA	0.000876299	-14.3	6.21e-07 (5.68e-10-0.000679)	6.21e-07	5.68e-10	0.000679	16	0.644	6.25e-05	0.0106	0.323036	hsa04664	Fc epsilon RI signaling pathway: PLA2G4B	N-hsa04664-43	HRAS	1	3845	KRAS	NA	NA	0.620178	5.14419	2.77189	0.0055942	0.026854	-3.07263	up	1	NA	0.348913	0.305	1.36 (0.944-1.95)	1.36	0.944	1.95	2.71	0.582	0.0997	0.496
DDLPS	P-hsa04664-46	-0.0271384	0.0778335	-2.38879	0.0169418	0.0592423	-5.51782	no_de	1	NA	0.000876299	-14.3	6.21e-07 (5.68e-10-0.000679)	6.21e-07	5.68e-10	0.000679	16	0.644	6.25e-05	0.0106	0.323036	hsa04664	Fc epsilon RI signaling pathway: PLA2G4B	N-hsa04664-43	HRAS	1	4893	NRAS	NA	NA	1.46206	4.52091	5.25776	1.52016e-07	4.67686e-06	6.80605	up	5	NA	0.602978	0.494	1.64 (1.2-2.25)	1.64	1.2	2.25	9.45	0.62	0.00211	0.133
DDLPS	P-hsa04664-46	-0.0271384	0.0778335	-2.38879	0.0169418	0.0592423	-5.51782	no_de	1	NA	0.000876299	-14.3	6.21e-07 (5.68e-10-0.000679)	6.21e-07	5.68e-10	0.000679	16	0.644	6.25e-05	0.0106	0.323036	hsa04664	Fc epsilon RI signaling pathway: PLA2G4B	N-hsa04664-45	GRB2	1	2885	GRB2	NA	NA	0.674804	6.514	4.09055	4.37253e-05	0.000540707	1.2536	up	4	NA	0.216737	-0.305	0.737 (0.464-1.17)	0.737	0.464	1.17	1.67	0.527	0.196	0.614
DDLPS	P-hsa04664-46	-0.0271384	0.0778335	-2.38879	0.0169418	0.0592423	-5.51782	no_de	1	NA	0.000876299	-14.3	6.21e-07 (5.68e-10-0.000679)	6.21e-07	5.68e-10	0.000679	16	0.644	6.25e-05	0.0106	0.323036	hsa04664	Fc epsilon RI signaling pathway: PLA2G4B	N-hsa04664-36	LAT	1	27040	LAT	NA	NA	-1.19529	3.24567	-2.4241	0.0153825	0.0593903	-3.65258	no_de	NA	2	1.92752	-0.203	0.816 (0.692-0.962)	0.816	0.692	0.962	5.86	0.574	0.0155	0.262
DDLPS	P-hsa04664-46	-0.0271384	0.0778335	-2.38879	0.0169418	0.0592423	-5.51782	no_de	1	NA	0.000876299	-14.3	6.21e-07 (5.68e-10-0.000679)	6.21e-07	5.68e-10	0.000679	16	0.644	6.25e-05	0.0106	0.323036	hsa04664	Fc epsilon RI signaling pathway: PLA2G4B	N-hsa04664-34 15 16 39	SYK MS4A2 FCER1A FCER1G	1	6850	SYK	NA	NA	0.568914	1.98123	0.941323	0.346586	0.545193	-6.14326	no_de	4	NA	2.76743	-0.125	0.883 (0.781-0.998)	0.883	0.781	0.998	3.97	0.572	0.0464	0.382
DDLPS	P-hsa04664-46	-0.0271384	0.0778335	-2.38879	0.0169418	0.0592423	-5.51782	no_de	1	NA	0.000876299	-14.3	6.21e-07 (5.68e-10-0.000679)	6.21e-07	5.68e-10	0.000679	16	0.644	6.25e-05	0.0106	0.323036	hsa04664	Fc epsilon RI signaling pathway: PLA2G4B	N-hsa04664-34 15 16 39	SYK MS4A2 FCER1A FCER1G	1	2206	MS4A2	NA	NA	-7.89163	-0.86501	-5.14733	2.74554e-07	7.70912e-06	6.36523	down	NA	3	23.3771	-0.0805	0.923 (0.886-0.961)	0.923	0.886	0.961	15.2	0.638	9.66e-05	0.0382
DDLPS	P-hsa04664-46	-0.0271384	0.0778335	-2.38879	0.0169418	0.0592423	-5.51782	no_de	1	NA	0.000876299	-14.3	6.21e-07 (5.68e-10-0.000679)	6.21e-07	5.68e-10	0.000679	16	0.644	6.25e-05	0.0106	0.323036	hsa04664	Fc epsilon RI signaling pathway: PLA2G4B	N-hsa04664-34 15 16 39	SYK MS4A2 FCER1A FCER1G	1	2205	FCER1A	NA	NA	-2.94576	-2.39728	-1.8189	0.0689882	0.182501	-4.27497	no_de	2	NA	11.0172	-0.0755	0.927 (0.88-0.978)	0.927	0.88	0.978	7.86	0.64	0.00505	0.181
DDLPS	P-hsa04664-46	-0.0271384	0.0778335	-2.38879	0.0169418	0.0592423	-5.51782	no_de	1	NA	0.000876299	-14.3	6.21e-07 (5.68e-10-0.000679)	6.21e-07	5.68e-10	0.000679	16	0.644	6.25e-05	0.0106	0.323036	hsa04664	Fc epsilon RI signaling pathway: PLA2G4B	N-hsa04664-35	LYN	1	4067	LYN	NA	NA	1.39277	3.29667	3.40601	0.000664495	0.00495685	-0.971132	up	5	NA	1.85167	-0.029	0.971 (0.834-1.13)	0.971	0.834	1.13	0.14	0.527	0.71	0.919
DDLPS	P-hsa04664-23	-0.0581326	0.331484	-2.3329	0.0196938	0.0673639	-5.64957	no_de	1	NA	0.00446984	-6.44	0.0016 (8.49e-05-0.0302)	0.0016	8.49e-05	0.0302	18.5	0.667	1.73e-05	0.00474	0.342888	hsa04664	Fc epsilon RI signaling pathway: AKT3	N-hsa04664-23	AKT3	1	10000	AKT3	AKT3	AKT3	NA	NA	NA	NA	NA	NA	NA	NA	NA	NA	NA	NA	NA	NA	NA	NA	NA	NA	NA
DDLPS	P-hsa04664-23	-0.0581326	0.331484	-2.3329	0.0196938	0.0673639	-5.64957	no_de	1	NA	0.00446984	-6.44	0.0016 (8.49e-05-0.0302)	0.0016	8.49e-05	0.0302	18.5	0.667	1.73e-05	0.00474	0.342888	hsa04664	Fc epsilon RI signaling pathway: AKT3	N-hsa04664-29	PIK3R5	1	5296	PIK3R2	NA	NA	2.05359	4.89754	7.86922	4.35985e-15	1.35703e-12	23.5635	up	4	NA	0.504719	0.357	1.43 (1.04-1.96)	1.43	1.04	1.96	4.89	0.591	0.027	0.316
DDLPS	P-hsa04664-23	-0.0581326	0.331484	-2.3329	0.0196938	0.0673639	-5.64957	no_de	1	NA	0.00446984	-6.44	0.0016 (8.49e-05-0.0302)	0.0016	8.49e-05	0.0302	18.5	0.667	1.73e-05	0.00474	0.342888	hsa04664	Fc epsilon RI signaling pathway: AKT3	N-hsa04664-34 15 16 39	SYK MS4A2 FCER1A FCER1G	1	6850	SYK	NA	NA	0.568914	1.98123	0.941323	0.346586	0.545193	-6.14326	no_de	4	NA	2.76743	-0.125	0.883 (0.781-0.998)	0.883	0.781	0.998	3.97	0.572	0.0464	0.382
DDLPS	P-hsa04664-23	-0.0581326	0.331484	-2.3329	0.0196938	0.0673639	-5.64957	no_de	1	NA	0.00446984	-6.44	0.0016 (8.49e-05-0.0302)	0.0016	8.49e-05	0.0302	18.5	0.667	1.73e-05	0.00474	0.342888	hsa04664	Fc epsilon RI signaling pathway: AKT3	N-hsa04664-34 15 16 39	SYK MS4A2 FCER1A FCER1G	1	2206	MS4A2	NA	NA	-7.89163	-0.86501	-5.14733	2.74554e-07	7.70912e-06	6.36523	down	NA	3	23.3771	-0.0805	0.923 (0.886-0.961)	0.923	0.886	0.961	15.2	0.638	9.66e-05	0.0382
DDLPS	P-hsa04664-23	-0.0581326	0.331484	-2.3329	0.0196938	0.0673639	-5.64957	no_de	1	NA	0.00446984	-6.44	0.0016 (8.49e-05-0.0302)	0.0016	8.49e-05	0.0302	18.5	0.667	1.73e-05	0.00474	0.342888	hsa04664	Fc epsilon RI signaling pathway: AKT3	N-hsa04664-34 15 16 39	SYK MS4A2 FCER1A FCER1G	1	2205	FCER1A	NA	NA	-2.94576	-2.39728	-1.8189	0.0689882	0.182501	-4.27497	no_de	2	NA	11.0172	-0.0755	0.927 (0.88-0.978)	0.927	0.88	0.978	7.86	0.64	0.00505	0.181
DDLPS	P-hsa04664-23	-0.0581326	0.331484	-2.3329	0.0196938	0.0673639	-5.64957	no_de	1	NA	0.00446984	-6.44	0.0016 (8.49e-05-0.0302)	0.0016	8.49e-05	0.0302	18.5	0.667	1.73e-05	0.00474	0.342888	hsa04664	Fc epsilon RI signaling pathway: AKT3	N-hsa04664-31	GAB2	1	9846	GAB2	NA	NA	0.274674	5.22957	0.740878	0.458803	0.643542	-6.62661	no_de	5	NA	1.17631	-0.225	0.799 (0.657-0.97)	0.799	0.657	0.97	5.12	0.575	0.0236	0.299
DDLPS	P-hsa04664-23	-0.0581326	0.331484	-2.3329	0.0196938	0.0673639	-5.64957	no_de	1	NA	0.00446984	-6.44	0.0016 (8.49e-05-0.0302)	0.0016	8.49e-05	0.0302	18.5	0.667	1.73e-05	0.00474	0.342888	hsa04664	Fc epsilon RI signaling pathway: AKT3	N-hsa04664-17	FYN	1	2534	FYN	NA	NA	1.10444	5.67347	3.40956	0.000655931	0.00490262	-1.16759	up	4	1	1.5621	-0.0189	0.981 (0.815-1.18)	0.981	0.815	1.18	0.04	0.536	0.841	0.956
DDLPS	P-hsa04664-23	-0.0581326	0.331484	-2.3329	0.0196938	0.0673639	-5.64957	no_de	1	NA	0.00446984	-6.44	0.0016 (8.49e-05-0.0302)	0.0016	8.49e-05	0.0302	18.5	0.667	1.73e-05	0.00474	0.342888	hsa04664	Fc epsilon RI signaling pathway: AKT3	N-hsa04664-35	LYN	0	4067	LYN	NA	NA	1.39277	3.29667	3.40601	0.000664495	0.00495685	-0.971132	up	5	NA	1.85167	-0.029	0.971 (0.834-1.13)	0.971	0.834	1.13	0.14	0.527	0.71	0.919
DDLPS	P-hsa04664-25	-0.0654231	0.325684	-2.11566	0.0344244	0.101608	-6.13213	no_de	3	NA	0.00687133	-5.26	0.00521 (0.000449-0.0604)	0.00521	0.000449	0.0604	17.7	0.649	2.61e-05	0.00573	0.525862	hsa04664	Fc epsilon RI signaling pathway: MAPK14	N-hsa04664-25	MAPK14	1	1432	MAPK14	MAPK14	MAPK14	NA	NA	NA	NA	NA	NA	NA	NA	NA	NA	NA	NA	NA	NA	NA	NA	NA	NA	NA
DDLPS	P-hsa04664-25	-0.0654231	0.325684	-2.11566	0.0344244	0.101608	-6.13213	no_de	3	NA	0.00687133	-5.26	0.00521 (0.000449-0.0604)	0.00521	0.000449	0.0604	17.7	0.649	2.61e-05	0.00573	0.525862	hsa04664	Fc epsilon RI signaling pathway: MAPK14	N-hsa04664-25	MAPK14	1	5600	MAPK11	MAPK11	NA	-3.08493	4.01083	-6.70085	2.30561e-11	2.76466e-09	15.3385	down	NA	5	1.23427	-0.0218	0.978 (0.803-1.19)	0.978	0.803	1.19	0.05	0.525	0.828	0.953
DDLPS	P-hsa04664-25	-0.0654231	0.325684	-2.11566	0.0344244	0.101608	-6.13213	no_de	3	NA	0.00687133	-5.26	0.00521 (0.000449-0.0604)	0.00521	0.000449	0.0604	17.7	0.649	2.61e-05	0.00573	0.525862	hsa04664	Fc epsilon RI signaling pathway: MAPK14	N-hsa04664-25	MAPK14	1	6300	MAPK12	MAPK12	NA	-1.66232	5.83692	-4.97754	6.66057e-07	1.63349e-05	5.33822	down	NA	6	0.626022	0.064	1.07 (0.802-1.42)	1.07	0.802	1.42	0.19	0.512	0.659	0.9
DDLPS	P-hsa04664-25	-0.0654231	0.325684	-2.11566	0.0344244	0.101608	-6.13213	no_de	3	NA	0.00687133	-5.26	0.00521 (0.000449-0.0604)	0.00521	0.000449	0.0604	17.7	0.649	2.61e-05	0.00573	0.525862	hsa04664	Fc epsilon RI signaling pathway: MAPK14	N-hsa04664-48	RAC1	1	5879	RAC1	NA	NA	0.629364	7.4244	3.47787	0.000509814	0.00402996	-1.08608	up	4	NA	0.225335	0.383	1.47 (0.913-2.36)	1.47	0.913	2.36	2.5	0.545	0.114	0.515
DDLPS	P-hsa04664-25	-0.0654231	0.325684	-2.11566	0.0344244	0.101608	-6.13213	no_de	3	NA	0.00687133	-5.26	0.00521 (0.000449-0.0604)	0.00521	0.000449	0.0604	17.7	0.649	2.61e-05	0.00573	0.525862	hsa04664	Fc epsilon RI signaling pathway: MAPK14	N-hsa04664-48	RAC1	1	5880	RAC2	NA	NA	-0.0296449	2.8598	-0.0442075	0.964741	0.980457	-6.58326	no_de	NA	1	2.89407	-0.157	0.855 (0.75-0.975)	0.855	0.75	0.975	5.48	0.561	0.0192	0.278
DDLPS	P-hsa04664-25	-0.0654231	0.325684	-2.11566	0.0344244	0.101608	-6.13213	no_de	3	NA	0.00687133	-5.26	0.00521 (0.000449-0.0604)	0.00521	0.000449	0.0604	17.7	0.649	2.61e-05	0.00573	0.525862	hsa04664	Fc epsilon RI signaling pathway: MAPK14	N-hsa04664-48	RAC1	1	5881	RAC3	NA	NA	-2.82012	0.827724	-4.13952	3.53877e-05	0.000457724	1.98153	down	NA	2	3.39249	0.174	1.19 (1.05-1.35)	1.19	1.05	1.35	7.56	0.598	0.00596	0.195
DDLPS	P-hsa04664-25	-0.0654231	0.325684	-2.11566	0.0344244	0.101608	-6.13213	no_de	3	NA	0.00687133	-5.26	0.00521 (0.000449-0.0604)	0.00521	0.000449	0.0604	17.7	0.649	2.61e-05	0.00573	0.525862	hsa04664	Fc epsilon RI signaling pathway: MAPK14	N-hsa04664-29	PIK3R5	1	5296	PIK3R2	NA	NA	2.05359	4.89754	7.86922	4.35985e-15	1.35703e-12	23.5635	up	4	NA	0.504719	0.357	1.43 (1.04-1.96)	1.43	1.04	1.96	4.89	0.591	0.027	0.316
DDLPS	P-hsa04664-25	-0.0654231	0.325684	-2.11566	0.0344244	0.101608	-6.13213	no_de	3	NA	0.00687133	-5.26	0.00521 (0.000449-0.0604)	0.00521	0.000449	0.0604	17.7	0.649	2.61e-05	0.00573	0.525862	hsa04664	Fc epsilon RI signaling pathway: MAPK14	N-hsa04664-49	VAV3	1	7409	VAV1	NA	NA	0.598058	0.581321	0.961099	0.33655	0.535442	-5.96333	no_de	4	NA	3.62851	-0.114	0.892 (0.797-0.999)	0.892	0.797	0.999	3.92	0.573	0.0476	0.387
DDLPS	P-hsa04664-25	-0.0654231	0.325684	-2.11566	0.0344244	0.101608	-6.13213	no_de	3	NA	0.00687133	-5.26	0.00521 (0.000449-0.0604)	0.00521	0.000449	0.0604	17.7	0.649	2.61e-05	0.00573	0.525862	hsa04664	Fc epsilon RI signaling pathway: MAPK14	N-hsa04664-34 15 16 39	SYK MS4A2 FCER1A FCER1G	1	6850	SYK	NA	NA	0.568914	1.98123	0.941323	0.346586	0.545193	-6.14326	no_de	4	NA	2.76743	-0.125	0.883 (0.781-0.998)	0.883	0.781	0.998	3.97	0.572	0.0464	0.382
DDLPS	P-hsa04664-25	-0.0654231	0.325684	-2.11566	0.0344244	0.101608	-6.13213	no_de	3	NA	0.00687133	-5.26	0.00521 (0.000449-0.0604)	0.00521	0.000449	0.0604	17.7	0.649	2.61e-05	0.00573	0.525862	hsa04664	Fc epsilon RI signaling pathway: MAPK14	N-hsa04664-34 15 16 39	SYK MS4A2 FCER1A FCER1G	1	2206	MS4A2	NA	NA	-7.89163	-0.86501	-5.14733	2.74554e-07	7.70912e-06	6.36523	down	NA	3	23.3771	-0.0805	0.923 (0.886-0.961)	0.923	0.886	0.961	15.2	0.638	9.66e-05	0.0382
DDLPS	P-hsa04664-25	-0.0654231	0.325684	-2.11566	0.0344244	0.101608	-6.13213	no_de	3	NA	0.00687133	-5.26	0.00521 (0.000449-0.0604)	0.00521	0.000449	0.0604	17.7	0.649	2.61e-05	0.00573	0.525862	hsa04664	Fc epsilon RI signaling pathway: MAPK14	N-hsa04664-34 15 16 39	SYK MS4A2 FCER1A FCER1G	1	2205	FCER1A	NA	NA	-2.94576	-2.39728	-1.8189	0.0689882	0.182501	-4.27497	no_de	2	NA	11.0172	-0.0755	0.927 (0.88-0.978)	0.927	0.88	0.978	7.86	0.64	0.00505	0.181
DDLPS	P-hsa04664-25	-0.0654231	0.325684	-2.11566	0.0344244	0.101608	-6.13213	no_de	3	NA	0.00687133	-5.26	0.00521 (0.000449-0.0604)	0.00521	0.000449	0.0604	17.7	0.649	2.61e-05	0.00573	0.525862	hsa04664	Fc epsilon RI signaling pathway: MAPK14	N-hsa04664-31	GAB2	1	9846	GAB2	NA	NA	0.274674	5.22957	0.740878	0.458803	0.643542	-6.62661	no_de	5	NA	1.17631	-0.225	0.799 (0.657-0.97)	0.799	0.657	0.97	5.12	0.575	0.0236	0.299
DDLPS	P-hsa04664-25	-0.0654231	0.325684	-2.11566	0.0344244	0.101608	-6.13213	no_de	3	NA	0.00687133	-5.26	0.00521 (0.000449-0.0604)	0.00521	0.000449	0.0604	17.7	0.649	2.61e-05	0.00573	0.525862	hsa04664	Fc epsilon RI signaling pathway: MAPK14	N-hsa04664-17	FYN	1	2534	FYN	NA	NA	1.10444	5.67347	3.40956	0.000655931	0.00490262	-1.16759	up	4	1	1.5621	-0.0189	0.981 (0.815-1.18)	0.981	0.815	1.18	0.04	0.536	0.841	0.956
DDLPS	P-hsa04664-25	-0.0654231	0.325684	-2.11566	0.0344244	0.101608	-6.13213	no_de	3	NA	0.00687133	-5.26	0.00521 (0.000449-0.0604)	0.00521	0.000449	0.0604	17.7	0.649	2.61e-05	0.00573	0.525862	hsa04664	Fc epsilon RI signaling pathway: MAPK14	N-hsa04664-35	LYN	0	4067	LYN	NA	NA	1.39277	3.29667	3.40601	0.000664495	0.00495685	-0.971132	up	5	NA	1.85167	-0.029	0.971 (0.834-1.13)	0.971	0.834	1.13	0.14	0.527	0.71	0.919
DDLPS	P-hsa04360-18	-0.0197302	0.409848	-1.98285	0.04744	0.127669	-6.40396	no_de	NA	NA	0.00076167	16.6	16300000 (2910-9.11e+10)	16300000	2910	91100000000	14.2	0.611	0.000162	0.0178	0.59132	hsa04360	Axon guidance: PTK2	N-hsa04360-18	PTK2	1	5747	PTK2	PTK2	PTK2	0.0211043	6.4971	0.0837025	0.933296	0.962273	-6.99018	no_de	NA	NA	0.385498	0.566	1.76 (1.23-2.52)	1.76	1.23	2.52	9.56	0.598	0.00199	0.13
DDLPS	P-hsa04360-18	-0.0197302	0.409848	-1.98285	0.04744	0.127669	-6.40396	no_de	NA	NA	0.00076167	16.6	16300000 (2910-9.11e+10)	16300000	2910	91100000000	14.2	0.611	0.000162	0.0178	0.59132	hsa04360	Axon guidance: PTK2	N-hsa04360-47 54	EFNB1 RGS3	1	5998	RGS3	NA	NA	-1.18472	5.2911	-2.53912	0.011144	0.0461109	-3.73817	down	NA	1	1.33282	0.155	1.17 (0.957-1.43)	1.17	0.957	1.43	2.33	0.529	0.127	0.533
DDLPS	P-hsa04664-47	-0.0520002	0.316298	-1.80218	0.0715781	0.173878	-6.74551	no_de	3	NA	0.00679792	-5.29	0.00502 (0.000483-0.0522)	0.00502	0.000483	0.0522	19.6	0.664	9.32e-06	0.00474	0.41165	hsa04664	Fc epsilon RI signaling pathway: MAPK8	N-hsa04664-47	MAPK8	1	5599	MAPK8	MAPK8	MAPK8	NA	NA	NA	NA	NA	NA	NA	NA	NA	NA	NA	NA	NA	NA	NA	NA	NA	NA	NA
DDLPS	P-hsa04664-47	-0.0520002	0.316298	-1.80218	0.0715781	0.173878	-6.74551	no_de	3	NA	0.00679792	-5.29	0.00502 (0.000483-0.0522)	0.00502	0.000483	0.0522	19.6	0.664	9.32e-06	0.00474	0.41165	hsa04664	Fc epsilon RI signaling pathway: MAPK8	N-hsa04664-47	MAPK8	1	5602	MAPK10	MAPK10	NA	-3.11918	2.37566	-4.56568	5.10072e-06	9.21215e-05	3.63807	down	1	4	8.60398	-0.0635	0.938 (0.871-1.01)	0.938	0.871	1.01	2.8	0.57	0.0945	0.487
DDLPS	P-hsa04664-47	-0.0520002	0.316298	-1.80218	0.0715781	0.173878	-6.74551	no_de	3	NA	0.00679792	-5.29	0.00502 (0.000483-0.0522)	0.00502	0.000483	0.0522	19.6	0.664	9.32e-06	0.00474	0.41165	hsa04664	Fc epsilon RI signaling pathway: MAPK8	N-hsa04664-48	RAC1	1	5879	RAC1	NA	NA	0.629364	7.4244	3.47787	0.000509814	0.00402996	-1.08608	up	4	NA	0.225335	0.383	1.47 (0.913-2.36)	1.47	0.913	2.36	2.5	0.545	0.114	0.515
DDLPS	P-hsa04664-47	-0.0520002	0.316298	-1.80218	0.0715781	0.173878	-6.74551	no_de	3	NA	0.00679792	-5.29	0.00502 (0.000483-0.0522)	0.00502	0.000483	0.0522	19.6	0.664	9.32e-06	0.00474	0.41165	hsa04664	Fc epsilon RI signaling pathway: MAPK8	N-hsa04664-48	RAC1	1	5880	RAC2	NA	NA	-0.0296449	2.8598	-0.0442075	0.964741	0.980457	-6.58326	no_de	NA	1	2.89407	-0.157	0.855 (0.75-0.975)	0.855	0.75	0.975	5.48	0.561	0.0192	0.278
DDLPS	P-hsa04664-47	-0.0520002	0.316298	-1.80218	0.0715781	0.173878	-6.74551	no_de	3	NA	0.00679792	-5.29	0.00502 (0.000483-0.0522)	0.00502	0.000483	0.0522	19.6	0.664	9.32e-06	0.00474	0.41165	hsa04664	Fc epsilon RI signaling pathway: MAPK8	N-hsa04664-48	RAC1	1	5881	RAC3	NA	NA	-2.82012	0.827724	-4.13952	3.53877e-05	0.000457724	1.98153	down	NA	2	3.39249	0.174	1.19 (1.05-1.35)	1.19	1.05	1.35	7.56	0.598	0.00596	0.195
DDLPS	P-hsa04664-47	-0.0520002	0.316298	-1.80218	0.0715781	0.173878	-6.74551	no_de	3	NA	0.00679792	-5.29	0.00502 (0.000483-0.0522)	0.00502	0.000483	0.0522	19.6	0.664	9.32e-06	0.00474	0.41165	hsa04664	Fc epsilon RI signaling pathway: MAPK8	N-hsa04664-29	PIK3R5	1	5296	PIK3R2	NA	NA	2.05359	4.89754	7.86922	4.35985e-15	1.35703e-12	23.5635	up	4	NA	0.504719	0.357	1.43 (1.04-1.96)	1.43	1.04	1.96	4.89	0.591	0.027	0.316
DDLPS	P-hsa04664-47	-0.0520002	0.316298	-1.80218	0.0715781	0.173878	-6.74551	no_de	3	NA	0.00679792	-5.29	0.00502 (0.000483-0.0522)	0.00502	0.000483	0.0522	19.6	0.664	9.32e-06	0.00474	0.41165	hsa04664	Fc epsilon RI signaling pathway: MAPK8	N-hsa04664-49	VAV3	1	7409	VAV1	NA	NA	0.598058	0.581321	0.961099	0.33655	0.535442	-5.96333	no_de	4	NA	3.62851	-0.114	0.892 (0.797-0.999)	0.892	0.797	0.999	3.92	0.573	0.0476	0.387
DDLPS	P-hsa04664-47	-0.0520002	0.316298	-1.80218	0.0715781	0.173878	-6.74551	no_de	3	NA	0.00679792	-5.29	0.00502 (0.000483-0.0522)	0.00502	0.000483	0.0522	19.6	0.664	9.32e-06	0.00474	0.41165	hsa04664	Fc epsilon RI signaling pathway: MAPK8	N-hsa04664-34 15 16 39	SYK MS4A2 FCER1A FCER1G	1	6850	SYK	NA	NA	0.568914	1.98123	0.941323	0.346586	0.545193	-6.14326	no_de	4	NA	2.76743	-0.125	0.883 (0.781-0.998)	0.883	0.781	0.998	3.97	0.572	0.0464	0.382
DDLPS	P-hsa04664-47	-0.0520002	0.316298	-1.80218	0.0715781	0.173878	-6.74551	no_de	3	NA	0.00679792	-5.29	0.00502 (0.000483-0.0522)	0.00502	0.000483	0.0522	19.6	0.664	9.32e-06	0.00474	0.41165	hsa04664	Fc epsilon RI signaling pathway: MAPK8	N-hsa04664-34 15 16 39	SYK MS4A2 FCER1A FCER1G	1	2206	MS4A2	NA	NA	-7.89163	-0.86501	-5.14733	2.74554e-07	7.70912e-06	6.36523	down	NA	3	23.3771	-0.0805	0.923 (0.886-0.961)	0.923	0.886	0.961	15.2	0.638	9.66e-05	0.0382
DDLPS	P-hsa04664-47	-0.0520002	0.316298	-1.80218	0.0715781	0.173878	-6.74551	no_de	3	NA	0.00679792	-5.29	0.00502 (0.000483-0.0522)	0.00502	0.000483	0.0522	19.6	0.664	9.32e-06	0.00474	0.41165	hsa04664	Fc epsilon RI signaling pathway: MAPK8	N-hsa04664-34 15 16 39	SYK MS4A2 FCER1A FCER1G	1	2205	FCER1A	NA	NA	-2.94576	-2.39728	-1.8189	0.0689882	0.182501	-4.27497	no_de	2	NA	11.0172	-0.0755	0.927 (0.88-0.978)	0.927	0.88	0.978	7.86	0.64	0.00505	0.181
DDLPS	P-hsa04664-47	-0.0520002	0.316298	-1.80218	0.0715781	0.173878	-6.74551	no_de	3	NA	0.00679792	-5.29	0.00502 (0.000483-0.0522)	0.00502	0.000483	0.0522	19.6	0.664	9.32e-06	0.00474	0.41165	hsa04664	Fc epsilon RI signaling pathway: MAPK8	N-hsa04664-31	GAB2	1	9846	GAB2	NA	NA	0.274674	5.22957	0.740878	0.458803	0.643542	-6.62661	no_de	5	NA	1.17631	-0.225	0.799 (0.657-0.97)	0.799	0.657	0.97	5.12	0.575	0.0236	0.299
DDLPS	P-hsa04664-47	-0.0520002	0.316298	-1.80218	0.0715781	0.173878	-6.74551	no_de	3	NA	0.00679792	-5.29	0.00502 (0.000483-0.0522)	0.00502	0.000483	0.0522	19.6	0.664	9.32e-06	0.00474	0.41165	hsa04664	Fc epsilon RI signaling pathway: MAPK8	N-hsa04664-17	FYN	1	2534	FYN	NA	NA	1.10444	5.67347	3.40956	0.000655931	0.00490262	-1.16759	up	4	1	1.5621	-0.0189	0.981 (0.815-1.18)	0.981	0.815	1.18	0.04	0.536	0.841	0.956
DDLPS	P-hsa04664-47	-0.0520002	0.316298	-1.80218	0.0715781	0.173878	-6.74551	no_de	3	NA	0.00679792	-5.29	0.00502 (0.000483-0.0522)	0.00502	0.000483	0.0522	19.6	0.664	9.32e-06	0.00474	0.41165	hsa04664	Fc epsilon RI signaling pathway: MAPK8	N-hsa04664-35	LYN	0	4067	LYN	NA	NA	1.39277	3.29667	3.40601	0.000664495	0.00495685	-0.971132	up	5	NA	1.85167	-0.029	0.971 (0.834-1.13)	0.971	0.834	1.13	0.14	0.527	0.71	0.919
DDLPS	P-hsa04910-46	-0.00094738	0.00358481	-1.43687	0.150819	0.312487	-7.33664	no_de	NA	NA	4.80912e-07	-516	5.83e-225 (0-1.21e-114)	5.83e-225	0	1.21e-114	15.9	0.627	6.78e-05	0.0106	0.615689	hsa04910	Insulin signaling pathway: FBP1	N-hsa04910-46	FBP1	1	2203	FBP1	FBP1	FBP1	-1.64055	0.417324	-1.52601	0.127072	0.280616	-5.09254	no_de	4	NA	3.75483	-0.162	0.85 (0.757-0.955)	0.85	0.757	0.955	7.44	0.58	0.00637	0.198
DDLPS	P-hsa04910-46	-0.00094738	0.00358481	-1.43687	0.150819	0.312487	-7.33664	no_de	NA	NA	4.80912e-07	-516	5.83e-225 (0-1.21e-114)	5.83e-225	0	1.21e-114	15.9	0.627	6.78e-05	0.0106	0.615689	hsa04910	Insulin signaling pathway: FBP1	N-hsa04910-28	FOXO1	1	2308	FOXO1	NA	NA	-0.864805	6.21526	-1.49939	0.133836	0.291048	-5.85006	no_de	NA	1	1.40979	-0.339	0.712 (0.585-0.868)	0.712	0.585	0.868	11.4	0.603	0.000756	0.083
DDLPS	P-hsa04910-46	-0.00094738	0.00358481	-1.43687	0.150819	0.312487	-7.33664	no_de	NA	NA	4.80912e-07	-516	5.83e-225 (0-1.21e-114)	5.83e-225	0	1.21e-114	15.9	0.627	6.78e-05	0.0106	0.615689	hsa04910	Insulin signaling pathway: FBP1	N-hsa04910-2	INPP5K	1	51763	INPP5K	NA	NA	-1.05346	5.52563	-3.27946	0.00104731	0.00713549	-1.57496	down	NA	1	0.400449	-0.0447	0.956 (0.656-1.39)	0.956	0.656	1.39	0.05	0.514	0.816	0.95
DDLPS	P-hsa04910-46	-0.00094738	0.00358481	-1.43687	0.150819	0.312487	-7.33664	no_de	NA	NA	4.80912e-07	-516	5.83e-225 (0-1.21e-114)	5.83e-225	0	1.21e-114	15.9	0.627	6.78e-05	0.0106	0.615689	hsa04910	Insulin signaling pathway: FBP1	N-hsa04910-52	PIK3R5	-1	5296	PIK3R2	NA	NA	2.05359	4.89754	7.86922	4.35985e-15	1.35703e-12	23.5635	up	4	NA	0.504719	0.357	1.43 (1.04-1.96)	1.43	1.04	1.96	4.89	0.591	0.027	0.316
DDLPS	P-hsa04910-46	-0.00094738	0.00358481	-1.43687	0.150819	0.312487	-7.33664	no_de	NA	NA	4.80912e-07	-516	5.83e-225 (0-1.21e-114)	5.83e-225	0	1.21e-114	15.9	0.627	6.78e-05	0.0106	0.615689	hsa04910	Insulin signaling pathway: FBP1	N-hsa04910-64	IRS1	-1	3667	IRS1	NA	NA	1.51936	5.31407	2.92078	0.00350745	0.0186042	-2.68974	up	2	1	2.06545	-0.107	0.899 (0.765-1.06)	0.899	0.765	1.06	1.68	0.531	0.195	0.613
DDLPS	P-hsa04910-46	-0.00094738	0.00358481	-1.43687	0.150819	0.312487	-7.33664	no_de	NA	NA	4.80912e-07	-516	5.83e-225 (0-1.21e-114)	5.83e-225	0	1.21e-114	15.9	0.627	6.78e-05	0.0106	0.615689	hsa04910	Insulin signaling pathway: FBP1	N-hsa04910-64	IRS1	-1	8660	IRS2	NA	NA	-2.29008	6.0903	-3.85071	0.000119278	0.0012371	0.424396	down	NA	6	1.88745	-0.0121	0.988 (0.836-1.17)	0.988	0.836	1.17	0.02	0.505	0.887	0.97
DDLPS	P-hsa04910-46	-0.00094738	0.00358481	-1.43687	0.150819	0.312487	-7.33664	no_de	NA	NA	4.80912e-07	-516	5.83e-225 (0-1.21e-114)	5.83e-225	0	1.21e-114	15.9	0.627	6.78e-05	0.0106	0.615689	hsa04910	Insulin signaling pathway: FBP1	N-hsa04910-4	IKBKB	1	3551	IKBKB	NA	NA	-1.11763	5.99932	-5.06197	4.30129e-07	1.12867e-05	5.72786	down	NA	2	0.51286	-0.24	0.787 (0.571-1.08)	0.787	0.571	1.08	2.16	0.582	0.142	0.555
DDLPS	P-hsa04910-46	-0.00094738	0.00358481	-1.43687	0.150819	0.312487	-7.33664	no_de	NA	NA	4.80912e-07	-516	5.83e-225 (0-1.21e-114)	5.83e-225	0	1.21e-114	15.9	0.627	6.78e-05	0.0106	0.615689	hsa04910	Insulin signaling pathway: FBP1	N-hsa04910-5	MAPK8	1	5602	MAPK10	NA	NA	-3.11918	2.37566	-4.56568	5.10072e-06	9.21215e-05	3.63807	down	1	4	8.60398	-0.0635	0.938 (0.871-1.01)	0.938	0.871	1.01	2.8	0.57	0.0945	0.487
DDLPS	P-hsa04910-46	-0.00094738	0.00358481	-1.43687	0.150819	0.312487	-7.33664	no_de	NA	NA	4.80912e-07	-516	5.83e-225 (0-1.21e-114)	5.83e-225	0	1.21e-114	15.9	0.627	6.78e-05	0.0106	0.615689	hsa04910	Insulin signaling pathway: FBP1	N-hsa04910-6	PTPRF	1	5792	PTPRF	NA	NA	-2.615	5.99936	-4.81783	1.49504e-06	3.26295e-05	4.47414	down	NA	4	3.42004	0.0314	1.03 (0.919-1.16)	1.03	0.919	1.16	0.28	0.503	0.597	0.873
DDLPS	P-hsa04910-46	-0.00094738	0.00358481	-1.43687	0.150819	0.312487	-7.33664	no_de	NA	NA	4.80912e-07	-516	5.83e-225 (0-1.21e-114)	5.83e-225	0	1.21e-114	15.9	0.627	6.78e-05	0.0106	0.615689	hsa04910	Insulin signaling pathway: FBP1	N-hsa04910-16	INS	-1	3630	INS	NA	NA	-0.225627	-8.33944	-0.080126	0.93614	0.963917	-5.31241	no_de	NA	NA	10.0234	0.0638	1.07 (1.01-1.13)	1.07	1.01	1.13	5.17	0.546	0.0229	0.296
DDLPS	P-hsa04910-48	-0.000863338	0.00400929	-1.21774	0.22338	0.407957	-7.62729	no_de	NA	NA	9.66823e-07	-355	6.98e-155 (2.62e-242-1.86e-67)	6.98e-155	2.62e-242	1.86e-67	11.9	0.632	0.000548	0.0481	0.21981	hsa04910	Insulin signaling pathway: PPARGC1A	N-hsa04910-48	PPARGC1A	1	10891	PPARGC1A	PPARGC1A	PPARGC1A	-1.36646	3.32754	-1.98324	0.0473961	0.13881	-4.76921	no_de	NA	1	9.26394	-0.0827	0.921 (0.859-0.986)	0.921	0.859	0.986	5.52	0.601	0.0188	0.277
DDLPS	P-hsa04910-48	-0.000863338	0.00400929	-1.21774	0.22338	0.407957	-7.62729	no_de	NA	NA	9.66823e-07	-355	6.98e-155 (2.62e-242-1.86e-67)	6.98e-155	2.62e-242	1.86e-67	11.9	0.632	0.000548	0.0481	0.21981	hsa04910	Insulin signaling pathway: PPARGC1A	N-hsa04910-28	FOXO1	1	2308	FOXO1	NA	NA	-0.864805	6.21526	-1.49939	0.133836	0.291048	-5.85006	no_de	NA	1	1.40979	-0.339	0.712 (0.585-0.868)	0.712	0.585	0.868	11.4	0.603	0.000756	0.083
DDLPS	P-hsa04910-48	-0.000863338	0.00400929	-1.21774	0.22338	0.407957	-7.62729	no_de	NA	NA	9.66823e-07	-355	6.98e-155 (2.62e-242-1.86e-67)	6.98e-155	2.62e-242	1.86e-67	11.9	0.632	0.000548	0.0481	0.21981	hsa04910	Insulin signaling pathway: PPARGC1A	N-hsa04910-2	INPP5K	1	51763	INPP5K	NA	NA	-1.05346	5.52563	-3.27946	0.00104731	0.00713549	-1.57496	down	NA	1	0.400449	-0.0447	0.956 (0.656-1.39)	0.956	0.656	1.39	0.05	0.514	0.816	0.95
DDLPS	P-hsa04910-48	-0.000863338	0.00400929	-1.21774	0.22338	0.407957	-7.62729	no_de	NA	NA	9.66823e-07	-355	6.98e-155 (2.62e-242-1.86e-67)	6.98e-155	2.62e-242	1.86e-67	11.9	0.632	0.000548	0.0481	0.21981	hsa04910	Insulin signaling pathway: PPARGC1A	N-hsa04910-52	PIK3R5	-1	5296	PIK3R2	NA	NA	2.05359	4.89754	7.86922	4.35985e-15	1.35703e-12	23.5635	up	4	NA	0.504719	0.357	1.43 (1.04-1.96)	1.43	1.04	1.96	4.89	0.591	0.027	0.316
DDLPS	P-hsa04910-48	-0.000863338	0.00400929	-1.21774	0.22338	0.407957	-7.62729	no_de	NA	NA	9.66823e-07	-355	6.98e-155 (2.62e-242-1.86e-67)	6.98e-155	2.62e-242	1.86e-67	11.9	0.632	0.000548	0.0481	0.21981	hsa04910	Insulin signaling pathway: PPARGC1A	N-hsa04910-64	IRS1	-1	3667	IRS1	NA	NA	1.51936	5.31407	2.92078	0.00350745	0.0186042	-2.68974	up	2	1	2.06545	-0.107	0.899 (0.765-1.06)	0.899	0.765	1.06	1.68	0.531	0.195	0.613
DDLPS	P-hsa04910-48	-0.000863338	0.00400929	-1.21774	0.22338	0.407957	-7.62729	no_de	NA	NA	9.66823e-07	-355	6.98e-155 (2.62e-242-1.86e-67)	6.98e-155	2.62e-242	1.86e-67	11.9	0.632	0.000548	0.0481	0.21981	hsa04910	Insulin signaling pathway: PPARGC1A	N-hsa04910-64	IRS1	-1	8660	IRS2	NA	NA	-2.29008	6.0903	-3.85071	0.000119278	0.0012371	0.424396	down	NA	6	1.88745	-0.0121	0.988 (0.836-1.17)	0.988	0.836	1.17	0.02	0.505	0.887	0.97
DDLPS	P-hsa04910-48	-0.000863338	0.00400929	-1.21774	0.22338	0.407957	-7.62729	no_de	NA	NA	9.66823e-07	-355	6.98e-155 (2.62e-242-1.86e-67)	6.98e-155	2.62e-242	1.86e-67	11.9	0.632	0.000548	0.0481	0.21981	hsa04910	Insulin signaling pathway: PPARGC1A	N-hsa04910-4	IKBKB	1	3551	IKBKB	NA	NA	-1.11763	5.99932	-5.06197	4.30129e-07	1.12867e-05	5.72786	down	NA	2	0.51286	-0.24	0.787 (0.571-1.08)	0.787	0.571	1.08	2.16	0.582	0.142	0.555
DDLPS	P-hsa04910-48	-0.000863338	0.00400929	-1.21774	0.22338	0.407957	-7.62729	no_de	NA	NA	9.66823e-07	-355	6.98e-155 (2.62e-242-1.86e-67)	6.98e-155	2.62e-242	1.86e-67	11.9	0.632	0.000548	0.0481	0.21981	hsa04910	Insulin signaling pathway: PPARGC1A	N-hsa04910-5	MAPK8	1	5602	MAPK10	NA	NA	-3.11918	2.37566	-4.56568	5.10072e-06	9.21215e-05	3.63807	down	1	4	8.60398	-0.0635	0.938 (0.871-1.01)	0.938	0.871	1.01	2.8	0.57	0.0945	0.487
DDLPS	P-hsa04910-48	-0.000863338	0.00400929	-1.21774	0.22338	0.407957	-7.62729	no_de	NA	NA	9.66823e-07	-355	6.98e-155 (2.62e-242-1.86e-67)	6.98e-155	2.62e-242	1.86e-67	11.9	0.632	0.000548	0.0481	0.21981	hsa04910	Insulin signaling pathway: PPARGC1A	N-hsa04910-6	PTPRF	1	5792	PTPRF	NA	NA	-2.615	5.99936	-4.81783	1.49504e-06	3.26295e-05	4.47414	down	NA	4	3.42004	0.0314	1.03 (0.919-1.16)	1.03	0.919	1.16	0.28	0.503	0.597	0.873
DDLPS	P-hsa04910-48	-0.000863338	0.00400929	-1.21774	0.22338	0.407957	-7.62729	no_de	NA	NA	9.66823e-07	-355	6.98e-155 (2.62e-242-1.86e-67)	6.98e-155	2.62e-242	1.86e-67	11.9	0.632	0.000548	0.0481	0.21981	hsa04910	Insulin signaling pathway: PPARGC1A	N-hsa04910-16	INS	-1	3630	INS	NA	NA	-0.225627	-8.33944	-0.080126	0.93614	0.963917	-5.31241	no_de	NA	NA	10.0234	0.0638	1.07 (1.01-1.13)	1.07	1.01	1.13	5.17	0.546	0.0229	0.296
DDLPS	P-hsa04066-45	-0.00760304	0.505789	-0.705662	0.480432	0.69777	-8.1195	no_de	NA	NA	0.000525412	-17.1	3.66e-08 (2.15e-12-0.000622)	3.66e-08	2.15e-12	0.000622	11.9	0.62	0.00057	0.0481	0.439624	hsa04066	HIF-1 signaling pathway: ALDOA	N-hsa04066-45	ALDOA	1	226	ALDOA	ALDOA	ALDOA	NA	NA	NA	NA	NA	NA	NA	NA	NA	NA	NA	NA	NA	NA	NA	NA	NA	NA	NA
DDLPS	P-hsa04066-45	-0.00760304	0.505789	-0.705662	0.480432	0.69777	-8.1195	no_de	NA	NA	0.000525412	-17.1	3.66e-08 (2.15e-12-0.000622)	3.66e-08	2.15e-12	0.000622	11.9	0.62	0.00057	0.0481	0.439624	hsa04066	HIF-1 signaling pathway: ALDOA	N-hsa04066-10 8 9	HIF1A ARNT CREBBP	1	3091	HIF1A	NA	NA	1.5578	6.62938	3.42329	0.000623749	0.00471445	-1.1805	up	2	1	1.04113	-0.0625	0.939 (0.762-1.16)	0.939	0.762	1.16	0.34	0.498	0.559	0.858
DDLPS	P-hsa04066-45	-0.00760304	0.505789	-0.705662	0.480432	0.69777	-8.1195	no_de	NA	NA	0.000525412	-17.1	3.66e-08 (2.15e-12-0.000622)	3.66e-08	2.15e-12	0.000622	11.9	0.62	0.00057	0.0481	0.439624	hsa04066	HIF-1 signaling pathway: ALDOA	N-hsa04066-41	CAMK2A	1	815	CAMK2A	NA	NA	1.7675	1.22393	2.57993	0.00991087	0.0422085	-3.25482	up	3	NA	5.43226	-0.0985	0.906 (0.825-0.996)	0.906	0.825	0.996	4.19	0.586	0.0408	0.368
DDLPS	P-hsa04066-45	-0.00760304	0.505789	-0.705662	0.480432	0.69777	-8.1195	no_de	NA	NA	0.000525412	-17.1	3.66e-08 (2.15e-12-0.000622)	3.66e-08	2.15e-12	0.000622	11.9	0.62	0.00057	0.0481	0.439624	hsa04066	HIF-1 signaling pathway: ALDOA	N-hsa04066-41	CAMK2A	1	818	CAMK2G	NA	NA	-1.31517	6.38359	-2.72267	0.00649867	0.0302575	-3.26683	down	NA	6	0.785557	-0.311	0.733 (0.569-0.944)	0.733	0.569	0.944	5.8	0.601	0.0161	0.265
DDLPS	P-hsa04066-45	-0.00760304	0.505789	-0.705662	0.480432	0.69777	-8.1195	no_de	NA	NA	0.000525412	-17.1	3.66e-08 (2.15e-12-0.000622)	3.66e-08	2.15e-12	0.000622	11.9	0.62	0.00057	0.0481	0.439624	hsa04066	HIF-1 signaling pathway: ALDOA	N-hsa04066-67	NFKB1	1	5970	RELA	NA	NA	-0.780096	6.69196	-3.49127	0.000484966	0.00387549	-0.967379	down	NA	1	0.184895	-0.74	0.477 (0.279-0.816)	0.477	0.279	0.816	7.32	0.582	0.00684	0.202
DDLPS	P-hsa04066-45	-0.00760304	0.505789	-0.705662	0.480432	0.69777	-8.1195	no_de	NA	NA	0.000525412	-17.1	3.66e-08 (2.15e-12-0.000622)	3.66e-08	2.15e-12	0.000622	11.9	0.62	0.00057	0.0481	0.439624	hsa04066	HIF-1 signaling pathway: ALDOA	N-hsa04066-74	STAT3	1	6774	STAT3	NA	NA	-0.420342	7.92792	-1.08472	0.278097	0.475739	-6.51908	no_de	NA	NA	0.321911	-0.479	0.619 (0.434-0.883)	0.619	0.434	0.883	7.01	0.598	0.0081	0.216
DDLPS	P-hsa04066-45	-0.00760304	0.505789	-0.705662	0.480432	0.69777	-8.1195	no_de	NA	NA	0.000525412	-17.1	3.66e-08 (2.15e-12-0.000622)	3.66e-08	2.15e-12	0.000622	11.9	0.62	0.00057	0.0481	0.439624	hsa04066	HIF-1 signaling pathway: ALDOA	N-hsa04066-2 3 4 7	RBX1 TCEB2 TCEB1 VHL	-1	7428	VHL	NA	NA	0.712028	4.2892	3.53135	0.000417253	0.00343519	-0.660559	up	4	NA	0.557479	0.42	1.52 (1.09-2.12)	1.52	1.09	2.12	6.15	0.592	0.0131	0.248
DDLPS	P-hsa04066-45	-0.00760304	0.505789	-0.705662	0.480432	0.69777	-8.1195	no_de	NA	NA	0.000525412	-17.1	3.66e-08 (2.15e-12-0.000622)	3.66e-08	2.15e-12	0.000622	11.9	0.62	0.00057	0.0481	0.439624	hsa04066	HIF-1 signaling pathway: ALDOA	N-hsa04066-81	EIF4E	1	9470	EIF4E2	NA	NA	0.544397	5.70339	2.63898	0.008342	0.0368377	-3.48398	up	1	NA	0.369438	-0.227	0.797 (0.558-1.14)	0.797	0.558	1.14	1.56	0.505	0.212	0.626
DDLPS	P-hsa04066-45	-0.00760304	0.505789	-0.705662	0.480432	0.69777	-8.1195	no_de	NA	NA	0.000525412	-17.1	3.66e-08 (2.15e-12-0.000622)	3.66e-08	2.15e-12	0.000622	11.9	0.62	0.00057	0.0481	0.439624	hsa04066	HIF-1 signaling pathway: ALDOA	N-hsa04066-73	IL6R	1	3570	IL6R	NA	NA	0.328887	5.25329	0.55502	0.578907	0.734982	-6.74226	no_de	NA	NA	2.02299	-0.187	0.829 (0.714-0.964)	0.829	0.714	0.964	5.94	0.604	0.0148	0.258
DDLPS	P-hsa04066-45	-0.00760304	0.505789	-0.705662	0.480432	0.69777	-8.1195	no_de	NA	NA	0.000525412	-17.1	3.66e-08 (2.15e-12-0.000622)	3.66e-08	2.15e-12	0.000622	11.9	0.62	0.00057	0.0481	0.439624	hsa04066	HIF-1 signaling pathway: ALDOA	N-hsa04066-86	MKNK2	1	8569	MKNK1	NA	NA	-0.337455	5.51204	-1.47489	0.140306	0.30043	-5.82903	no_de	NA	1	0.429793	-0.323	0.724 (0.527-0.996)	0.724	0.527	0.996	3.94	0.587	0.0471	0.385
DDLPS	P-hsa04066-45	-0.00760304	0.505789	-0.705662	0.480432	0.69777	-8.1195	no_de	NA	NA	0.000525412	-17.1	3.66e-08 (2.15e-12-0.000622)	3.66e-08	2.15e-12	0.000622	11.9	0.62	0.00057	0.0481	0.439624	hsa04066	HIF-1 signaling pathway: ALDOA	N-hsa04066-20	MTOR	1	2475	MTOR	NA	NA	-0.193258	6.00476	-0.80048	0.423472	0.613613	-6.65095	no_de	NA	1	0.36342	0.401	1.49 (1.04-2.14)	1.49	1.04	2.14	4.77	0.592	0.029	0.324
DDLPS	P-hsa04066-45	-0.00760304	0.505789	-0.705662	0.480432	0.69777	-8.1195	no_de	NA	NA	0.000525412	-17.1	3.66e-08 (2.15e-12-0.000622)	3.66e-08	2.15e-12	0.000622	11.9	0.62	0.00057	0.0481	0.439624	hsa04066	HIF-1 signaling pathway: ALDOA	N-hsa04066-69	IFNG	1	3458	IFNG	NA	NA	-0.503278	-8.44987	-0.18203	0.855566	0.917635	-5.23871	no_de	NA	NA	22.2285	-0.065	0.937 (0.896-0.979)	0.937	0.896	0.979	8.31	0.601	0.00394	0.165
DDLPS	P-hsa04066-45	-0.00760304	0.505789	-0.705662	0.480432	0.69777	-8.1195	no_de	NA	NA	0.000525412	-17.1	3.66e-08 (2.15e-12-0.000622)	3.66e-08	2.15e-12	0.000622	11.9	0.62	0.00057	0.0481	0.439624	hsa04066	HIF-1 signaling pathway: ALDOA	N-hsa04066-72	IL6	1	3569	IL6	NA	NA	-1.87687	1.53217	-0.854349	0.392954	0.586792	-5.68076	no_de	NA	NA	6.61471	-0.108	0.898 (0.823-0.979)	0.898	0.823	0.979	5.9	0.582	0.0151	0.26
DDLPS	P-hsa04066-45	-0.00760304	0.505789	-0.705662	0.480432	0.69777	-8.1195	no_de	NA	NA	0.000525412	-17.1	3.66e-08 (2.15e-12-0.000622)	3.66e-08	2.15e-12	0.000622	11.9	0.62	0.00057	0.0481	0.439624	hsa04066	HIF-1 signaling pathway: ALDOA	N-hsa04066-84	MAPK1	1	5594	MAPK1	NA	NA	0.790398	6.72181	4.37792	1.22314e-05	0.000191168	2.46252	up	3	1	0.367177	0.341	1.41 (0.953-2.08)	1.41	0.953	2.08	2.95	0.546	0.086	0.471
DDLPS	P-hsa04066-45	-0.00760304	0.505789	-0.705662	0.480432	0.69777	-8.1195	no_de	NA	NA	0.000525412	-17.1	3.66e-08 (2.15e-12-0.000622)	3.66e-08	2.15e-12	0.000622	11.9	0.62	0.00057	0.0481	0.439624	hsa04066	HIF-1 signaling pathway: ALDOA	N-hsa04066-18	PIK3R5	1	5296	PIK3R2	NA	NA	2.05359	4.89754	7.86922	4.35985e-15	1.35703e-12	23.5635	up	4	NA	0.504719	0.357	1.43 (1.04-1.96)	1.43	1.04	1.96	4.89	0.591	0.027	0.316
DDLPS	P-hsa04066-45	-0.00760304	0.505789	-0.705662	0.480432	0.69777	-8.1195	no_de	NA	NA	0.000525412	-17.1	3.66e-08 (2.15e-12-0.000622)	3.66e-08	2.15e-12	0.000622	11.9	0.62	0.00057	0.0481	0.439624	hsa04066	HIF-1 signaling pathway: ALDOA	N-hsa04066-12	EGF	1	3630	INS	NA	NA	-0.225627	-8.33944	-0.080126	0.93614	0.963917	-5.31241	no_de	NA	NA	10.0234	0.0638	1.07 (1.01-1.13)	1.07	1.01	1.13	5.17	0.546	0.0229	0.296
DDLPS	P-hsa04066-45	-0.00760304	0.505789	-0.705662	0.480432	0.69777	-8.1195	no_de	NA	NA	0.000525412	-17.1	3.66e-08 (2.15e-12-0.000622)	3.66e-08	2.15e-12	0.000622	11.9	0.62	0.00057	0.0481	0.439624	hsa04066	HIF-1 signaling pathway: ALDOA	N-hsa04066-23	PLCG1	0	5335	PLCG1	NA	NA	-0.021845	6.66917	-0.0882041	0.929718	0.960274	-7.02644	no_de	NA	NA	0.432798	0.943	2.57 (1.75-3.76)	2.57	1.75	3.76	23.5	0.662	1.25e-06	0.00808
DDLPS	P-hsa04066-45	-0.00760304	0.505789	-0.705662	0.480432	0.69777	-8.1195	no_de	NA	NA	0.000525412	-17.1	3.66e-08 (2.15e-12-0.000622)	3.66e-08	2.15e-12	0.000622	11.9	0.62	0.00057	0.0481	0.439624	hsa04066	HIF-1 signaling pathway: ALDOA	N-hsa04066-23	PLCG1	0	5336	PLCG2	NA	NA	-0.447988	3.26765	-0.960886	0.336657	0.535554	-6.17193	no_de	4	1	1.13043	-0.263	0.769 (0.627-0.942)	0.769	0.627	0.942	6.42	0.594	0.0113	0.237
DDLPS	P-hsa04066-45	-0.00760304	0.505789	-0.705662	0.480432	0.69777	-8.1195	no_de	NA	NA	0.000525412	-17.1	3.66e-08 (2.15e-12-0.000622)	3.66e-08	2.15e-12	0.000622	11.9	0.62	0.00057	0.0481	0.439624	hsa04066	HIF-1 signaling pathway: ALDOA	N-hsa04066-24	PRKCA	0	5579	PRKCB	NA	NA	0.547639	1.69266	0.76776	0.442667	0.630092	-6.24846	no_de	3	NA	3.93339	-0.113	0.893 (0.802-0.995)	0.893	0.802	0.995	4.21	0.585	0.0403	0.368
DDLPS	P-hsa04664-3 4 5	-0.00314882	0.0277926	-0.613718	0.53943	0.754131	-8.18013	no_de	2	NA	0.000104002	-45.3	2.06e-20 (2.74e-29-1.54e-11)	2.06e-20	2.74e-29	1.54e-11	18.9	0.645	1.38e-05	0.00474	0.60311	hsa04664	Fc epsilon RI signaling pathway: FCER1G MS4A2 FCER1A	N-hsa04664-3 4 5	FCER1G MS4A2 FCER1A	1	2207	FCER1G	FCER1G	FCER1G	NA	NA	NA	NA	NA	NA	NA	NA	NA	NA	NA	NA	NA	NA	NA	NA	NA	NA	NA
DDLPS	P-hsa04664-3 4 5	-0.00314882	0.0277926	-0.613718	0.53943	0.754131	-8.18013	no_de	2	NA	0.000104002	-45.3	2.06e-20 (2.74e-29-1.54e-11)	2.06e-20	2.74e-29	1.54e-11	18.9	0.645	1.38e-05	0.00474	0.60311	hsa04664	Fc epsilon RI signaling pathway: FCER1G MS4A2 FCER1A	N-hsa04664-3 4 5	FCER1G MS4A2 FCER1A	1	2206	MS4A2	MS4A2	MS4A2	-7.89163	-0.86501	-5.14733	2.74554e-07	7.70912e-06	6.36523	down	NA	3	23.3771	-0.0805	0.923 (0.886-0.961)	0.923	0.886	0.961	15.2	0.638	9.66e-05	0.0382
DDLPS	P-hsa04664-3 4 5	-0.00314882	0.0277926	-0.613718	0.53943	0.754131	-8.18013	no_de	2	NA	0.000104002	-45.3	2.06e-20 (2.74e-29-1.54e-11)	2.06e-20	2.74e-29	1.54e-11	18.9	0.645	1.38e-05	0.00474	0.60311	hsa04664	Fc epsilon RI signaling pathway: FCER1G MS4A2 FCER1A	N-hsa04664-3 4 5	FCER1G MS4A2 FCER1A	1	2205	FCER1A	FCER1A	FCER1A	-2.94576	-2.39728	-1.8189	0.0689882	0.182501	-4.27497	no_de	2	NA	11.0172	-0.0755	0.927 (0.88-0.978)	0.927	0.88	0.978	7.86	0.64	0.00505	0.181
DDLPS	P-hsa04015-92	-0.000941159	0.321153	-0.26554	0.790605	0.963467	-8.33314	no_de	NA	NA	8.58754e-05	67.8	2.7e+29 (4.1e+17-1.77e+41)	2.7e+29	4.1e+17	1.77e+41	23.8	0.663	1.06e-06	0.00116	0.426058	hsa04015	Rap1 signaling pathway: Calcium cation*	N-hsa04015-90	PLCG1	1	5335	PLCG1	PLCG1	PLCG1	-0.021845	6.66917	-0.0882041	0.929718	0.960274	-7.02644	no_de	NA	NA	0.432798	0.943	2.57 (1.75-3.76)	2.57	1.75	3.76	23.5	0.662	1.25e-06	0.00808
MFS	P-hsa04110-48	0.104761	0.327979	4.78754	1.73811e-06	3.23749e-05	3.08222	up	5	NA	0.00238118	-8.4	0.000226 (3.13e-06-0.0163)	0.000226	3.13e-06	0.0163	14.8	0.635	0.00012	0.0146	0.197736	hsa04110	Cell cycle: RB1*	N-hsa04110-48	RB1*	1	5925	RB1	RB1	RB1	NA	NA	NA	NA	NA	NA	NA	NA	NA	NA	NA	NA	NA	NA	NA	NA	NA	NA	NA
MFS	P-hsa04110-48	0.104761	0.327979	4.78754	1.73811e-06	3.23749e-05	3.08222	up	5	NA	0.00238118	-8.4	0.000226 (3.13e-06-0.0163)	0.000226	3.13e-06	0.0163	14.8	0.635	0.00012	0.0146	0.197736	hsa04110	Cell cycle: RB1*	N-hsa04110-1	CDKN2A	1	1029	CDKN2A	NA	NA	5.65024	0.068392	5.65904	1.6088e-08	7.89664e-07	9.01333	up	5	NA	7.17555	-0.105	0.9 (0.829-0.978)	0.9	0.829	0.978	6.25	0.577	0.0124	0.243
MFS	P-hsa04611-34	-0.0785122	0.327361	-2.80737	0.00501461	0.0214243	-4.41123	down	1	4	0.00528453	-6.21	0.002 (9.04e-05-0.0443)	0.002	9.04e-05	0.0443	15.5	0.655	8.41e-05	0.0115	0.0450373	hsa04611	Platelet activation: Thromboxane A2*	N-hsa04611-62	TBXAS1	1	6916	TBXAS1	TBXAS1	TBXAS1	2.47729	2.23085	4.13716	3.57526e-05	0.000454015	1.88343	up	3	NA	2.74607	-0.072	0.93 (0.817-1.06)	0.93	0.817	1.06	1.17	0.544	0.279	0.688
MFS	P-hsa04611-34	-0.0785122	0.327361	-2.80737	0.00501461	0.0214243	-4.41123	down	1	4	0.00528453	-6.21	0.002 (9.04e-05-0.0443)	0.002	9.04e-05	0.0443	15.5	0.655	8.41e-05	0.0115	0.0450373	hsa04611	Platelet activation: Thromboxane A2*	N-hsa04611-54	PLA2G4B	1	100137049	PLA2G4B	NA	NA	-2.23501	4.37931	-5.42368	6.11889e-08	2.38702e-06	7.80043	down	NA	5	0.94591	-0.0464	0.955 (0.75-1.21)	0.955	0.75	1.21	0.14	0.551	0.705	0.917
MFS	P-hsa04611-34	-0.0785122	0.327361	-2.80737	0.00501461	0.0214243	-4.41123	down	1	4	0.00528453	-6.21	0.002 (9.04e-05-0.0443)	0.002	9.04e-05	0.0443	15.5	0.655	8.41e-05	0.0115	0.0450373	hsa04611	Platelet activation: Thromboxane A2*	N-hsa04611-54	PLA2G4B	1	123745	PLA2G4E	NA	NA	-6.06359	-5.64198	-2.8173	0.00486227	0.0243034	-2.24734	down	NA	1	17.9125	0.0225	1.02 (0.97-1.08)	1.02	0.97	1.08	0.7	0.557	0.401	0.775
MFS	P-hsa04611-34	-0.0785122	0.327361	-2.80737	0.00501461	0.0214243	-4.41123	down	1	4	0.00528453	-6.21	0.002 (9.04e-05-0.0443)	0.002	9.04e-05	0.0443	15.5	0.655	8.41e-05	0.0115	0.0450373	hsa04611	Platelet activation: Thromboxane A2*	N-hsa04611-54	PLA2G4B	1	8605	PLA2G4C	NA	NA	-0.135598	3.56027	-0.261917	0.793396	0.887993	-6.70087	no_de	3	NA	2.06982	-0.172	0.842 (0.725-0.978)	0.842	0.725	0.978	5.08	0.64	0.0242	0.304
MFS	P-hsa04611-34	-0.0785122	0.327361	-2.80737	0.00501461	0.0214243	-4.41123	down	1	4	0.00528453	-6.21	0.002 (9.04e-05-0.0443)	0.002	9.04e-05	0.0443	15.5	0.655	8.41e-05	0.0115	0.0450373	hsa04611	Platelet activation: Thromboxane A2*	N-hsa04611-54	PLA2G4B	1	8681	JMJD7-PLA2G4B	NA	NA	-1.89585	5.15668	-5.46069	4.97701e-08	2.02528e-06	7.92396	down	NA	5	0.634873	-0.0997	0.905 (0.67-1.22)	0.905	0.67	1.22	0.42	0.566	0.516	0.837
MFS	P-hsa04611-34	-0.0785122	0.327361	-2.80737	0.00501461	0.0214243	-4.41123	down	1	4	0.00528453	-6.21	0.002 (9.04e-05-0.0443)	0.002	9.04e-05	0.0443	15.5	0.655	8.41e-05	0.0115	0.0450373	hsa04611	Platelet activation: Thromboxane A2*	N-hsa04611-20	RASGRP1	1	10125	RASGRP1	NA	NA	2.28279	0.150691	3.10337	0.0019242	0.0116826	-1.47303	up	3	NA	3.19165	-0.205	0.815 (0.712-0.933)	0.815	0.712	0.933	8.79	0.594	0.00302	0.149
MFS	P-hsa04611-34	-0.0785122	0.327361	-2.80737	0.00501461	0.0214243	-4.41123	down	1	4	0.00528453	-6.21	0.002 (9.04e-05-0.0443)	0.002	9.04e-05	0.0443	15.5	0.655	8.41e-05	0.0115	0.0450373	hsa04611	Platelet activation: Thromboxane A2*	N-hsa04611-20	RASGRP1	1	10235	RASGRP2	NA	NA	-2.44512	4.44797	-4.81738	1.49844e-06	3.38806e-05	4.76948	down	2	4	2.75345	-0.267	0.766 (0.664-0.882)	0.766	0.664	0.882	13.7	0.64	0.000217	0.0529
MFS	P-hsa04611-34	-0.0785122	0.327361	-2.80737	0.00501461	0.0214243	-4.41123	down	1	4	0.00528453	-6.21	0.002 (9.04e-05-0.0443)	0.002	9.04e-05	0.0443	15.5	0.655	8.41e-05	0.0115	0.0450373	hsa04611	Platelet activation: Thromboxane A2*	N-hsa04611-32	MAPK14	1	5600	MAPK11	NA	NA	-2.00743	4.01083	-4.25209	2.1573e-05	0.000301205	2.28315	down	NA	5	1.23427	-0.0218	0.978 (0.803-1.19)	0.978	0.803	1.19	0.05	0.525	0.828	0.953
MFS	P-hsa04611-34	-0.0785122	0.327361	-2.80737	0.00501461	0.0214243	-4.41123	down	1	4	0.00528453	-6.21	0.002 (9.04e-05-0.0443)	0.002	9.04e-05	0.0443	15.5	0.655	8.41e-05	0.0115	0.0450373	hsa04611	Platelet activation: Thromboxane A2*	N-hsa04611-32	MAPK14	1	6300	MAPK12	NA	NA	-1.92233	5.83692	-5.62578	1.94934e-08	9.19786e-07	8.76472	down	NA	6	0.626022	0.064	1.07 (0.802-1.42)	1.07	0.802	1.42	0.19	0.512	0.659	0.9
MFS	P-hsa04611-34	-0.0785122	0.327361	-2.80737	0.00501461	0.0214243	-4.41123	down	1	4	0.00528453	-6.21	0.002 (9.04e-05-0.0443)	0.002	9.04e-05	0.0443	15.5	0.655	8.41e-05	0.0115	0.0450373	hsa04611	Platelet activation: Thromboxane A2*	N-hsa04611-15	PLCB1	1	23236	PLCB1	NA	NA	1.69976	3.48118	3.06713	0.00217306	0.0128599	-1.98479	up	6	NA	1.73369	-0.0616	0.94 (0.787-1.12)	0.94	0.787	1.12	0.46	0.494	0.496	0.826
MFS	P-hsa04611-34	-0.0785122	0.327361	-2.80737	0.00501461	0.0214243	-4.41123	down	1	4	0.00528453	-6.21	0.002 (9.04e-05-0.0443)	0.002	9.04e-05	0.0443	15.5	0.655	8.41e-05	0.0115	0.0450373	hsa04611	Platelet activation: Thromboxane A2*	N-hsa04611-15	PLCB1	1	5332	PLCB4	NA	NA	-2.82626	4.40536	-4.4231	9.94003e-06	0.000160944	2.98343	down	NA	5	4.78185	0.042	1.04 (0.943-1.15)	1.04	0.943	1.15	0.67	0.516	0.413	0.781
MFS	P-hsa04611-34	-0.0785122	0.327361	-2.80737	0.00501461	0.0214243	-4.41123	down	1	4	0.00528453	-6.21	0.002 (9.04e-05-0.0443)	0.002	9.04e-05	0.0443	15.5	0.655	8.41e-05	0.0115	0.0450373	hsa04611	Platelet activation: Thromboxane A2*	N-hsa04611-70	P2RX1	1	5023	P2RX1	NA	NA	-4.38111	2.36662	-2.6605	0.00782798	0.0352084	-2.83442	down	NA	3	8.22879	-0.125	0.883 (0.811-0.961)	0.883	0.811	0.961	8.2	0.642	0.00418	0.168
MFS	P-hsa04611-34	-0.0785122	0.327361	-2.80737	0.00501461	0.0214243	-4.41123	down	1	4	0.00528453	-6.21	0.002 (9.04e-05-0.0443)	0.002	9.04e-05	0.0443	15.5	0.655	8.41e-05	0.0115	0.0450373	hsa04611	Platelet activation: Thromboxane A2*	N-hsa04611-49	PIK3R5*	1	23533	PIK3R5	NA	NA	3.00051	1.6997	4.33085	1.51503e-05	0.000225647	2.69943	up	4	NA	2.3292	-0.1	0.905 (0.785-1.04)	0.905	0.785	1.04	1.92	0.552	0.166	0.581
MFS	P-hsa04611-34	-0.0785122	0.327361	-2.80737	0.00501461	0.0214243	-4.41123	down	1	4	0.00528453	-6.21	0.002 (9.04e-05-0.0443)	0.002	9.04e-05	0.0443	15.5	0.655	8.41e-05	0.0115	0.0450373	hsa04611	Platelet activation: Thromboxane A2*	N-hsa04611-49	PIK3R5*	1	5294	PIK3CG	NA	NA	5.08074	-1.16824	7.1378	1.08722e-12	2.67311e-10	17.7703	up	4	NA	3.486	0.00994	1.01 (0.911-1.12)	1.01	0.911	1.12	0.04	0.461	0.851	0.96
MFS	P-hsa04611-34	-0.0785122	0.327361	-2.80737	0.00501461	0.0214243	-4.41123	down	1	4	0.00528453	-6.21	0.002 (9.04e-05-0.0443)	0.002	9.04e-05	0.0443	15.5	0.655	8.41e-05	0.0115	0.0450373	hsa04611	Platelet activation: Thromboxane A2*	N-hsa04611-49	PIK3R5*	1	5296	PIK3R2	NA	NA	0.990112	4.89754	3.72231	0.000199623	0.0018518	-0.00310204	up	4	NA	0.504719	0.357	1.43 (1.04-1.96)	1.43	1.04	1.96	4.89	0.591	0.027	0.316
MFS	P-hsa04611-34	-0.0785122	0.327361	-2.80737	0.00501461	0.0214243	-4.41123	down	1	4	0.00528453	-6.21	0.002 (9.04e-05-0.0443)	0.002	9.04e-05	0.0443	15.5	0.655	8.41e-05	0.0115	0.0450373	hsa04611	Platelet activation: Thromboxane A2*	N-hsa04611-19 79 80	PLCG2 LCP2 BTK	1	5336	PLCG2	NA	NA	1.51381	3.26765	3.19115	0.00142603	0.00915175	-1.57771	up	4	1	1.13043	-0.263	0.769 (0.627-0.942)	0.769	0.627	0.942	6.42	0.594	0.0113	0.237
MFS	P-hsa04611-34	-0.0785122	0.327361	-2.80737	0.00501461	0.0214243	-4.41123	down	1	4	0.00528453	-6.21	0.002 (9.04e-05-0.0443)	0.002	9.04e-05	0.0443	15.5	0.655	8.41e-05	0.0115	0.0450373	hsa04611	Platelet activation: Thromboxane A2*	N-hsa04611-19 79 80	PLCG2 LCP2 BTK	1	3937	LCP2	NA	NA	3.41504	2.47984	6.93776	4.50181e-12	8.63932e-10	16.9124	up	4	NA	2.21079	-0.135	0.873 (0.757-1.01)	0.873	0.757	1.01	3.42	0.571	0.0646	0.431
MFS	P-hsa04611-34	-0.0785122	0.327361	-2.80737	0.00501461	0.0214243	-4.41123	down	1	4	0.00528453	-6.21	0.002 (9.04e-05-0.0443)	0.002	9.04e-05	0.0443	15.5	0.655	8.41e-05	0.0115	0.0450373	hsa04611	Platelet activation: Thromboxane A2*	N-hsa04611-19 79 80	PLCG2 LCP2 BTK	1	695	BTK	NA	NA	2.92924	0.780528	4.47999	7.63464e-06	0.000129043	3.39501	up	4	NA	2.73679	-0.153	0.858 (0.756-0.974)	0.858	0.756	0.974	5.57	0.579	0.0182	0.275
MFS	P-hsa04611-34	-0.0785122	0.327361	-2.80737	0.00501461	0.0214243	-4.41123	down	1	4	0.00528453	-6.21	0.002 (9.04e-05-0.0443)	0.002	9.04e-05	0.0443	15.5	0.655	8.41e-05	0.0115	0.0450373	hsa04611	Platelet activation: Thromboxane A2*	N-hsa04611-27	PIK3R5	1	23533	PIK3R5	NA	NA	3.00051	1.6997	4.33085	1.51503e-05	0.000225647	2.69943	up	4	NA	2.3292	-0.1	0.905 (0.785-1.04)	0.905	0.785	1.04	1.92	0.552	0.166	0.581
MFS	P-hsa04611-34	-0.0785122	0.327361	-2.80737	0.00501461	0.0214243	-4.41123	down	1	4	0.00528453	-6.21	0.002 (9.04e-05-0.0443)	0.002	9.04e-05	0.0443	15.5	0.655	8.41e-05	0.0115	0.0450373	hsa04611	Platelet activation: Thromboxane A2*	N-hsa04611-27	PIK3R5	1	5294	PIK3CG	NA	NA	5.08074	-1.16824	7.1378	1.08722e-12	2.67311e-10	17.7703	up	4	NA	3.486	0.00994	1.01 (0.911-1.12)	1.01	0.911	1.12	0.04	0.461	0.851	0.96
MFS	P-hsa04611-34	-0.0785122	0.327361	-2.80737	0.00501461	0.0214243	-4.41123	down	1	4	0.00528453	-6.21	0.002 (9.04e-05-0.0443)	0.002	9.04e-05	0.0443	15.5	0.655	8.41e-05	0.0115	0.0450373	hsa04611	Platelet activation: Thromboxane A2*	N-hsa04611-27	PIK3R5	1	5296	PIK3R2	NA	NA	0.990112	4.89754	3.72231	0.000199623	0.0018518	-0.00310204	up	4	NA	0.504719	0.357	1.43 (1.04-1.96)	1.43	1.04	1.96	4.89	0.591	0.027	0.316
MFS	P-hsa04611-34	-0.0785122	0.327361	-2.80737	0.00501461	0.0214243	-4.41123	down	1	4	0.00528453	-6.21	0.002 (9.04e-05-0.0443)	0.002	9.04e-05	0.0443	15.5	0.655	8.41e-05	0.0115	0.0450373	hsa04611	Platelet activation: Thromboxane A2*	N-hsa04611-37	GNAQ	1	2776	GNAQ	NA	NA	0.74264	6.12522	3.26344	0.00110823	0.00747799	-1.64605	up	5	NA	0.303913	-0.261	0.77 (0.498-1.19)	0.77	0.498	1.19	1.38	0.558	0.24	0.655
MFS	P-hsa04611-34	-0.0785122	0.327361	-2.80737	0.00501461	0.0214243	-4.41123	down	1	4	0.00528453	-6.21	0.002 (9.04e-05-0.0443)	0.002	9.04e-05	0.0443	15.5	0.655	8.41e-05	0.0115	0.0450373	hsa04611	Platelet activation: Thromboxane A2*	N-hsa04611-89	SYK	1	6850	SYK	NA	NA	3.47429	1.98123	5.67043	1.50607e-08	7.49399e-07	9.16464	up	4	NA	2.76743	-0.125	0.883 (0.781-0.998)	0.883	0.781	0.998	3.97	0.572	0.0464	0.382
MFS	P-hsa04611-34	-0.0785122	0.327361	-2.80737	0.00501461	0.0214243	-4.41123	down	1	4	0.00528453	-6.21	0.002 (9.04e-05-0.0443)	0.002	9.04e-05	0.0443	15.5	0.655	8.41e-05	0.0115	0.0450373	hsa04611	Platelet activation: Thromboxane A2*	N-hsa04611-9	F2R	1	2149	F2R	NA	NA	2.63185	4.30533	3.88867	0.00010213	0.00106573	0.787984	up	4	NA	2.26023	0.111	1.12 (0.951-1.31)	1.12	0.951	1.31	1.81	0.552	0.178	0.595
MFS	P-hsa04611-34	-0.0785122	0.327361	-2.80737	0.00501461	0.0214243	-4.41123	down	1	4	0.00528453	-6.21	0.002 (9.04e-05-0.0443)	0.002	9.04e-05	0.0443	15.5	0.655	8.41e-05	0.0115	0.0450373	hsa04611	Platelet activation: Thromboxane A2*	N-hsa04611-10	P2RY1	1	5028	P2RY1	NA	NA	2.91676	1.56589	4.72171	2.40398e-06	4.98128e-05	4.43687	up	6	NA	2.09976	-0.00747	0.993 (0.855-1.15)	0.993	0.855	1.15	0.01	0.515	0.922	0.98
MFS	P-hsa04611-34	-0.0785122	0.327361	-2.80737	0.00501461	0.0214243	-4.41123	down	1	4	0.00528453	-6.21	0.002 (9.04e-05-0.0443)	0.002	9.04e-05	0.0443	15.5	0.655	8.41e-05	0.0115	0.0450373	hsa04611	Platelet activation: Thromboxane A2*	N-hsa04611-30	GUCY1A2	1	2977	GUCY1A2	NA	NA	4.23915	3.31428	6.43288	1.37141e-10	1.49163e-08	13.6061	up	6	NA	3.61286	0.0954	1.1 (0.973-1.24)	1.1	0.973	1.24	2.31	0.541	0.129	0.537
MFS	P-hsa04611-34	-0.0785122	0.327361	-2.80737	0.00501461	0.0214243	-4.41123	down	1	4	0.00528453	-6.21	0.002 (9.04e-05-0.0443)	0.002	9.04e-05	0.0443	15.5	0.655	8.41e-05	0.0115	0.0450373	hsa04611	Platelet activation: Thromboxane A2*	N-hsa04611-30	GUCY1A2	1	2983	GUCY1B1	NA	NA	-0.0915607	4.24099	-0.183197	0.854651	0.923389	-6.69873	no_de	1	NA	1.84642	-0.215	0.806 (0.685-0.95)	0.806	0.685	0.95	6.65	0.555	0.00992	0.227
MFS	P-hsa04611-34	-0.0785122	0.327361	-2.80737	0.00501461	0.0214243	-4.41123	down	1	4	0.00528453	-6.21	0.002 (9.04e-05-0.0443)	0.002	9.04e-05	0.0443	15.5	0.655	8.41e-05	0.0115	0.0450373	hsa04611	Platelet activation: Thromboxane A2*	N-hsa04611-90	FCGR2A	1	2212	FCGR2A	NA	NA	3.22678	3.35942	4.87364	1.1302e-06	2.69279e-05	4.96836	up	4	NA	2.83746	-0.043	0.958 (0.848-1.08)	0.958	0.848	1.08	0.48	0.516	0.487	0.821
MFS	P-hsa04611-34	-0.0785122	0.327361	-2.80737	0.00501461	0.0214243	-4.41123	down	1	4	0.00528453	-6.21	0.002 (9.04e-05-0.0443)	0.002	9.04e-05	0.0443	15.5	0.655	8.41e-05	0.0115	0.0450373	hsa04611	Platelet activation: Thromboxane A2*	N-hsa04611-76 81	FCER1G SYK	1	2207	FCER1G	NA	NA	3.04808	2.91318	4.47313	7.88278e-06	0.000132472	3.16209	up	4	NA	3.69169	-0.0796	0.924 (0.828-1.03)	0.924	0.828	1.03	2.03	0.548	0.154	0.569
MFS	P-hsa04611-34	-0.0785122	0.327361	-2.80737	0.00501461	0.0214243	-4.41123	down	1	4	0.00528453	-6.21	0.002 (9.04e-05-0.0443)	0.002	9.04e-05	0.0443	15.5	0.655	8.41e-05	0.0115	0.0450373	hsa04611	Platelet activation: Thromboxane A2*	N-hsa04611-76 81	FCER1G SYK	1	6850	SYK	NA	NA	3.47429	1.98123	5.67043	1.50607e-08	7.49399e-07	9.16464	up	4	NA	2.76743	-0.125	0.883 (0.781-0.998)	0.883	0.781	0.998	3.97	0.572	0.0464	0.382
MFS	P-hsa04611-34	-0.0785122	0.327361	-2.80737	0.00501461	0.0214243	-4.41123	down	1	4	0.00528453	-6.21	0.002 (9.04e-05-0.0443)	0.002	9.04e-05	0.0443	15.5	0.655	8.41e-05	0.0115	0.0450373	hsa04611	Platelet activation: Thromboxane A2*	N-hsa04611-82 18 73 74 75	LYN GP5 GP1BA GP1BB GP9	1	4067	LYN	NA	NA	2.37354	3.29667	5.73327	1.04415e-08	5.46509e-07	9.4768	up	5	NA	1.85167	-0.029	0.971 (0.834-1.13)	0.971	0.834	1.13	0.14	0.527	0.71	0.919
MFS	P-hsa04611-34	-0.0785122	0.327361	-2.80737	0.00501461	0.0214243	-4.41123	down	1	4	0.00528453	-6.21	0.002 (9.04e-05-0.0443)	0.002	9.04e-05	0.0443	15.5	0.655	8.41e-05	0.0115	0.0450373	hsa04611	Platelet activation: Thromboxane A2*	N-hsa04611-82 18 73 74 75	LYN GP5 GP1BA GP1BB GP9	1	2811	GP1BA	NA	NA	0.790217	-0.655754	1.15349	0.248767	0.444023	-5.08488	no_de	1	NA	1.71363	-0.181	0.834 (0.697-0.998)	0.834	0.697	0.998	3.92	0.597	0.0478	0.388
MFS	P-hsa04611-34	-0.0785122	0.327361	-2.80737	0.00501461	0.0214243	-4.41123	down	1	4	0.00528453	-6.21	0.002 (9.04e-05-0.0443)	0.002	9.04e-05	0.0443	15.5	0.655	8.41e-05	0.0115	0.0450373	hsa04611	Platelet activation: Thromboxane A2*	N-hsa04611-57	VWF	1	7450	VWF	NA	NA	2.02711	7.28219	3.747	0.00018102	0.00171345	-0.0805841	up	4	NA	1.77519	0.0323	1.03 (0.879-1.21)	1.03	0.879	1.21	0.15	0.5	0.695	0.914
MFS	P-hsa04611-34	-0.0785122	0.327361	-2.80737	0.00501461	0.0214243	-4.41123	down	1	4	0.00528453	-6.21	0.002 (9.04e-05-0.0443)	0.002	9.04e-05	0.0443	15.5	0.655	8.41e-05	0.0115	0.0450373	hsa04611	Platelet activation: Thromboxane A2*	N-hsa04611-66	COL1A1	1	1277	COL1A1	NA	NA	3.58521	8.95983	4.65868	3.26663e-06	6.44471e-05	3.65818	up	4	1	4.08709	0.0487	1.05 (0.936-1.18)	1.05	0.936	1.18	0.69	0.519	0.406	0.778
MFS	P-hsa04611-34	-0.0785122	0.327361	-2.80737	0.00501461	0.0214243	-4.41123	down	1	4	0.00528453	-6.21	0.002 (9.04e-05-0.0443)	0.002	9.04e-05	0.0443	15.5	0.655	8.41e-05	0.0115	0.0450373	hsa04611	Platelet activation: Thromboxane A2*	N-hsa04611-66	COL1A1	1	1278	COL1A2	NA	NA	3.63391	9.3207	5.34263	9.5753e-08	3.43747e-06	7.0147	up	5	NA	3.05547	-0.00349	0.997 (0.871-1.14)	0.997	0.871	1.14	0	0.496	0.96	0.989
MFS	P-hsa04611-34	-0.0785122	0.327361	-2.80737	0.00501461	0.0214243	-4.41123	down	1	4	0.00528453	-6.21	0.002 (9.04e-05-0.0443)	0.002	9.04e-05	0.0443	15.5	0.655	8.41e-05	0.0115	0.0450373	hsa04611	Platelet activation: Thromboxane A2*	N-hsa04611-66	COL1A1	1	1281	COL3A1	NA	NA	3.69853	9.03739	5.23845	1.68714e-07	5.50305e-06	6.49201	up	5	1	3.65591	0.0589	1.06 (0.941-1.2)	1.06	0.941	1.2	0.93	0.546	0.335	0.733
MFS	P-hsa04611-34	-0.0785122	0.327361	-2.80737	0.00501461	0.0214243	-4.41123	down	1	4	0.00528453	-6.21	0.002 (9.04e-05-0.0443)	0.002	9.04e-05	0.0443	15.5	0.655	8.41e-05	0.0115	0.0450373	hsa04611	Platelet activation: Thromboxane A2*	N-hsa04611-16 77	GP6 LYN	1	4067	LYN	NA	NA	2.37354	3.29667	5.73327	1.04415e-08	5.46509e-07	9.4768	up	5	NA	1.85167	-0.029	0.971 (0.834-1.13)	0.971	0.834	1.13	0.14	0.527	0.71	0.919
MFS	P-hsa04611-34	-0.0785122	0.327361	-2.80737	0.00501461	0.0214243	-4.41123	down	1	4	0.00528453	-6.21	0.002 (9.04e-05-0.0443)	0.002	9.04e-05	0.0443	15.5	0.655	8.41e-05	0.0115	0.0450373	hsa04611	Platelet activation: Thromboxane A2*	N-hsa04611-16 78	GP6 FYN	1	2534	FYN	NA	NA	2.14558	5.67347	6.53623	6.95086e-11	8.43851e-09	14.1809	up	4	1	1.5621	-0.0189	0.981 (0.815-1.18)	0.981	0.815	1.18	0.04	0.536	0.841	0.956
MFS	P-hsa04611-34	-0.0785122	0.327361	-2.80737	0.00501461	0.0214243	-4.41123	down	1	4	0.00528453	-6.21	0.002 (9.04e-05-0.0443)	0.002	9.04e-05	0.0443	15.5	0.655	8.41e-05	0.0115	0.0450373	hsa04611	Platelet activation: Thromboxane A2*	N-hsa04611-87	GNA13*	1	10672	GNA13	NA	NA	0.988099	5.7946	2.7711	0.00560786	0.0272368	-3.09489	up	5	NA	0.319139	0.171	1.19 (0.799-1.76)	1.19	0.799	1.76	0.72	0.538	0.396	0.772
MFS	P-hsa04611-34	-0.0785122	0.327361	-2.80737	0.00501461	0.0214243	-4.41123	down	1	4	0.00528453	-6.21	0.002 (9.04e-05-0.0443)	0.002	9.04e-05	0.0443	15.5	0.655	8.41e-05	0.0115	0.0450373	hsa04611	Platelet activation: Thromboxane A2*	N-hsa04611-23	TLN1	1	7094	TLN1	NA	NA	-0.616105	9.50082	-1.58979	0.111946	0.257877	-5.87738	no_de	NA	2	0.778895	-0.292	0.747 (0.582-0.959)	0.747	0.582	0.959	5.22	0.566	0.0223	0.294
MFS	P-hsa04611-34	-0.0785122	0.327361	-2.80737	0.00501461	0.0214243	-4.41123	down	1	4	0.00528453	-6.21	0.002 (9.04e-05-0.0443)	0.002	9.04e-05	0.0443	15.5	0.655	8.41e-05	0.0115	0.0450373	hsa04611	Platelet activation: Thromboxane A2*	N-hsa04611-65	ACTB	1	60	ACTB	NA	NA	0.352795	11.7268	0.893206	0.371791	0.57415	-6.82905	no_de	NA	1	0.430279	-0.406	0.666 (0.476-0.931)	0.666	0.476	0.931	5.65	0.584	0.0174	0.272
MFS	P-hsa04611-34	-0.0785122	0.327361	-2.80737	0.00501461	0.0214243	-4.41123	down	1	4	0.00528453	-6.21	0.002 (9.04e-05-0.0443)	0.002	9.04e-05	0.0443	15.5	0.655	8.41e-05	0.0115	0.0450373	hsa04611	Platelet activation: Thromboxane A2*	N-hsa04611-65	ACTB	1	71	ACTG1	NA	NA	0.612247	10.419	1.88848	0.0590207	0.163255	-5.39406	no_de	NA	2	0.493329	0.39	1.48 (1.06-2.06)	1.48	1.06	2.06	5.29	0.604	0.0215	0.289
MFS	P-hsa04611-34	-0.0785122	0.327361	-2.80737	0.00501461	0.0214243	-4.41123	down	1	4	0.00528453	-6.21	0.002 (9.04e-05-0.0443)	0.002	9.04e-05	0.0443	15.5	0.655	8.41e-05	0.0115	0.0450373	hsa04611	Platelet activation: Thromboxane A2*	N-hsa04611-69	FERMT3	1	83706	FERMT3	NA	NA	1.88522	3.59174	3.72924	0.000194231	0.00180981	0.14438	up	2	NA	2.92081	-0.11	0.896 (0.789-1.02)	0.896	0.789	1.02	2.91	0.564	0.0882	0.476
MFS	P-hsa04611-34	-0.0785122	0.327361	-2.80737	0.00501461	0.0214243	-4.41123	down	1	4	0.00528453	-6.21	0.002 (9.04e-05-0.0443)	0.002	9.04e-05	0.0443	15.5	0.655	8.41e-05	0.0115	0.0450373	hsa04611	Platelet activation: Thromboxane A2*	N-hsa04611-22	APBB1IP	1	54518	APBB1IP	NA	NA	2.36119	3.13194	3.95629	7.71993e-05	0.000846271	1.06776	up	2	1	5.13186	-0.0604	0.941 (0.858-1.03)	0.941	0.858	1.03	1.61	0.56	0.204	0.62
MFS	P-hsa04611-34	-0.0785122	0.327361	-2.80737	0.00501461	0.0214243	-4.41123	down	1	4	0.00528453	-6.21	0.002 (9.04e-05-0.0443)	0.002	9.04e-05	0.0443	15.5	0.655	8.41e-05	0.0115	0.0450373	hsa04611	Platelet activation: Thromboxane A2*	N-hsa04611-64	VASP	1	7408	VASP	NA	NA	-0.0353224	5.98393	-0.105577	0.915922	0.956612	-6.91486	no_de	NA	NA	0.744864	-0.441	0.644 (0.486-0.853)	0.644	0.486	0.853	9.37	0.617	0.0022	0.134
MFS	P-hsa04611-34	-0.0785122	0.327361	-2.80737	0.00501461	0.0214243	-4.41123	down	1	4	0.00528453	-6.21	0.002 (9.04e-05-0.0443)	0.002	9.04e-05	0.0443	15.5	0.655	8.41e-05	0.0115	0.0450373	hsa04611	Platelet activation: Thromboxane A2*	N-hsa04611-63	PRKACA	1	5566	PRKACA	NA	NA	0.106283	6.83439	0.449787	0.652884	0.797648	-6.88226	no_de	5	NA	0.276762	-0.64	0.527 (0.334-0.833)	0.527	0.334	0.833	7.53	0.61	0.00607	0.195
MFS	P-hsa04611-34	-0.0785122	0.327361	-2.80737	0.00501461	0.0214243	-4.41123	down	1	4	0.00528453	-6.21	0.002 (9.04e-05-0.0443)	0.002	9.04e-05	0.0443	15.5	0.655	8.41e-05	0.0115	0.0450373	hsa04611	Platelet activation: Thromboxane A2*	N-hsa04611-83	PRKCI	1	5584	PRKCI	NA	NA	0.0213084	4.66124	0.0796658	0.936506	0.967793	-6.72879	no_de	NA	NA	0.311245	0.458	1.58 (1.05-2.37)	1.58	1.05	2.37	4.92	0.586	0.0265	0.315
MFS	P-hsa04611-34	-0.0785122	0.327361	-2.80737	0.00501461	0.0214243	-4.41123	down	1	4	0.00528453	-6.21	0.002 (9.04e-05-0.0443)	0.002	9.04e-05	0.0443	15.5	0.655	8.41e-05	0.0115	0.0450373	hsa04611	Platelet activation: Thromboxane A2*	N-hsa04611-48	ADCY1	1	107	ADCY1	NA	NA	4.74627	2.61049	7.9725	1.91969e-15	1.17013e-12	24.4107	up	7	NA	4.67086	0.106	1.11 (0.999-1.24)	1.11	0.999	1.24	3.79	0.535	0.0515	0.4
MFS	P-hsa04611-34	-0.0785122	0.327361	-2.80737	0.00501461	0.0214243	-4.41123	down	1	4	0.00528453	-6.21	0.002 (9.04e-05-0.0443)	0.002	9.04e-05	0.0443	15.5	0.655	8.41e-05	0.0115	0.0450373	hsa04611	Platelet activation: Thromboxane A2*	N-hsa04611-48	ADCY1	1	108	ADCY2	NA	NA	-6.07251	2.59716	-4.74016	2.19593e-06	4.62552e-05	4.49152	down	2	3	19.5592	-0.0569	0.945 (0.904-0.988)	0.945	0.904	0.988	6.33	0.595	0.0119	0.24
MFS	P-hsa04611-34	-0.0785122	0.327361	-2.80737	0.00501461	0.0214243	-4.41123	down	1	4	0.00528453	-6.21	0.002 (9.04e-05-0.0443)	0.002	9.04e-05	0.0443	15.5	0.655	8.41e-05	0.0115	0.0450373	hsa04611	Platelet activation: Thromboxane A2*	N-hsa04611-48	ADCY1	1	111	ADCY5	NA	NA	-5.54223	5.13302	-5.9041	3.78476e-09	2.33125e-07	10.4899	down	2	4	10.7706	-0.0269	0.973 (0.911-1.04)	0.973	0.911	1.04	0.64	0.539	0.425	0.787
MFS	P-hsa04611-34	-0.0785122	0.327361	-2.80737	0.00501461	0.0214243	-4.41123	down	1	4	0.00528453	-6.21	0.002 (9.04e-05-0.0443)	0.002	9.04e-05	0.0443	15.5	0.655	8.41e-05	0.0115	0.0450373	hsa04611	Platelet activation: Thromboxane A2*	N-hsa04611-48	ADCY1	1	112	ADCY6	NA	NA	-1.42722	6.53319	-4.54631	5.59102e-06	9.9806e-05	3.30473	down	NA	5	0.766293	0.036	1.04 (0.802-1.34)	1.04	0.802	1.34	0.08	0.513	0.784	0.941
MFS	P-hsa04611-34	-0.0785122	0.327361	-2.80737	0.00501461	0.0214243	-4.41123	down	1	4	0.00528453	-6.21	0.002 (9.04e-05-0.0443)	0.002	9.04e-05	0.0443	15.5	0.655	8.41e-05	0.0115	0.0450373	hsa04611	Platelet activation: Thromboxane A2*	N-hsa04611-48	ADCY1	1	196883	ADCY4	NA	NA	-1.96876	5.29135	-2.85986	0.00425616	0.0218047	-2.59928	down	2	4	1.43895	-0.0847	0.919 (0.766-1.1)	0.919	0.766	1.1	0.83	0.555	0.362	0.752
MFS	P-hsa04611-34	-0.0785122	0.327361	-2.80737	0.00501461	0.0214243	-4.41123	down	1	4	0.00528453	-6.21	0.002 (9.04e-05-0.0443)	0.002	9.04e-05	0.0443	15.5	0.655	8.41e-05	0.0115	0.0450373	hsa04611	Platelet activation: Thromboxane A2*	N-hsa04611-47	GNAI1	0	2770	GNAI1	NA	NA	-1.15962	5.06415	-2.65382	0.00798433	0.035714	-3.28451	down	NA	4	1.78363	0.1	1.11 (0.916-1.33)	1.11	0.916	1.33	1.09	0.54	0.297	0.703
MFS	P-hsa04611-34	-0.0785122	0.327361	-2.80737	0.00501461	0.0214243	-4.41123	down	1	4	0.00528453	-6.21	0.002 (9.04e-05-0.0443)	0.002	9.04e-05	0.0443	15.5	0.655	8.41e-05	0.0115	0.0450373	hsa04611	Platelet activation: Thromboxane A2*	N-hsa04611-47	GNAI1	0	2771	GNAI2	NA	NA	0.723899	7.92122	2.99899	0.00272236	0.0153677	-2.58374	up	2	1	0.387353	-0.252	0.777 (0.537-1.13)	0.777	0.537	1.13	1.78	0.533	0.182	0.599
MFS	P-hsa04611-34	-0.0785122	0.327361	-2.80737	0.00501461	0.0214243	-4.41123	down	1	4	0.00528453	-6.21	0.002 (9.04e-05-0.0443)	0.002	9.04e-05	0.0443	15.5	0.655	8.41e-05	0.0115	0.0450373	hsa04611	Platelet activation: Thromboxane A2*	N-hsa04611-47	GNAI1	0	2773	GNAI3	NA	NA	0.878873	5.70242	4.29823	1.7551e-05	0.000254355	2.23433	up	5	1	0.265318	0.323	1.38 (0.891-2.14)	1.38	0.891	2.14	2.08	0.552	0.149	0.563
MFS	P-hsa04664-47	0.0532398	0.316298	1.80672	0.0708675	0.162788	-6.71634	no_de	3	NA	0.00679792	-5.29	0.00502 (0.000483-0.0522)	0.00502	0.000483	0.0522	19.6	0.664	9.32e-06	0.00474	0.41165	hsa04664	Fc epsilon RI signaling pathway: MAPK8	N-hsa04664-47	MAPK8	1	5599	MAPK8	MAPK8	MAPK8	NA	NA	NA	NA	NA	NA	NA	NA	NA	NA	NA	NA	NA	NA	NA	NA	NA	NA	NA
MFS	P-hsa04664-47	0.0532398	0.316298	1.80672	0.0708675	0.162788	-6.71634	no_de	3	NA	0.00679792	-5.29	0.00502 (0.000483-0.0522)	0.00502	0.000483	0.0522	19.6	0.664	9.32e-06	0.00474	0.41165	hsa04664	Fc epsilon RI signaling pathway: MAPK8	N-hsa04664-47	MAPK8	1	5602	MAPK10	MAPK10	NA	-3.86466	2.37566	-4.67943	2.95419e-06	5.94455e-05	4.25468	down	1	4	8.60398	-0.0635	0.938 (0.871-1.01)	0.938	0.871	1.01	2.8	0.57	0.0945	0.487
MFS	P-hsa04664-47	0.0532398	0.316298	1.80672	0.0708675	0.162788	-6.71634	no_de	3	NA	0.00679792	-5.29	0.00502 (0.000483-0.0522)	0.00502	0.000483	0.0522	19.6	0.664	9.32e-06	0.00474	0.41165	hsa04664	Fc epsilon RI signaling pathway: MAPK8	N-hsa04664-48	RAC1	1	5879	RAC1	NA	NA	0.720545	7.4244	3.90929	9.3817e-05	0.000991653	0.546548	up	4	NA	0.225335	0.383	1.47 (0.913-2.36)	1.47	0.913	2.36	2.5	0.545	0.114	0.515
MFS	P-hsa04664-47	0.0532398	0.316298	1.80672	0.0708675	0.162788	-6.71634	no_de	3	NA	0.00679792	-5.29	0.00502 (0.000483-0.0522)	0.00502	0.000483	0.0522	19.6	0.664	9.32e-06	0.00474	0.41165	hsa04664	Fc epsilon RI signaling pathway: MAPK8	N-hsa04664-48	RAC1	1	5880	RAC2	NA	NA	1.15194	2.8598	1.70704	0.0878779	0.216443	-5.10904	no_de	NA	1	2.89407	-0.157	0.855 (0.75-0.975)	0.855	0.75	0.975	5.48	0.561	0.0192	0.278
MFS	P-hsa04664-47	0.0532398	0.316298	1.80672	0.0708675	0.162788	-6.71634	no_de	3	NA	0.00679792	-5.29	0.00502 (0.000483-0.0522)	0.00502	0.000483	0.0522	19.6	0.664	9.32e-06	0.00474	0.41165	hsa04664	Fc epsilon RI signaling pathway: MAPK8	N-hsa04664-48	RAC1	1	5881	RAC3	NA	NA	-1.24614	0.827724	-1.7867	0.0740484	0.191489	-4.67881	no_de	NA	2	3.39249	0.174	1.19 (1.05-1.35)	1.19	1.05	1.35	7.56	0.598	0.00596	0.195
MFS	P-hsa04664-47	0.0532398	0.316298	1.80672	0.0708675	0.162788	-6.71634	no_de	3	NA	0.00679792	-5.29	0.00502 (0.000483-0.0522)	0.00502	0.000483	0.0522	19.6	0.664	9.32e-06	0.00474	0.41165	hsa04664	Fc epsilon RI signaling pathway: MAPK8	N-hsa04664-29	PIK3R5	1	23533	PIK3R5	NA	NA	3.00051	1.6997	4.33085	1.51503e-05	0.000225647	2.69943	up	4	NA	2.3292	-0.1	0.905 (0.785-1.04)	0.905	0.785	1.04	1.92	0.552	0.166	0.581
MFS	P-hsa04664-47	0.0532398	0.316298	1.80672	0.0708675	0.162788	-6.71634	no_de	3	NA	0.00679792	-5.29	0.00502 (0.000483-0.0522)	0.00502	0.000483	0.0522	19.6	0.664	9.32e-06	0.00474	0.41165	hsa04664	Fc epsilon RI signaling pathway: MAPK8	N-hsa04664-29	PIK3R5	1	5294	PIK3CG	NA	NA	5.08074	-1.16824	7.1378	1.08722e-12	2.67311e-10	17.7703	up	4	NA	3.486	0.00994	1.01 (0.911-1.12)	1.01	0.911	1.12	0.04	0.461	0.851	0.96
MFS	P-hsa04664-47	0.0532398	0.316298	1.80672	0.0708675	0.162788	-6.71634	no_de	3	NA	0.00679792	-5.29	0.00502 (0.000483-0.0522)	0.00502	0.000483	0.0522	19.6	0.664	9.32e-06	0.00474	0.41165	hsa04664	Fc epsilon RI signaling pathway: MAPK8	N-hsa04664-29	PIK3R5	1	5296	PIK3R2	NA	NA	0.990112	4.89754	3.72231	0.000199623	0.0018518	-0.00310204	up	4	NA	0.504719	0.357	1.43 (1.04-1.96)	1.43	1.04	1.96	4.89	0.591	0.027	0.316
MFS	P-hsa04664-47	0.0532398	0.316298	1.80672	0.0708675	0.162788	-6.71634	no_de	3	NA	0.00679792	-5.29	0.00502 (0.000483-0.0522)	0.00502	0.000483	0.0522	19.6	0.664	9.32e-06	0.00474	0.41165	hsa04664	Fc epsilon RI signaling pathway: MAPK8	N-hsa04664-49	VAV3	1	10451	VAV3	NA	NA	2.31435	1.29656	3.92116	8.93273e-05	0.000953151	1.09761	up	5	NA	2.07842	0.0208	1.02 (0.876-1.19)	1.02	0.876	1.19	0.07	0.506	0.789	0.943
MFS	P-hsa04664-47	0.0532398	0.316298	1.80672	0.0708675	0.162788	-6.71634	no_de	3	NA	0.00679792	-5.29	0.00502 (0.000483-0.0522)	0.00502	0.000483	0.0522	19.6	0.664	9.32e-06	0.00474	0.41165	hsa04664	Fc epsilon RI signaling pathway: MAPK8	N-hsa04664-49	VAV3	1	7409	VAV1	NA	NA	4.20811	0.581321	6.69584	2.38523e-11	3.47199e-09	15.3031	up	4	NA	3.62851	-0.114	0.892 (0.797-0.999)	0.892	0.797	0.999	3.92	0.573	0.0476	0.387
MFS	P-hsa04664-47	0.0532398	0.316298	1.80672	0.0708675	0.162788	-6.71634	no_de	3	NA	0.00679792	-5.29	0.00502 (0.000483-0.0522)	0.00502	0.000483	0.0522	19.6	0.664	9.32e-06	0.00474	0.41165	hsa04664	Fc epsilon RI signaling pathway: MAPK8	N-hsa04664-49	VAV3	1	7410	VAV2	NA	NA	0.730906	4.30025	2.78887	0.00530962	0.0260784	-2.91969	up	1	1	0.473425	-0.00665	0.993 (0.726-1.36)	0.993	0.726	1.36	0	0.491	0.967	0.991
MFS	P-hsa04664-47	0.0532398	0.316298	1.80672	0.0708675	0.162788	-6.71634	no_de	3	NA	0.00679792	-5.29	0.00502 (0.000483-0.0522)	0.00502	0.000483	0.0522	19.6	0.664	9.32e-06	0.00474	0.41165	hsa04664	Fc epsilon RI signaling pathway: MAPK8	N-hsa04664-32	LCP2	1	3937	LCP2	NA	NA	3.41504	2.47984	6.93776	4.50181e-12	8.63932e-10	16.9124	up	4	NA	2.21079	-0.135	0.873 (0.757-1.01)	0.873	0.757	1.01	3.42	0.571	0.0646	0.431
MFS	P-hsa04664-47	0.0532398	0.316298	1.80672	0.0708675	0.162788	-6.71634	no_de	3	NA	0.00679792	-5.29	0.00502 (0.000483-0.0522)	0.00502	0.000483	0.0522	19.6	0.664	9.32e-06	0.00474	0.41165	hsa04664	Fc epsilon RI signaling pathway: MAPK8	N-hsa04664-34 15 16 39	SYK MS4A2 FCER1A FCER1G	1	6850	SYK	NA	NA	3.47429	1.98123	5.67043	1.50607e-08	7.49399e-07	9.16464	up	4	NA	2.76743	-0.125	0.883 (0.781-0.998)	0.883	0.781	0.998	3.97	0.572	0.0464	0.382
MFS	P-hsa04664-47	0.0532398	0.316298	1.80672	0.0708675	0.162788	-6.71634	no_de	3	NA	0.00679792	-5.29	0.00502 (0.000483-0.0522)	0.00502	0.000483	0.0522	19.6	0.664	9.32e-06	0.00474	0.41165	hsa04664	Fc epsilon RI signaling pathway: MAPK8	N-hsa04664-34 15 16 39	SYK MS4A2 FCER1A FCER1G	1	2206	MS4A2	NA	NA	-1.46857	-0.86501	-0.983938	0.325195	0.52871	-5.46359	no_de	NA	3	23.3771	-0.0805	0.923 (0.886-0.961)	0.923	0.886	0.961	15.2	0.638	9.66e-05	0.0382
MFS	P-hsa04664-47	0.0532398	0.316298	1.80672	0.0708675	0.162788	-6.71634	no_de	3	NA	0.00679792	-5.29	0.00502 (0.000483-0.0522)	0.00502	0.000483	0.0522	19.6	0.664	9.32e-06	0.00474	0.41165	hsa04664	Fc epsilon RI signaling pathway: MAPK8	N-hsa04664-34 15 16 39	SYK MS4A2 FCER1A FCER1G	1	2205	FCER1A	NA	NA	0.0209455	-2.39728	0.0127061	0.989863	0.995193	-5.7169	no_de	2	NA	11.0172	-0.0755	0.927 (0.88-0.978)	0.927	0.88	0.978	7.86	0.64	0.00505	0.181
MFS	P-hsa04664-47	0.0532398	0.316298	1.80672	0.0708675	0.162788	-6.71634	no_de	3	NA	0.00679792	-5.29	0.00502 (0.000483-0.0522)	0.00502	0.000483	0.0522	19.6	0.664	9.32e-06	0.00474	0.41165	hsa04664	Fc epsilon RI signaling pathway: MAPK8	N-hsa04664-34 15 16 39	SYK MS4A2 FCER1A FCER1G	1	2207	FCER1G	NA	NA	3.04808	2.91318	4.47313	7.88278e-06	0.000132472	3.16209	up	4	NA	3.69169	-0.0796	0.924 (0.828-1.03)	0.924	0.828	1.03	2.03	0.548	0.154	0.569
MFS	P-hsa04664-47	0.0532398	0.316298	1.80672	0.0708675	0.162788	-6.71634	no_de	3	NA	0.00679792	-5.29	0.00502 (0.000483-0.0522)	0.00502	0.000483	0.0522	19.6	0.664	9.32e-06	0.00474	0.41165	hsa04664	Fc epsilon RI signaling pathway: MAPK8	N-hsa04664-31	GAB2	1	9846	GAB2	NA	NA	1.24916	5.22957	3.29903	0.00097714	0.00676026	-1.45975	up	5	NA	1.17631	-0.225	0.799 (0.657-0.97)	0.799	0.657	0.97	5.12	0.575	0.0236	0.299
MFS	P-hsa04664-47	0.0532398	0.316298	1.80672	0.0708675	0.162788	-6.71634	no_de	3	NA	0.00679792	-5.29	0.00502 (0.000483-0.0522)	0.00502	0.000483	0.0522	19.6	0.664	9.32e-06	0.00474	0.41165	hsa04664	Fc epsilon RI signaling pathway: MAPK8	N-hsa04664-17	FYN	1	2534	FYN	NA	NA	2.14558	5.67347	6.53623	6.95086e-11	8.43851e-09	14.1809	up	4	1	1.5621	-0.0189	0.981 (0.815-1.18)	0.981	0.815	1.18	0.04	0.536	0.841	0.956
MFS	P-hsa04664-47	0.0532398	0.316298	1.80672	0.0708675	0.162788	-6.71634	no_de	3	NA	0.00679792	-5.29	0.00502 (0.000483-0.0522)	0.00502	0.000483	0.0522	19.6	0.664	9.32e-06	0.00474	0.41165	hsa04664	Fc epsilon RI signaling pathway: MAPK8	N-hsa04664-35	LYN	0	4067	LYN	NA	NA	2.37354	3.29667	5.73327	1.04415e-08	5.46509e-07	9.4768	up	5	NA	1.85167	-0.029	0.971 (0.834-1.13)	0.971	0.834	1.13	0.14	0.527	0.71	0.919
MFS	P-hsa04664-25	0.0465004	0.325684	1.47242	0.140973	0.274447	-7.26396	no_de	3	NA	0.00687133	-5.26	0.00521 (0.000449-0.0604)	0.00521	0.000449	0.0604	17.7	0.649	2.61e-05	0.00573	0.525862	hsa04664	Fc epsilon RI signaling pathway: MAPK14	N-hsa04664-25	MAPK14	1	1432	MAPK14	MAPK14	MAPK14	NA	NA	NA	NA	NA	NA	NA	NA	NA	NA	NA	NA	NA	NA	NA	NA	NA	NA	NA
MFS	P-hsa04664-25	0.0465004	0.325684	1.47242	0.140973	0.274447	-7.26396	no_de	3	NA	0.00687133	-5.26	0.00521 (0.000449-0.0604)	0.00521	0.000449	0.0604	17.7	0.649	2.61e-05	0.00573	0.525862	hsa04664	Fc epsilon RI signaling pathway: MAPK14	N-hsa04664-25	MAPK14	1	5600	MAPK11	MAPK11	NA	-2.00743	4.01083	-4.25209	2.1573e-05	0.000301205	2.28315	down	NA	5	1.23427	-0.0218	0.978 (0.803-1.19)	0.978	0.803	1.19	0.05	0.525	0.828	0.953
MFS	P-hsa04664-25	0.0465004	0.325684	1.47242	0.140973	0.274447	-7.26396	no_de	3	NA	0.00687133	-5.26	0.00521 (0.000449-0.0604)	0.00521	0.000449	0.0604	17.7	0.649	2.61e-05	0.00573	0.525862	hsa04664	Fc epsilon RI signaling pathway: MAPK14	N-hsa04664-25	MAPK14	1	6300	MAPK12	MAPK12	NA	-1.92233	5.83692	-5.62578	1.94934e-08	9.19786e-07	8.76472	down	NA	6	0.626022	0.064	1.07 (0.802-1.42)	1.07	0.802	1.42	0.19	0.512	0.659	0.9
MFS	P-hsa04664-25	0.0465004	0.325684	1.47242	0.140973	0.274447	-7.26396	no_de	3	NA	0.00687133	-5.26	0.00521 (0.000449-0.0604)	0.00521	0.000449	0.0604	17.7	0.649	2.61e-05	0.00573	0.525862	hsa04664	Fc epsilon RI signaling pathway: MAPK14	N-hsa04664-48	RAC1	1	5879	RAC1	NA	NA	0.720545	7.4244	3.90929	9.3817e-05	0.000991653	0.546548	up	4	NA	0.225335	0.383	1.47 (0.913-2.36)	1.47	0.913	2.36	2.5	0.545	0.114	0.515
MFS	P-hsa04664-25	0.0465004	0.325684	1.47242	0.140973	0.274447	-7.26396	no_de	3	NA	0.00687133	-5.26	0.00521 (0.000449-0.0604)	0.00521	0.000449	0.0604	17.7	0.649	2.61e-05	0.00573	0.525862	hsa04664	Fc epsilon RI signaling pathway: MAPK14	N-hsa04664-48	RAC1	1	5880	RAC2	NA	NA	1.15194	2.8598	1.70704	0.0878779	0.216443	-5.10904	no_de	NA	1	2.89407	-0.157	0.855 (0.75-0.975)	0.855	0.75	0.975	5.48	0.561	0.0192	0.278
MFS	P-hsa04664-25	0.0465004	0.325684	1.47242	0.140973	0.274447	-7.26396	no_de	3	NA	0.00687133	-5.26	0.00521 (0.000449-0.0604)	0.00521	0.000449	0.0604	17.7	0.649	2.61e-05	0.00573	0.525862	hsa04664	Fc epsilon RI signaling pathway: MAPK14	N-hsa04664-48	RAC1	1	5881	RAC3	NA	NA	-1.24614	0.827724	-1.7867	0.0740484	0.191489	-4.67881	no_de	NA	2	3.39249	0.174	1.19 (1.05-1.35)	1.19	1.05	1.35	7.56	0.598	0.00596	0.195
MFS	P-hsa04664-25	0.0465004	0.325684	1.47242	0.140973	0.274447	-7.26396	no_de	3	NA	0.00687133	-5.26	0.00521 (0.000449-0.0604)	0.00521	0.000449	0.0604	17.7	0.649	2.61e-05	0.00573	0.525862	hsa04664	Fc epsilon RI signaling pathway: MAPK14	N-hsa04664-29	PIK3R5	1	23533	PIK3R5	NA	NA	3.00051	1.6997	4.33085	1.51503e-05	0.000225647	2.69943	up	4	NA	2.3292	-0.1	0.905 (0.785-1.04)	0.905	0.785	1.04	1.92	0.552	0.166	0.581
MFS	P-hsa04664-25	0.0465004	0.325684	1.47242	0.140973	0.274447	-7.26396	no_de	3	NA	0.00687133	-5.26	0.00521 (0.000449-0.0604)	0.00521	0.000449	0.0604	17.7	0.649	2.61e-05	0.00573	0.525862	hsa04664	Fc epsilon RI signaling pathway: MAPK14	N-hsa04664-29	PIK3R5	1	5294	PIK3CG	NA	NA	5.08074	-1.16824	7.1378	1.08722e-12	2.67311e-10	17.7703	up	4	NA	3.486	0.00994	1.01 (0.911-1.12)	1.01	0.911	1.12	0.04	0.461	0.851	0.96
MFS	P-hsa04664-25	0.0465004	0.325684	1.47242	0.140973	0.274447	-7.26396	no_de	3	NA	0.00687133	-5.26	0.00521 (0.000449-0.0604)	0.00521	0.000449	0.0604	17.7	0.649	2.61e-05	0.00573	0.525862	hsa04664	Fc epsilon RI signaling pathway: MAPK14	N-hsa04664-29	PIK3R5	1	5296	PIK3R2	NA	NA	0.990112	4.89754	3.72231	0.000199623	0.0018518	-0.00310204	up	4	NA	0.504719	0.357	1.43 (1.04-1.96)	1.43	1.04	1.96	4.89	0.591	0.027	0.316
MFS	P-hsa04664-25	0.0465004	0.325684	1.47242	0.140973	0.274447	-7.26396	no_de	3	NA	0.00687133	-5.26	0.00521 (0.000449-0.0604)	0.00521	0.000449	0.0604	17.7	0.649	2.61e-05	0.00573	0.525862	hsa04664	Fc epsilon RI signaling pathway: MAPK14	N-hsa04664-49	VAV3	1	10451	VAV3	NA	NA	2.31435	1.29656	3.92116	8.93273e-05	0.000953151	1.09761	up	5	NA	2.07842	0.0208	1.02 (0.876-1.19)	1.02	0.876	1.19	0.07	0.506	0.789	0.943
MFS	P-hsa04664-25	0.0465004	0.325684	1.47242	0.140973	0.274447	-7.26396	no_de	3	NA	0.00687133	-5.26	0.00521 (0.000449-0.0604)	0.00521	0.000449	0.0604	17.7	0.649	2.61e-05	0.00573	0.525862	hsa04664	Fc epsilon RI signaling pathway: MAPK14	N-hsa04664-49	VAV3	1	7409	VAV1	NA	NA	4.20811	0.581321	6.69584	2.38523e-11	3.47199e-09	15.3031	up	4	NA	3.62851	-0.114	0.892 (0.797-0.999)	0.892	0.797	0.999	3.92	0.573	0.0476	0.387
MFS	P-hsa04664-25	0.0465004	0.325684	1.47242	0.140973	0.274447	-7.26396	no_de	3	NA	0.00687133	-5.26	0.00521 (0.000449-0.0604)	0.00521	0.000449	0.0604	17.7	0.649	2.61e-05	0.00573	0.525862	hsa04664	Fc epsilon RI signaling pathway: MAPK14	N-hsa04664-49	VAV3	1	7410	VAV2	NA	NA	0.730906	4.30025	2.78887	0.00530962	0.0260784	-2.91969	up	1	1	0.473425	-0.00665	0.993 (0.726-1.36)	0.993	0.726	1.36	0	0.491	0.967	0.991
MFS	P-hsa04664-25	0.0465004	0.325684	1.47242	0.140973	0.274447	-7.26396	no_de	3	NA	0.00687133	-5.26	0.00521 (0.000449-0.0604)	0.00521	0.000449	0.0604	17.7	0.649	2.61e-05	0.00573	0.525862	hsa04664	Fc epsilon RI signaling pathway: MAPK14	N-hsa04664-32	LCP2	1	3937	LCP2	NA	NA	3.41504	2.47984	6.93776	4.50181e-12	8.63932e-10	16.9124	up	4	NA	2.21079	-0.135	0.873 (0.757-1.01)	0.873	0.757	1.01	3.42	0.571	0.0646	0.431
MFS	P-hsa04664-25	0.0465004	0.325684	1.47242	0.140973	0.274447	-7.26396	no_de	3	NA	0.00687133	-5.26	0.00521 (0.000449-0.0604)	0.00521	0.000449	0.0604	17.7	0.649	2.61e-05	0.00573	0.525862	hsa04664	Fc epsilon RI signaling pathway: MAPK14	N-hsa04664-34 15 16 39	SYK MS4A2 FCER1A FCER1G	1	6850	SYK	NA	NA	3.47429	1.98123	5.67043	1.50607e-08	7.49399e-07	9.16464	up	4	NA	2.76743	-0.125	0.883 (0.781-0.998)	0.883	0.781	0.998	3.97	0.572	0.0464	0.382
MFS	P-hsa04664-25	0.0465004	0.325684	1.47242	0.140973	0.274447	-7.26396	no_de	3	NA	0.00687133	-5.26	0.00521 (0.000449-0.0604)	0.00521	0.000449	0.0604	17.7	0.649	2.61e-05	0.00573	0.525862	hsa04664	Fc epsilon RI signaling pathway: MAPK14	N-hsa04664-34 15 16 39	SYK MS4A2 FCER1A FCER1G	1	2206	MS4A2	NA	NA	-1.46857	-0.86501	-0.983938	0.325195	0.52871	-5.46359	no_de	NA	3	23.3771	-0.0805	0.923 (0.886-0.961)	0.923	0.886	0.961	15.2	0.638	9.66e-05	0.0382
MFS	P-hsa04664-25	0.0465004	0.325684	1.47242	0.140973	0.274447	-7.26396	no_de	3	NA	0.00687133	-5.26	0.00521 (0.000449-0.0604)	0.00521	0.000449	0.0604	17.7	0.649	2.61e-05	0.00573	0.525862	hsa04664	Fc epsilon RI signaling pathway: MAPK14	N-hsa04664-34 15 16 39	SYK MS4A2 FCER1A FCER1G	1	2205	FCER1A	NA	NA	0.0209455	-2.39728	0.0127061	0.989863	0.995193	-5.7169	no_de	2	NA	11.0172	-0.0755	0.927 (0.88-0.978)	0.927	0.88	0.978	7.86	0.64	0.00505	0.181
MFS	P-hsa04664-25	0.0465004	0.325684	1.47242	0.140973	0.274447	-7.26396	no_de	3	NA	0.00687133	-5.26	0.00521 (0.000449-0.0604)	0.00521	0.000449	0.0604	17.7	0.649	2.61e-05	0.00573	0.525862	hsa04664	Fc epsilon RI signaling pathway: MAPK14	N-hsa04664-34 15 16 39	SYK MS4A2 FCER1A FCER1G	1	2207	FCER1G	NA	NA	3.04808	2.91318	4.47313	7.88278e-06	0.000132472	3.16209	up	4	NA	3.69169	-0.0796	0.924 (0.828-1.03)	0.924	0.828	1.03	2.03	0.548	0.154	0.569
MFS	P-hsa04664-25	0.0465004	0.325684	1.47242	0.140973	0.274447	-7.26396	no_de	3	NA	0.00687133	-5.26	0.00521 (0.000449-0.0604)	0.00521	0.000449	0.0604	17.7	0.649	2.61e-05	0.00573	0.525862	hsa04664	Fc epsilon RI signaling pathway: MAPK14	N-hsa04664-31	GAB2	1	9846	GAB2	NA	NA	1.24916	5.22957	3.29903	0.00097714	0.00676026	-1.45975	up	5	NA	1.17631	-0.225	0.799 (0.657-0.97)	0.799	0.657	0.97	5.12	0.575	0.0236	0.299
MFS	P-hsa04664-25	0.0465004	0.325684	1.47242	0.140973	0.274447	-7.26396	no_de	3	NA	0.00687133	-5.26	0.00521 (0.000449-0.0604)	0.00521	0.000449	0.0604	17.7	0.649	2.61e-05	0.00573	0.525862	hsa04664	Fc epsilon RI signaling pathway: MAPK14	N-hsa04664-17	FYN	1	2534	FYN	NA	NA	2.14558	5.67347	6.53623	6.95086e-11	8.43851e-09	14.1809	up	4	1	1.5621	-0.0189	0.981 (0.815-1.18)	0.981	0.815	1.18	0.04	0.536	0.841	0.956
MFS	P-hsa04664-25	0.0465004	0.325684	1.47242	0.140973	0.274447	-7.26396	no_de	3	NA	0.00687133	-5.26	0.00521 (0.000449-0.0604)	0.00521	0.000449	0.0604	17.7	0.649	2.61e-05	0.00573	0.525862	hsa04664	Fc epsilon RI signaling pathway: MAPK14	N-hsa04664-35	LYN	0	4067	LYN	NA	NA	2.37354	3.29667	5.73327	1.04415e-08	5.46509e-07	9.4768	up	5	NA	1.85167	-0.029	0.971 (0.834-1.13)	0.971	0.834	1.13	0.14	0.527	0.71	0.919
MFS	P-hsa04910-48	-0.000871013	0.00400929	-1.20298	0.229041	0.40432	-7.62412	no_de	NA	NA	9.66823e-07	-355	6.98e-155 (2.62e-242-1.86e-67)	6.98e-155	2.62e-242	1.86e-67	11.9	0.632	0.000548	0.0481	0.21981	hsa04910	Insulin signaling pathway: PPARGC1A	N-hsa04910-48	PPARGC1A	1	10891	PPARGC1A	PPARGC1A	PPARGC1A	-3.04332	3.32754	-3.65922	0.000255642	0.00228035	0.0530453	down	NA	1	9.26394	-0.0827	0.921 (0.859-0.986)	0.921	0.859	0.986	5.52	0.601	0.0188	0.277
MFS	P-hsa04910-48	-0.000871013	0.00400929	-1.20298	0.229041	0.40432	-7.62412	no_de	NA	NA	9.66823e-07	-355	6.98e-155 (2.62e-242-1.86e-67)	6.98e-155	2.62e-242	1.86e-67	11.9	0.632	0.000548	0.0481	0.21981	hsa04910	Insulin signaling pathway: PPARGC1A	N-hsa04910-28	FOXO1	1	2308	FOXO1	NA	NA	-1.66859	6.21526	-2.77546	0.00553332	0.0269509	-3.07108	down	NA	1	1.40979	-0.339	0.712 (0.585-0.868)	0.712	0.585	0.868	11.4	0.603	0.000756	0.083
MFS	P-hsa04910-48	-0.000871013	0.00400929	-1.20298	0.229041	0.40432	-7.62412	no_de	NA	NA	9.66823e-07	-355	6.98e-155 (2.62e-242-1.86e-67)	6.98e-155	2.62e-242	1.86e-67	11.9	0.632	0.000548	0.0481	0.21981	hsa04910	Insulin signaling pathway: PPARGC1A	N-hsa04910-3	INPPL1	1	3636	INPPL1	NA	NA	-0.687791	7.17988	-3.23508	0.00122418	0.00808191	-1.79613	down	NA	3	0.240387	0.132	1.14 (0.731-1.78)	1.14	0.731	1.78	0.34	0.576	0.561	0.858
MFS	P-hsa04910-48	-0.000871013	0.00400929	-1.20298	0.229041	0.40432	-7.62412	no_de	NA	NA	9.66823e-07	-355	6.98e-155 (2.62e-242-1.86e-67)	6.98e-155	2.62e-242	1.86e-67	11.9	0.632	0.000548	0.0481	0.21981	hsa04910	Insulin signaling pathway: PPARGC1A	N-hsa04910-52	PIK3R5	-1	23533	PIK3R5	NA	NA	3.00051	1.6997	4.33085	1.51503e-05	0.000225647	2.69943	up	4	NA	2.3292	-0.1	0.905 (0.785-1.04)	0.905	0.785	1.04	1.92	0.552	0.166	0.581
MFS	P-hsa04910-48	-0.000871013	0.00400929	-1.20298	0.229041	0.40432	-7.62412	no_de	NA	NA	9.66823e-07	-355	6.98e-155 (2.62e-242-1.86e-67)	6.98e-155	2.62e-242	1.86e-67	11.9	0.632	0.000548	0.0481	0.21981	hsa04910	Insulin signaling pathway: PPARGC1A	N-hsa04910-52	PIK3R5	-1	5294	PIK3CG	NA	NA	5.08074	-1.16824	7.1378	1.08722e-12	2.67311e-10	17.7703	up	4	NA	3.486	0.00994	1.01 (0.911-1.12)	1.01	0.911	1.12	0.04	0.461	0.851	0.96
MFS	P-hsa04910-48	-0.000871013	0.00400929	-1.20298	0.229041	0.40432	-7.62412	no_de	NA	NA	9.66823e-07	-355	6.98e-155 (2.62e-242-1.86e-67)	6.98e-155	2.62e-242	1.86e-67	11.9	0.632	0.000548	0.0481	0.21981	hsa04910	Insulin signaling pathway: PPARGC1A	N-hsa04910-52	PIK3R5	-1	5296	PIK3R2	NA	NA	0.990112	4.89754	3.72231	0.000199623	0.0018518	-0.00310204	up	4	NA	0.504719	0.357	1.43 (1.04-1.96)	1.43	1.04	1.96	4.89	0.591	0.027	0.316
MFS	P-hsa04910-48	-0.000871013	0.00400929	-1.20298	0.229041	0.40432	-7.62412	no_de	NA	NA	9.66823e-07	-355	6.98e-155 (2.62e-242-1.86e-67)	6.98e-155	2.62e-242	1.86e-67	11.9	0.632	0.000548	0.0481	0.21981	hsa04910	Insulin signaling pathway: PPARGC1A	N-hsa04910-64	IRS1	-1	8660	IRS2	NA	NA	-3.03629	6.0903	-4.87125	1.1439e-06	2.721e-05	4.88106	down	NA	6	1.88745	-0.0121	0.988 (0.836-1.17)	0.988	0.836	1.17	0.02	0.505	0.887	0.97
MFS	P-hsa04910-48	-0.000871013	0.00400929	-1.20298	0.229041	0.40432	-7.62412	no_de	NA	NA	9.66823e-07	-355	6.98e-155 (2.62e-242-1.86e-67)	6.98e-155	2.62e-242	1.86e-67	11.9	0.632	0.000548	0.0481	0.21981	hsa04910	Insulin signaling pathway: PPARGC1A	N-hsa04910-5	MAPK8	1	5602	MAPK10	NA	NA	-3.86466	2.37566	-4.67943	2.95419e-06	5.94455e-05	4.25468	down	1	4	8.60398	-0.0635	0.938 (0.871-1.01)	0.938	0.871	1.01	2.8	0.57	0.0945	0.487
MFS	P-hsa04910-48	-0.000871013	0.00400929	-1.20298	0.229041	0.40432	-7.62412	no_de	NA	NA	9.66823e-07	-355	6.98e-155 (2.62e-242-1.86e-67)	6.98e-155	2.62e-242	1.86e-67	11.9	0.632	0.000548	0.0481	0.21981	hsa04910	Insulin signaling pathway: PPARGC1A	N-hsa04910-6	PTPRF	1	5792	PTPRF	NA	NA	-1.69569	5.99936	-2.99251	0.00278074	0.015595	-2.49703	down	NA	4	3.42004	0.0314	1.03 (0.919-1.16)	1.03	0.919	1.16	0.28	0.503	0.597	0.873
MFS	P-hsa04910-48	-0.000871013	0.00400929	-1.20298	0.229041	0.40432	-7.62412	no_de	NA	NA	9.66823e-07	-355	6.98e-155 (2.62e-242-1.86e-67)	6.98e-155	2.62e-242	1.86e-67	11.9	0.632	0.000548	0.0481	0.21981	hsa04910	Insulin signaling pathway: PPARGC1A	N-hsa04910-8	SOCS4	1	8651	SOCS1	NA	NA	2.92205	0.897159	5.01785	5.41024e-07	1.46567e-05	5.80879	up	4	NA	2.06708	-0.0235	0.977 (0.834-1.14)	0.977	0.834	1.14	0.09	0.499	0.77	0.937
MFS	P-hsa04910-48	-0.000871013	0.00400929	-1.20298	0.229041	0.40432	-7.62412	no_de	NA	NA	9.66823e-07	-355	6.98e-155 (2.62e-242-1.86e-67)	6.98e-155	2.62e-242	1.86e-67	11.9	0.632	0.000548	0.0481	0.21981	hsa04910	Insulin signaling pathway: PPARGC1A	N-hsa04910-16	INS	-1	3630	INS	NA	NA	-1.08731	-8.33944	-0.379192	0.704562	0.832361	-5.21565	no_de	NA	NA	10.0234	0.0638	1.07 (1.01-1.13)	1.07	1.01	1.13	5.17	0.546	0.0229	0.296
MFS	P-hsa04664-3 4 5	0.00563253	0.0277926	1.07494	0.282453	0.464968	-7.76987	no_de	2	NA	0.000104002	-45.3	2.06e-20 (2.74e-29-1.54e-11)	2.06e-20	2.74e-29	1.54e-11	18.9	0.645	1.38e-05	0.00474	0.60311	hsa04664	Fc epsilon RI signaling pathway: FCER1G MS4A2 FCER1A	N-hsa04664-3 4 5	FCER1G MS4A2 FCER1A	1	2207	FCER1G	FCER1G	FCER1G	3.04808	2.91318	4.47313	7.88278e-06	0.000132472	3.16209	up	4	NA	3.69169	-0.0796	0.924 (0.828-1.03)	0.924	0.828	1.03	2.03	0.548	0.154	0.569
MFS	P-hsa04664-3 4 5	0.00563253	0.0277926	1.07494	0.282453	0.464968	-7.76987	no_de	2	NA	0.000104002	-45.3	2.06e-20 (2.74e-29-1.54e-11)	2.06e-20	2.74e-29	1.54e-11	18.9	0.645	1.38e-05	0.00474	0.60311	hsa04664	Fc epsilon RI signaling pathway: FCER1G MS4A2 FCER1A	N-hsa04664-3 4 5	FCER1G MS4A2 FCER1A	1	2206	MS4A2	MS4A2	MS4A2	-1.46857	-0.86501	-0.983938	0.325195	0.52871	-5.46359	no_de	NA	3	23.3771	-0.0805	0.923 (0.886-0.961)	0.923	0.886	0.961	15.2	0.638	9.66e-05	0.0382
MFS	P-hsa04664-3 4 5	0.00563253	0.0277926	1.07494	0.282453	0.464968	-7.76987	no_de	2	NA	0.000104002	-45.3	2.06e-20 (2.74e-29-1.54e-11)	2.06e-20	2.74e-29	1.54e-11	18.9	0.645	1.38e-05	0.00474	0.60311	hsa04664	Fc epsilon RI signaling pathway: FCER1G MS4A2 FCER1A	N-hsa04664-3 4 5	FCER1G MS4A2 FCER1A	1	2205	FCER1A	FCER1A	FCER1A	0.0209455	-2.39728	0.0127061	0.989863	0.995193	-5.7169	no_de	2	NA	11.0172	-0.0755	0.927 (0.88-0.978)	0.927	0.88	0.978	7.86	0.64	0.00505	0.181
MFS	P-hsa04066-45	-0.011412	0.505789	-1.03712	0.29973	0.484688	-7.80978	no_de	NA	NA	0.000525412	-17.1	3.66e-08 (2.15e-12-0.000622)	3.66e-08	2.15e-12	0.000622	11.9	0.62	0.00057	0.0481	0.439624	hsa04066	HIF-1 signaling pathway: ALDOA	N-hsa04066-45	ALDOA	1	226	ALDOA	ALDOA	ALDOA	NA	NA	NA	NA	NA	NA	NA	NA	NA	NA	NA	NA	NA	NA	NA	NA	NA	NA	NA
MFS	P-hsa04066-45	-0.011412	0.505789	-1.03712	0.29973	0.484688	-7.80978	no_de	NA	NA	0.000525412	-17.1	3.66e-08 (2.15e-12-0.000622)	3.66e-08	2.15e-12	0.000622	11.9	0.62	0.00057	0.0481	0.439624	hsa04066	HIF-1 signaling pathway: ALDOA	N-hsa04066-6	EGLN2	1	54583	EGLN1	NA	NA	-1.06698	6.58816	-2.55897	0.010528	0.0441363	-3.65736	down	NA	1	0.286006	0.0501	1.05 (0.675-1.64)	1.05	0.675	1.64	0.05	0.519	0.825	0.951
MFS	P-hsa04066-45	-0.011412	0.505789	-1.03712	0.29973	0.484688	-7.80978	no_de	NA	NA	0.000525412	-17.1	3.66e-08 (2.15e-12-0.000622)	3.66e-08	2.15e-12	0.000622	11.9	0.62	0.00057	0.0481	0.439624	hsa04066	HIF-1 signaling pathway: ALDOA	N-hsa04066-41	CAMK2A	1	815	CAMK2A	NA	NA	-0.526552	1.22393	-0.715252	0.474487	0.666993	-6.14777	no_de	3	NA	5.43226	-0.0985	0.906 (0.825-0.996)	0.906	0.825	0.996	4.19	0.586	0.0408	0.368
MFS	P-hsa04066-45	-0.011412	0.505789	-1.03712	0.29973	0.484688	-7.80978	no_de	NA	NA	0.000525412	-17.1	3.66e-08 (2.15e-12-0.000622)	3.66e-08	2.15e-12	0.000622	11.9	0.62	0.00057	0.0481	0.439624	hsa04066	HIF-1 signaling pathway: ALDOA	N-hsa04066-41	CAMK2A	1	816	CAMK2B	NA	NA	-2.60255	1.06985	-2.99958	0.00271716	0.015346	-1.76908	down	1	2	9.09563	0.0483	1.05 (0.966-1.14)	1.05	0.966	1.14	1.31	0.538	0.252	0.665
MFS	P-hsa04066-45	-0.011412	0.505789	-1.03712	0.29973	0.484688	-7.80978	no_de	NA	NA	0.000525412	-17.1	3.66e-08 (2.15e-12-0.000622)	3.66e-08	2.15e-12	0.000622	11.9	0.62	0.00057	0.0481	0.439624	hsa04066	HIF-1 signaling pathway: ALDOA	N-hsa04066-41	CAMK2A	1	818	CAMK2G	NA	NA	-2.3297	6.38359	-4.68374	2.89307e-06	5.84568e-05	3.96407	down	NA	6	0.785557	-0.311	0.733 (0.569-0.944)	0.733	0.569	0.944	5.8	0.601	0.0161	0.265
MFS	P-hsa04066-45	-0.011412	0.505789	-1.03712	0.29973	0.484688	-7.80978	no_de	NA	NA	0.000525412	-17.1	3.66e-08 (2.15e-12-0.000622)	3.66e-08	2.15e-12	0.000622	11.9	0.62	0.00057	0.0481	0.439624	hsa04066	HIF-1 signaling pathway: ALDOA	N-hsa04066-67	NFKB1	1	5970	RELA	NA	NA	-0.296451	6.69196	-1.30256	0.192786	0.375286	-6.10492	no_de	NA	1	0.184895	-0.74	0.477 (0.279-0.816)	0.477	0.279	0.816	7.32	0.582	0.00684	0.202
MFS	P-hsa04066-45	-0.011412	0.505789	-1.03712	0.29973	0.484688	-7.80978	no_de	NA	NA	0.000525412	-17.1	3.66e-08 (2.15e-12-0.000622)	3.66e-08	2.15e-12	0.000622	11.9	0.62	0.00057	0.0481	0.439624	hsa04066	HIF-1 signaling pathway: ALDOA	N-hsa04066-74	STAT3	1	6774	STAT3	NA	NA	-0.546981	7.92792	-1.37635	0.168777	0.343016	-6.09575	no_de	NA	NA	0.321911	-0.479	0.619 (0.434-0.883)	0.619	0.434	0.883	7.01	0.598	0.0081	0.216
MFS	P-hsa04066-45	-0.011412	0.505789	-1.03712	0.29973	0.484688	-7.80978	no_de	NA	NA	0.000525412	-17.1	3.66e-08 (2.15e-12-0.000622)	3.66e-08	2.15e-12	0.000622	11.9	0.62	0.00057	0.0481	0.439624	hsa04066	HIF-1 signaling pathway: ALDOA	N-hsa04066-2 3 4 7	RBX1 TCEB2 TCEB1 VHL	-1	7428	VHL	NA	NA	0.664193	4.2892	3.23309	0.00123269	0.00812664	-1.60229	up	4	NA	0.557479	0.42	1.52 (1.09-2.12)	1.52	1.09	2.12	6.15	0.592	0.0131	0.248
MFS	P-hsa04066-45	-0.011412	0.505789	-1.03712	0.29973	0.484688	-7.80978	no_de	NA	NA	0.000525412	-17.1	3.66e-08 (2.15e-12-0.000622)	3.66e-08	2.15e-12	0.000622	11.9	0.62	0.00057	0.0481	0.439624	hsa04066	HIF-1 signaling pathway: ALDOA	N-hsa04066-66	TLR4	1	7099	TLR4	NA	NA	1.42781	4.07445	2.50397	0.012313	0.0498413	-3.59406	up	1	1	2.53844	-0.0914	0.913 (0.804-1.04)	0.913	0.804	1.04	2	0.551	0.158	0.572
MFS	P-hsa04066-45	-0.011412	0.505789	-1.03712	0.29973	0.484688	-7.80978	no_de	NA	NA	0.000525412	-17.1	3.66e-08 (2.15e-12-0.000622)	3.66e-08	2.15e-12	0.000622	11.9	0.62	0.00057	0.0481	0.439624	hsa04066	HIF-1 signaling pathway: ALDOA	N-hsa04066-73	IL6R	1	3570	IL6R	NA	NA	-0.107749	5.25329	-0.175972	0.860323	0.926541	-6.80445	no_de	NA	NA	2.02299	-0.187	0.829 (0.714-0.964)	0.829	0.714	0.964	5.94	0.604	0.0148	0.258
MFS	P-hsa04066-45	-0.011412	0.505789	-1.03712	0.29973	0.484688	-7.80978	no_de	NA	NA	0.000525412	-17.1	3.66e-08 (2.15e-12-0.000622)	3.66e-08	2.15e-12	0.000622	11.9	0.62	0.00057	0.0481	0.439624	hsa04066	HIF-1 signaling pathway: ALDOA	N-hsa04066-86	MKNK2	1	8569	MKNK1	NA	NA	0.172405	5.51204	0.739038	0.459919	0.65478	-6.57406	no_de	NA	1	0.429793	-0.323	0.724 (0.527-0.996)	0.724	0.527	0.996	3.94	0.587	0.0471	0.385
MFS	P-hsa04066-45	-0.011412	0.505789	-1.03712	0.29973	0.484688	-7.80978	no_de	NA	NA	0.000525412	-17.1	3.66e-08 (2.15e-12-0.000622)	3.66e-08	2.15e-12	0.000622	11.9	0.62	0.00057	0.0481	0.439624	hsa04066	HIF-1 signaling pathway: ALDOA	N-hsa04066-20	MTOR	1	2475	MTOR	NA	NA	-0.310377	6.00476	-1.26127	0.207271	0.394114	-6.11939	no_de	NA	1	0.36342	0.401	1.49 (1.04-2.14)	1.49	1.04	2.14	4.77	0.592	0.029	0.324
MFS	P-hsa04066-45	-0.011412	0.505789	-1.03712	0.29973	0.484688	-7.80978	no_de	NA	NA	0.000525412	-17.1	3.66e-08 (2.15e-12-0.000622)	3.66e-08	2.15e-12	0.000622	11.9	0.62	0.00057	0.0481	0.439624	hsa04066	HIF-1 signaling pathway: ALDOA	N-hsa04066-69	IFNG	1	3458	IFNG	NA	NA	4.01928	-8.44987	1.4426	0.149197	0.314697	-4.4754	no_de	NA	NA	22.2285	-0.065	0.937 (0.896-0.979)	0.937	0.896	0.979	8.31	0.601	0.00394	0.165
MFS	P-hsa04066-45	-0.011412	0.505789	-1.03712	0.29973	0.484688	-7.80978	no_de	NA	NA	0.000525412	-17.1	3.66e-08 (2.15e-12-0.000622)	3.66e-08	2.15e-12	0.000622	11.9	0.62	0.00057	0.0481	0.439624	hsa04066	HIF-1 signaling pathway: ALDOA	N-hsa04066-72	IL6	1	3569	IL6	NA	NA	-0.0307173	1.53217	-0.0138415	0.988957	0.994869	-5.97477	no_de	NA	NA	6.61471	-0.108	0.898 (0.823-0.979)	0.898	0.823	0.979	5.9	0.582	0.0151	0.26
MFS	P-hsa04066-45	-0.011412	0.505789	-1.03712	0.29973	0.484688	-7.80978	no_de	NA	NA	0.000525412	-17.1	3.66e-08 (2.15e-12-0.000622)	3.66e-08	2.15e-12	0.000622	11.9	0.62	0.00057	0.0481	0.439624	hsa04066	HIF-1 signaling pathway: ALDOA	N-hsa04066-17	EGFR	1	1956	EGFR	NA	NA	1.06851	6.60009	2.69313	0.00710248	0.0326429	-3.36027	up	1	NA	1.57879	0.108	1.11 (0.928-1.34)	1.11	0.928	1.34	1.34	0.558	0.248	0.663
MFS	P-hsa04066-45	-0.011412	0.505789	-1.03712	0.29973	0.484688	-7.80978	no_de	NA	NA	0.000525412	-17.1	3.66e-08 (2.15e-12-0.000622)	3.66e-08	2.15e-12	0.000622	11.9	0.62	0.00057	0.0481	0.439624	hsa04066	HIF-1 signaling pathway: ALDOA	N-hsa04066-17	EGFR	1	2064	ERBB2	NA	NA	-1.20266	5.93631	-3.42574	0.00061817	0.00467712	-1.06416	down	NA	4	1.02022	-0.135	0.874 (0.699-1.09)	0.874	0.699	1.09	1.4	0.56	0.237	0.652
MFS	P-hsa04066-45	-0.011412	0.505789	-1.03712	0.29973	0.484688	-7.80978	no_de	NA	NA	0.000525412	-17.1	3.66e-08 (2.15e-12-0.000622)	3.66e-08	2.15e-12	0.000622	11.9	0.62	0.00057	0.0481	0.439624	hsa04066	HIF-1 signaling pathway: ALDOA	N-hsa04066-17	EGFR	1	3480	IGF1R	NA	NA	-1.02178	5.95874	-2.60655	0.00917351	0.0397157	-3.50256	down	NA	2	2.47076	-0.00136	0.999 (0.869-1.15)	0.999	0.869	1.15	0	0.508	0.985	0.996
MFS	P-hsa04066-45	-0.011412	0.505789	-1.03712	0.29973	0.484688	-7.80978	no_de	NA	NA	0.000525412	-17.1	3.66e-08 (2.15e-12-0.000622)	3.66e-08	2.15e-12	0.000622	11.9	0.62	0.00057	0.0481	0.439624	hsa04066	HIF-1 signaling pathway: ALDOA	N-hsa04066-18	PIK3R5	1	23533	PIK3R5	NA	NA	3.00051	1.6997	4.33085	1.51503e-05	0.000225647	2.69943	up	4	NA	2.3292	-0.1	0.905 (0.785-1.04)	0.905	0.785	1.04	1.92	0.552	0.166	0.581
MFS	P-hsa04066-45	-0.011412	0.505789	-1.03712	0.29973	0.484688	-7.80978	no_de	NA	NA	0.000525412	-17.1	3.66e-08 (2.15e-12-0.000622)	3.66e-08	2.15e-12	0.000622	11.9	0.62	0.00057	0.0481	0.439624	hsa04066	HIF-1 signaling pathway: ALDOA	N-hsa04066-18	PIK3R5	1	5294	PIK3CG	NA	NA	5.08074	-1.16824	7.1378	1.08722e-12	2.67311e-10	17.7703	up	4	NA	3.486	0.00994	1.01 (0.911-1.12)	1.01	0.911	1.12	0.04	0.461	0.851	0.96
MFS	P-hsa04066-45	-0.011412	0.505789	-1.03712	0.29973	0.484688	-7.80978	no_de	NA	NA	0.000525412	-17.1	3.66e-08 (2.15e-12-0.000622)	3.66e-08	2.15e-12	0.000622	11.9	0.62	0.00057	0.0481	0.439624	hsa04066	HIF-1 signaling pathway: ALDOA	N-hsa04066-18	PIK3R5	1	5296	PIK3R2	NA	NA	0.990112	4.89754	3.72231	0.000199623	0.0018518	-0.00310204	up	4	NA	0.504719	0.357	1.43 (1.04-1.96)	1.43	1.04	1.96	4.89	0.591	0.027	0.316
MFS	P-hsa04066-45	-0.011412	0.505789	-1.03712	0.29973	0.484688	-7.80978	no_de	NA	NA	0.000525412	-17.1	3.66e-08 (2.15e-12-0.000622)	3.66e-08	2.15e-12	0.000622	11.9	0.62	0.00057	0.0481	0.439624	hsa04066	HIF-1 signaling pathway: ALDOA	N-hsa04066-12	EGF	1	3630	INS	NA	NA	-1.08731	-8.33944	-0.379192	0.704562	0.832361	-5.21565	no_de	NA	NA	10.0234	0.0638	1.07 (1.01-1.13)	1.07	1.01	1.13	5.17	0.546	0.0229	0.296
MFS	P-hsa04066-45	-0.011412	0.505789	-1.03712	0.29973	0.484688	-7.80978	no_de	NA	NA	0.000525412	-17.1	3.66e-08 (2.15e-12-0.000622)	3.66e-08	2.15e-12	0.000622	11.9	0.62	0.00057	0.0481	0.439624	hsa04066	HIF-1 signaling pathway: ALDOA	N-hsa04066-23	PLCG1	0	5335	PLCG1	NA	NA	0.191633	6.66917	0.757021	0.449074	0.645492	-6.68182	no_de	NA	NA	0.432798	0.943	2.57 (1.75-3.76)	2.57	1.75	3.76	23.5	0.662	1.25e-06	0.00808
MFS	P-hsa04066-45	-0.011412	0.505789	-1.03712	0.29973	0.484688	-7.80978	no_de	NA	NA	0.000525412	-17.1	3.66e-08 (2.15e-12-0.000622)	3.66e-08	2.15e-12	0.000622	11.9	0.62	0.00057	0.0481	0.439624	hsa04066	HIF-1 signaling pathway: ALDOA	N-hsa04066-23	PLCG1	0	5336	PLCG2	NA	NA	1.51381	3.26765	3.19115	0.00142603	0.00915175	-1.57771	up	4	1	1.13043	-0.263	0.769 (0.627-0.942)	0.769	0.627	0.942	6.42	0.594	0.0113	0.237
MFS	P-hsa04066-45	-0.011412	0.505789	-1.03712	0.29973	0.484688	-7.80978	no_de	NA	NA	0.000525412	-17.1	3.66e-08 (2.15e-12-0.000622)	3.66e-08	2.15e-12	0.000622	11.9	0.62	0.00057	0.0481	0.439624	hsa04066	HIF-1 signaling pathway: ALDOA	N-hsa04066-22	CYBB	0	1536	CYBB	NA	NA	5.2315	2.40004	7.74996	1.11002e-14	5.50457e-12	22.7053	up	4	NA	4.40975	-0.0606	0.941 (0.852-1.04)	0.941	0.852	1.04	1.43	0.55	0.232	0.646
MFS	P-hsa04066-45	-0.011412	0.505789	-1.03712	0.29973	0.484688	-7.80978	no_de	NA	NA	0.000525412	-17.1	3.66e-08 (2.15e-12-0.000622)	3.66e-08	2.15e-12	0.000622	11.9	0.62	0.00057	0.0481	0.439624	hsa04066	HIF-1 signaling pathway: ALDOA	N-hsa04066-24	PRKCA	0	5579	PRKCB	NA	NA	1.75026	1.69266	2.38781	0.0169867	0.0638649	-3.68595	no_de	3	NA	3.93339	-0.113	0.893 (0.802-0.995)	0.893	0.802	0.995	4.21	0.585	0.0403	0.368
MFS	P-hsa04664-23	0.0246872	0.331484	0.970079	0.332055	0.526113	-7.87703	no_de	1	NA	0.00446984	-6.44	0.0016 (8.49e-05-0.0302)	0.0016	8.49e-05	0.0302	18.5	0.667	1.73e-05	0.00474	0.342888	hsa04664	Fc epsilon RI signaling pathway: AKT3	N-hsa04664-23	AKT3	1	10000	AKT3	AKT3	AKT3	NA	NA	NA	NA	NA	NA	NA	NA	NA	NA	NA	NA	NA	NA	NA	NA	NA	NA	NA
MFS	P-hsa04664-23	0.0246872	0.331484	0.970079	0.332055	0.526113	-7.87703	no_de	1	NA	0.00446984	-6.44	0.0016 (8.49e-05-0.0302)	0.0016	8.49e-05	0.0302	18.5	0.667	1.73e-05	0.00474	0.342888	hsa04664	Fc epsilon RI signaling pathway: AKT3	N-hsa04664-29	PIK3R5	1	23533	PIK3R5	NA	NA	3.00051	1.6997	4.33085	1.51503e-05	0.000225647	2.69943	up	4	NA	2.3292	-0.1	0.905 (0.785-1.04)	0.905	0.785	1.04	1.92	0.552	0.166	0.581
MFS	P-hsa04664-23	0.0246872	0.331484	0.970079	0.332055	0.526113	-7.87703	no_de	1	NA	0.00446984	-6.44	0.0016 (8.49e-05-0.0302)	0.0016	8.49e-05	0.0302	18.5	0.667	1.73e-05	0.00474	0.342888	hsa04664	Fc epsilon RI signaling pathway: AKT3	N-hsa04664-29	PIK3R5	1	5294	PIK3CG	NA	NA	5.08074	-1.16824	7.1378	1.08722e-12	2.67311e-10	17.7703	up	4	NA	3.486	0.00994	1.01 (0.911-1.12)	1.01	0.911	1.12	0.04	0.461	0.851	0.96
MFS	P-hsa04664-23	0.0246872	0.331484	0.970079	0.332055	0.526113	-7.87703	no_de	1	NA	0.00446984	-6.44	0.0016 (8.49e-05-0.0302)	0.0016	8.49e-05	0.0302	18.5	0.667	1.73e-05	0.00474	0.342888	hsa04664	Fc epsilon RI signaling pathway: AKT3	N-hsa04664-29	PIK3R5	1	5296	PIK3R2	NA	NA	0.990112	4.89754	3.72231	0.000199623	0.0018518	-0.00310204	up	4	NA	0.504719	0.357	1.43 (1.04-1.96)	1.43	1.04	1.96	4.89	0.591	0.027	0.316
MFS	P-hsa04664-23	0.0246872	0.331484	0.970079	0.332055	0.526113	-7.87703	no_de	1	NA	0.00446984	-6.44	0.0016 (8.49e-05-0.0302)	0.0016	8.49e-05	0.0302	18.5	0.667	1.73e-05	0.00474	0.342888	hsa04664	Fc epsilon RI signaling pathway: AKT3	N-hsa04664-34 15 16 39	SYK MS4A2 FCER1A FCER1G	1	6850	SYK	NA	NA	3.47429	1.98123	5.67043	1.50607e-08	7.49399e-07	9.16464	up	4	NA	2.76743	-0.125	0.883 (0.781-0.998)	0.883	0.781	0.998	3.97	0.572	0.0464	0.382
MFS	P-hsa04664-23	0.0246872	0.331484	0.970079	0.332055	0.526113	-7.87703	no_de	1	NA	0.00446984	-6.44	0.0016 (8.49e-05-0.0302)	0.0016	8.49e-05	0.0302	18.5	0.667	1.73e-05	0.00474	0.342888	hsa04664	Fc epsilon RI signaling pathway: AKT3	N-hsa04664-34 15 16 39	SYK MS4A2 FCER1A FCER1G	1	2206	MS4A2	NA	NA	-1.46857	-0.86501	-0.983938	0.325195	0.52871	-5.46359	no_de	NA	3	23.3771	-0.0805	0.923 (0.886-0.961)	0.923	0.886	0.961	15.2	0.638	9.66e-05	0.0382
MFS	P-hsa04664-23	0.0246872	0.331484	0.970079	0.332055	0.526113	-7.87703	no_de	1	NA	0.00446984	-6.44	0.0016 (8.49e-05-0.0302)	0.0016	8.49e-05	0.0302	18.5	0.667	1.73e-05	0.00474	0.342888	hsa04664	Fc epsilon RI signaling pathway: AKT3	N-hsa04664-34 15 16 39	SYK MS4A2 FCER1A FCER1G	1	2205	FCER1A	NA	NA	0.0209455	-2.39728	0.0127061	0.989863	0.995193	-5.7169	no_de	2	NA	11.0172	-0.0755	0.927 (0.88-0.978)	0.927	0.88	0.978	7.86	0.64	0.00505	0.181
MFS	P-hsa04664-23	0.0246872	0.331484	0.970079	0.332055	0.526113	-7.87703	no_de	1	NA	0.00446984	-6.44	0.0016 (8.49e-05-0.0302)	0.0016	8.49e-05	0.0302	18.5	0.667	1.73e-05	0.00474	0.342888	hsa04664	Fc epsilon RI signaling pathway: AKT3	N-hsa04664-34 15 16 39	SYK MS4A2 FCER1A FCER1G	1	2207	FCER1G	NA	NA	3.04808	2.91318	4.47313	7.88278e-06	0.000132472	3.16209	up	4	NA	3.69169	-0.0796	0.924 (0.828-1.03)	0.924	0.828	1.03	2.03	0.548	0.154	0.569
MFS	P-hsa04664-23	0.0246872	0.331484	0.970079	0.332055	0.526113	-7.87703	no_de	1	NA	0.00446984	-6.44	0.0016 (8.49e-05-0.0302)	0.0016	8.49e-05	0.0302	18.5	0.667	1.73e-05	0.00474	0.342888	hsa04664	Fc epsilon RI signaling pathway: AKT3	N-hsa04664-31	GAB2	1	9846	GAB2	NA	NA	1.24916	5.22957	3.29903	0.00097714	0.00676026	-1.45975	up	5	NA	1.17631	-0.225	0.799 (0.657-0.97)	0.799	0.657	0.97	5.12	0.575	0.0236	0.299
MFS	P-hsa04664-23	0.0246872	0.331484	0.970079	0.332055	0.526113	-7.87703	no_de	1	NA	0.00446984	-6.44	0.0016 (8.49e-05-0.0302)	0.0016	8.49e-05	0.0302	18.5	0.667	1.73e-05	0.00474	0.342888	hsa04664	Fc epsilon RI signaling pathway: AKT3	N-hsa04664-17	FYN	1	2534	FYN	NA	NA	2.14558	5.67347	6.53623	6.95086e-11	8.43851e-09	14.1809	up	4	1	1.5621	-0.0189	0.981 (0.815-1.18)	0.981	0.815	1.18	0.04	0.536	0.841	0.956
MFS	P-hsa04664-23	0.0246872	0.331484	0.970079	0.332055	0.526113	-7.87703	no_de	1	NA	0.00446984	-6.44	0.0016 (8.49e-05-0.0302)	0.0016	8.49e-05	0.0302	18.5	0.667	1.73e-05	0.00474	0.342888	hsa04664	Fc epsilon RI signaling pathway: AKT3	N-hsa04664-35	LYN	0	4067	LYN	NA	NA	2.37354	3.29667	5.73327	1.04415e-08	5.46509e-07	9.4768	up	5	NA	1.85167	-0.029	0.971 (0.834-1.13)	0.971	0.834	1.13	0.14	0.527	0.71	0.919
MFS	P-hsa04015-92	0.00296832	0.321153	0.820045	0.41223	0.614739	-8.01125	no_de	NA	NA	8.58754e-05	67.8	2.7e+29 (4.1e+17-1.77e+41)	2.7e+29	4.1e+17	1.77e+41	23.8	0.663	1.06e-06	0.00116	0.426058	hsa04015	Rap1 signaling pathway: Calcium cation*	N-hsa04015-90	PLCG1	1	5335	PLCG1	PLCG1	PLCG1	0.191633	6.66917	0.757021	0.449074	0.645492	-6.68182	no_de	NA	NA	0.432798	0.943	2.57 (1.75-3.76)	2.57	1.75	3.76	23.5	0.662	1.25e-06	0.00808
MFS	P-hsa04360-18	-0.0069277	0.409848	-0.681724	0.495446	0.690254	-8.11507	no_de	NA	NA	0.00076167	16.6	16300000 (2910-9.11e+10)	16300000	2910	91100000000	14.2	0.611	0.000162	0.0178	0.59132	hsa04360	Axon guidance: PTK2	N-hsa04360-18	PTK2	1	5747	PTK2	PTK2	PTK2	0.225568	6.4971	0.877218	0.380411	0.582214	-6.55028	no_de	NA	NA	0.385498	0.566	1.76 (1.23-2.52)	1.76	1.23	2.52	9.56	0.598	0.00199	0.13
MFS	P-hsa04360-18	-0.0069277	0.409848	-0.681724	0.495446	0.690254	-8.11507	no_de	NA	NA	0.00076167	16.6	16300000 (2910-9.11e+10)	16300000	2910	91100000000	14.2	0.611	0.000162	0.0178	0.59132	hsa04360	Axon guidance: PTK2	N-hsa04360-47 54	EFNB1 RGS3	1	1947	EFNB1	NA	NA	2.14627	4.96971	5.40684	6.71894e-08	2.57983e-06	7.5494	up	4	NA	1.48191	0.144	1.15 (0.967-1.38)	1.15	0.967	1.38	2.54	0.557	0.111	0.512
MFS	P-hsa04664-46	0.00296183	0.0778335	0.255278	0.798519	0.957018	-8.31478	no_de	1	NA	0.000876299	-14.3	6.21e-07 (5.68e-10-0.000679)	6.21e-07	5.68e-10	0.000679	16	0.644	6.25e-05	0.0106	0.323036	hsa04664	Fc epsilon RI signaling pathway: PLA2G4B	N-hsa04664-46	PLA2G4B	1	100137049	PLA2G4B	PLA2G4B	PLA2G4B	-2.23501	4.37931	-5.42368	6.11889e-08	2.38702e-06	7.80043	down	NA	5	0.94591	-0.0464	0.955 (0.75-1.21)	0.955	0.75	1.21	0.14	0.551	0.705	0.917
MFS	P-hsa04664-46	0.00296183	0.0778335	0.255278	0.798519	0.957018	-8.31478	no_de	1	NA	0.000876299	-14.3	6.21e-07 (5.68e-10-0.000679)	6.21e-07	5.68e-10	0.000679	16	0.644	6.25e-05	0.0106	0.323036	hsa04664	Fc epsilon RI signaling pathway: PLA2G4B	N-hsa04664-46	PLA2G4B	1	123745	PLA2G4E	PLA2G4E	NA	-6.06359	-5.64198	-2.8173	0.00486227	0.0243034	-2.24734	down	NA	1	17.9125	0.0225	1.02 (0.97-1.08)	1.02	0.97	1.08	0.7	0.557	0.401	0.775
MFS	P-hsa04664-46	0.00296183	0.0778335	0.255278	0.798519	0.957018	-8.31478	no_de	1	NA	0.000876299	-14.3	6.21e-07 (5.68e-10-0.000679)	6.21e-07	5.68e-10	0.000679	16	0.644	6.25e-05	0.0106	0.323036	hsa04664	Fc epsilon RI signaling pathway: PLA2G4B	N-hsa04664-46	PLA2G4B	1	8605	PLA2G4C	PLA2G4C	NA	-0.135598	3.56027	-0.261917	0.793396	0.887993	-6.70087	no_de	3	NA	2.06982	-0.172	0.842 (0.725-0.978)	0.842	0.725	0.978	5.08	0.64	0.0242	0.304
MFS	P-hsa04664-46	0.00296183	0.0778335	0.255278	0.798519	0.957018	-8.31478	no_de	1	NA	0.000876299	-14.3	6.21e-07 (5.68e-10-0.000679)	6.21e-07	5.68e-10	0.000679	16	0.644	6.25e-05	0.0106	0.323036	hsa04664	Fc epsilon RI signaling pathway: PLA2G4B	N-hsa04664-46	PLA2G4B	1	8681	JMJD7-PLA2G4B	JMJD7-PLA2G4B	NA	-1.89585	5.15668	-5.46069	4.97701e-08	2.02528e-06	7.92396	down	NA	5	0.634873	-0.0997	0.905 (0.67-1.22)	0.905	0.67	1.22	0.42	0.566	0.516	0.837
MFS	P-hsa04664-46	0.00296183	0.0778335	0.255278	0.798519	0.957018	-8.31478	no_de	1	NA	0.000876299	-14.3	6.21e-07 (5.68e-10-0.000679)	6.21e-07	5.68e-10	0.000679	16	0.644	6.25e-05	0.0106	0.323036	hsa04664	Fc epsilon RI signaling pathway: PLA2G4B	N-hsa04664-42	RAF1	1	5894	RAF1	NA	NA	-0.7124	7.15598	-3.71004	0.000209521	0.0019259	-0.157857	down	NA	2	0.243966	0.217	1.24 (0.823-1.88)	1.24	0.823	1.88	1.07	0.538	0.302	0.706
MFS	P-hsa04664-46	0.00296183	0.0778335	0.255278	0.798519	0.957018	-8.31478	no_de	1	NA	0.000876299	-14.3	6.21e-07 (5.68e-10-0.000679)	6.21e-07	5.68e-10	0.000679	16	0.644	6.25e-05	0.0106	0.323036	hsa04664	Fc epsilon RI signaling pathway: PLA2G4B	N-hsa04664-43	HRAS	1	4893	NRAS	NA	NA	1.62423	4.52091	5.75468	9.20846e-09	4.90749e-07	9.52744	up	5	NA	0.602978	0.494	1.64 (1.2-2.25)	1.64	1.2	2.25	9.45	0.62	0.00211	0.133
MFS	P-hsa04664-46	0.00296183	0.0778335	0.255278	0.798519	0.957018	-8.31478	no_de	1	NA	0.000876299	-14.3	6.21e-07 (5.68e-10-0.000679)	6.21e-07	5.68e-10	0.000679	16	0.644	6.25e-05	0.0106	0.323036	hsa04664	Fc epsilon RI signaling pathway: PLA2G4B	N-hsa04664-45	GRB2	1	2885	GRB2	NA	NA	0.697674	6.514	4.15268	3.3419e-05	0.000429979	1.55927	up	4	NA	0.216737	-0.305	0.737 (0.464-1.17)	0.737	0.464	1.17	1.67	0.527	0.196	0.614
MFS	P-hsa04664-46	0.00296183	0.0778335	0.255278	0.798519	0.957018	-8.31478	no_de	1	NA	0.000876299	-14.3	6.21e-07 (5.68e-10-0.000679)	6.21e-07	5.68e-10	0.000679	16	0.644	6.25e-05	0.0106	0.323036	hsa04664	Fc epsilon RI signaling pathway: PLA2G4B	N-hsa04664-36	LAT	1	27040	LAT	NA	NA	-1.22178	3.24567	-2.41524	0.0157612	0.0604618	-3.61522	no_de	NA	2	1.92752	-0.203	0.816 (0.692-0.962)	0.816	0.692	0.962	5.86	0.574	0.0155	0.262
MFS	P-hsa04664-46	0.00296183	0.0778335	0.255278	0.798519	0.957018	-8.31478	no_de	1	NA	0.000876299	-14.3	6.21e-07 (5.68e-10-0.000679)	6.21e-07	5.68e-10	0.000679	16	0.644	6.25e-05	0.0106	0.323036	hsa04664	Fc epsilon RI signaling pathway: PLA2G4B	N-hsa04664-34 15 16 39	SYK MS4A2 FCER1A FCER1G	1	6850	SYK	NA	NA	3.47429	1.98123	5.67043	1.50607e-08	7.49399e-07	9.16464	up	4	NA	2.76743	-0.125	0.883 (0.781-0.998)	0.883	0.781	0.998	3.97	0.572	0.0464	0.382
MFS	P-hsa04664-46	0.00296183	0.0778335	0.255278	0.798519	0.957018	-8.31478	no_de	1	NA	0.000876299	-14.3	6.21e-07 (5.68e-10-0.000679)	6.21e-07	5.68e-10	0.000679	16	0.644	6.25e-05	0.0106	0.323036	hsa04664	Fc epsilon RI signaling pathway: PLA2G4B	N-hsa04664-34 15 16 39	SYK MS4A2 FCER1A FCER1G	1	2206	MS4A2	NA	NA	-1.46857	-0.86501	-0.983938	0.325195	0.52871	-5.46359	no_de	NA	3	23.3771	-0.0805	0.923 (0.886-0.961)	0.923	0.886	0.961	15.2	0.638	9.66e-05	0.0382
MFS	P-hsa04664-46	0.00296183	0.0778335	0.255278	0.798519	0.957018	-8.31478	no_de	1	NA	0.000876299	-14.3	6.21e-07 (5.68e-10-0.000679)	6.21e-07	5.68e-10	0.000679	16	0.644	6.25e-05	0.0106	0.323036	hsa04664	Fc epsilon RI signaling pathway: PLA2G4B	N-hsa04664-34 15 16 39	SYK MS4A2 FCER1A FCER1G	1	2205	FCER1A	NA	NA	0.0209455	-2.39728	0.0127061	0.989863	0.995193	-5.7169	no_de	2	NA	11.0172	-0.0755	0.927 (0.88-0.978)	0.927	0.88	0.978	7.86	0.64	0.00505	0.181
MFS	P-hsa04664-46	0.00296183	0.0778335	0.255278	0.798519	0.957018	-8.31478	no_de	1	NA	0.000876299	-14.3	6.21e-07 (5.68e-10-0.000679)	6.21e-07	5.68e-10	0.000679	16	0.644	6.25e-05	0.0106	0.323036	hsa04664	Fc epsilon RI signaling pathway: PLA2G4B	N-hsa04664-34 15 16 39	SYK MS4A2 FCER1A FCER1G	1	2207	FCER1G	NA	NA	3.04808	2.91318	4.47313	7.88278e-06	0.000132472	3.16209	up	4	NA	3.69169	-0.0796	0.924 (0.828-1.03)	0.924	0.828	1.03	2.03	0.548	0.154	0.569
MFS	P-hsa04664-46	0.00296183	0.0778335	0.255278	0.798519	0.957018	-8.31478	no_de	1	NA	0.000876299	-14.3	6.21e-07 (5.68e-10-0.000679)	6.21e-07	5.68e-10	0.000679	16	0.644	6.25e-05	0.0106	0.323036	hsa04664	Fc epsilon RI signaling pathway: PLA2G4B	N-hsa04664-35	LYN	1	4067	LYN	NA	NA	2.37354	3.29667	5.73327	1.04415e-08	5.46509e-07	9.4768	up	5	NA	1.85167	-0.029	0.971 (0.834-1.13)	0.971	0.834	1.13	0.14	0.527	0.71	0.919
MFS	P-hsa04910-46	-0.00017049	0.00358481	-0.253192	0.80013	0.957018	-8.31531	no_de	NA	NA	4.80912e-07	-516	5.83e-225 (0-1.21e-114)	5.83e-225	0	1.21e-114	15.9	0.627	6.78e-05	0.0106	0.615689	hsa04910	Insulin signaling pathway: FBP1	N-hsa04910-46	FBP1	1	2203	FBP1	FBP1	FBP1	2.81578	0.417324	2.60822	0.00912909	0.0396095	-2.91293	up	4	NA	3.75483	-0.162	0.85 (0.757-0.955)	0.85	0.757	0.955	7.44	0.58	0.00637	0.198
MFS	P-hsa04910-46	-0.00017049	0.00358481	-0.253192	0.80013	0.957018	-8.31531	no_de	NA	NA	4.80912e-07	-516	5.83e-225 (0-1.21e-114)	5.83e-225	0	1.21e-114	15.9	0.627	6.78e-05	0.0106	0.615689	hsa04910	Insulin signaling pathway: FBP1	N-hsa04910-28	FOXO1	1	2308	FOXO1	NA	NA	-1.66859	6.21526	-2.77546	0.00553332	0.0269509	-3.07108	down	NA	1	1.40979	-0.339	0.712 (0.585-0.868)	0.712	0.585	0.868	11.4	0.603	0.000756	0.083
MFS	P-hsa04910-46	-0.00017049	0.00358481	-0.253192	0.80013	0.957018	-8.31531	no_de	NA	NA	4.80912e-07	-516	5.83e-225 (0-1.21e-114)	5.83e-225	0	1.21e-114	15.9	0.627	6.78e-05	0.0106	0.615689	hsa04910	Insulin signaling pathway: FBP1	N-hsa04910-3	INPPL1	1	3636	INPPL1	NA	NA	-0.687791	7.17988	-3.23508	0.00122418	0.00808191	-1.79613	down	NA	3	0.240387	0.132	1.14 (0.731-1.78)	1.14	0.731	1.78	0.34	0.576	0.561	0.858
MFS	P-hsa04910-46	-0.00017049	0.00358481	-0.253192	0.80013	0.957018	-8.31531	no_de	NA	NA	4.80912e-07	-516	5.83e-225 (0-1.21e-114)	5.83e-225	0	1.21e-114	15.9	0.627	6.78e-05	0.0106	0.615689	hsa04910	Insulin signaling pathway: FBP1	N-hsa04910-52	PIK3R5	-1	23533	PIK3R5	NA	NA	3.00051	1.6997	4.33085	1.51503e-05	0.000225647	2.69943	up	4	NA	2.3292	-0.1	0.905 (0.785-1.04)	0.905	0.785	1.04	1.92	0.552	0.166	0.581
MFS	P-hsa04910-46	-0.00017049	0.00358481	-0.253192	0.80013	0.957018	-8.31531	no_de	NA	NA	4.80912e-07	-516	5.83e-225 (0-1.21e-114)	5.83e-225	0	1.21e-114	15.9	0.627	6.78e-05	0.0106	0.615689	hsa04910	Insulin signaling pathway: FBP1	N-hsa04910-52	PIK3R5	-1	5294	PIK3CG	NA	NA	5.08074	-1.16824	7.1378	1.08722e-12	2.67311e-10	17.7703	up	4	NA	3.486	0.00994	1.01 (0.911-1.12)	1.01	0.911	1.12	0.04	0.461	0.851	0.96
MFS	P-hsa04910-46	-0.00017049	0.00358481	-0.253192	0.80013	0.957018	-8.31531	no_de	NA	NA	4.80912e-07	-516	5.83e-225 (0-1.21e-114)	5.83e-225	0	1.21e-114	15.9	0.627	6.78e-05	0.0106	0.615689	hsa04910	Insulin signaling pathway: FBP1	N-hsa04910-52	PIK3R5	-1	5296	PIK3R2	NA	NA	0.990112	4.89754	3.72231	0.000199623	0.0018518	-0.00310204	up	4	NA	0.504719	0.357	1.43 (1.04-1.96)	1.43	1.04	1.96	4.89	0.591	0.027	0.316
MFS	P-hsa04910-46	-0.00017049	0.00358481	-0.253192	0.80013	0.957018	-8.31531	no_de	NA	NA	4.80912e-07	-516	5.83e-225 (0-1.21e-114)	5.83e-225	0	1.21e-114	15.9	0.627	6.78e-05	0.0106	0.615689	hsa04910	Insulin signaling pathway: FBP1	N-hsa04910-64	IRS1	-1	8660	IRS2	NA	NA	-3.03629	6.0903	-4.87125	1.1439e-06	2.721e-05	4.88106	down	NA	6	1.88745	-0.0121	0.988 (0.836-1.17)	0.988	0.836	1.17	0.02	0.505	0.887	0.97
MFS	P-hsa04910-46	-0.00017049	0.00358481	-0.253192	0.80013	0.957018	-8.31531	no_de	NA	NA	4.80912e-07	-516	5.83e-225 (0-1.21e-114)	5.83e-225	0	1.21e-114	15.9	0.627	6.78e-05	0.0106	0.615689	hsa04910	Insulin signaling pathway: FBP1	N-hsa04910-5	MAPK8	1	5602	MAPK10	NA	NA	-3.86466	2.37566	-4.67943	2.95419e-06	5.94455e-05	4.25468	down	1	4	8.60398	-0.0635	0.938 (0.871-1.01)	0.938	0.871	1.01	2.8	0.57	0.0945	0.487
MFS	P-hsa04910-46	-0.00017049	0.00358481	-0.253192	0.80013	0.957018	-8.31531	no_de	NA	NA	4.80912e-07	-516	5.83e-225 (0-1.21e-114)	5.83e-225	0	1.21e-114	15.9	0.627	6.78e-05	0.0106	0.615689	hsa04910	Insulin signaling pathway: FBP1	N-hsa04910-6	PTPRF	1	5792	PTPRF	NA	NA	-1.69569	5.99936	-2.99251	0.00278074	0.015595	-2.49703	down	NA	4	3.42004	0.0314	1.03 (0.919-1.16)	1.03	0.919	1.16	0.28	0.503	0.597	0.873
MFS	P-hsa04910-46	-0.00017049	0.00358481	-0.253192	0.80013	0.957018	-8.31531	no_de	NA	NA	4.80912e-07	-516	5.83e-225 (0-1.21e-114)	5.83e-225	0	1.21e-114	15.9	0.627	6.78e-05	0.0106	0.615689	hsa04910	Insulin signaling pathway: FBP1	N-hsa04910-8	SOCS4	1	8651	SOCS1	NA	NA	2.92205	0.897159	5.01785	5.41024e-07	1.46567e-05	5.80879	up	4	NA	2.06708	-0.0235	0.977 (0.834-1.14)	0.977	0.834	1.14	0.09	0.499	0.77	0.937
MFS	P-hsa04910-46	-0.00017049	0.00358481	-0.253192	0.80013	0.957018	-8.31531	no_de	NA	NA	4.80912e-07	-516	5.83e-225 (0-1.21e-114)	5.83e-225	0	1.21e-114	15.9	0.627	6.78e-05	0.0106	0.615689	hsa04910	Insulin signaling pathway: FBP1	N-hsa04910-16	INS	-1	3630	INS	NA	NA	-1.08731	-8.33944	-0.379192	0.704562	0.832361	-5.21565	no_de	NA	NA	10.0234	0.0638	1.07 (1.01-1.13)	1.07	1.01	1.13	5.17	0.546	0.0229	0.296
MFS	P-hsa04010-15	0.00087632	0.280798	0.173948	0.861914	0.989939	-8.33222	no_de	NA	2	0.000163726	-31.2	2.94e-14 (6.33e-22-1.36e-06)	2.94e-14	6.33e-22	1.36e-06	12	0.62	0.000542	0.0481	0.375342	hsa04010	MAPK signaling pathway: NFKB1	N-hsa04010-15	NFKB1	1	4790	NFKB1	NFKB1	NFKB1	NA	NA	NA	NA	NA	NA	NA	NA	NA	NA	NA	NA	NA	NA	NA	NA	NA	NA	NA
MFS	P-hsa04010-15	0.00087632	0.280798	0.173948	0.861914	0.989939	-8.33222	no_de	NA	2	0.000163726	-31.2	2.94e-14 (6.33e-22-1.36e-06)	2.94e-14	6.33e-22	1.36e-06	12	0.62	0.000542	0.0481	0.375342	hsa04010	MAPK signaling pathway: NFKB1	N-hsa04010-15	NFKB1	1	4791	NFKB2	NFKB2	NA	-0.891094	5.33519	-2.20744	0.0273295	0.0916246	-4.43745	no_de	NA	3	0.638162	-0.671	0.511 (0.37-0.706)	0.511	0.37	0.706	16.6	0.611	4.53e-05	0.0279
MFS	P-hsa04010-15	0.00087632	0.280798	0.173948	0.861914	0.989939	-8.33222	no_de	NA	2	0.000163726	-31.2	2.94e-14 (6.33e-22-1.36e-06)	2.94e-14	6.33e-22	1.36e-06	12	0.62	0.000542	0.0481	0.375342	hsa04010	MAPK signaling pathway: NFKB1	N-hsa04010-15	NFKB1	1	5970	RELA	RELA	NA	-0.296451	6.69196	-1.30256	0.192786	0.375286	-6.10492	no_de	NA	1	0.184895	-0.74	0.477 (0.279-0.816)	0.477	0.279	0.816	7.32	0.582	0.00684	0.202
MFS	P-hsa04010-15	0.00087632	0.280798	0.173948	0.861914	0.989939	-8.33222	no_de	NA	2	0.000163726	-31.2	2.94e-14 (6.33e-22-1.36e-06)	2.94e-14	6.33e-22	1.36e-06	12	0.62	0.000542	0.0481	0.375342	hsa04010	MAPK signaling pathway: NFKB1	N-hsa04010-15	NFKB1	1	5971	RELB	RELB	NA	0.126039	3.59762	0.246346	0.805425	0.894753	-6.6888	no_de	NA	NA	1.00078	-0.392	0.676 (0.539-0.848)	0.676	0.539	0.848	11.4	0.616	0.000725	0.0804
MFS	P-hsa04010-15	0.00087632	0.280798	0.173948	0.861914	0.989939	-8.33222	no_de	NA	2	0.000163726	-31.2	2.94e-14 (6.33e-22-1.36e-06)	2.94e-14	6.33e-22	1.36e-06	12	0.62	0.000542	0.0481	0.375342	hsa04010	MAPK signaling pathway: NFKB1	N-hsa04010-80	MAP3K7	1	6885	MAP3K7	NA	NA	0.171907	5.40156	1.12887	0.259006	0.455217	-6.20637	no_de	1	1	0.266316	0.472	1.6 (1.03-2.49)	1.6	1.03	2.49	4.38	0.599	0.0365	0.352
MFS	P-hsa04010-15	0.00087632	0.280798	0.173948	0.861914	0.989939	-8.33222	no_de	NA	2	0.000163726	-31.2	2.94e-14 (6.33e-22-1.36e-06)	2.94e-14	6.33e-22	1.36e-06	12	0.62	0.000542	0.0481	0.375342	hsa04010	MAPK signaling pathway: NFKB1	N-hsa04010-126	MAP3K8	1	1326	MAP3K8	NA	NA	-1.35104	4.26155	-1.87023	0.0615119	0.168135	-4.82882	no_de	NA	4	1.98661	-0.226	0.798 (0.688-0.926)	0.798	0.688	0.926	8.86	0.609	0.00292	0.147
MFS	P-hsa04010-15	0.00087632	0.280798	0.173948	0.861914	0.989939	-8.33222	no_de	NA	2	0.000163726	-31.2	2.94e-14 (6.33e-22-1.36e-06)	2.94e-14	6.33e-22	1.36e-06	12	0.62	0.000542	0.0481	0.375342	hsa04010	MAPK signaling pathway: NFKB1	N-hsa04010-123 125	MAPK8IP3 MAP3K1	1	23162	MAPK8IP3	NA	NA	-1.36129	6.62835	-4.16581	3.15591e-05	0.000410381	1.6941	down	NA	5	0.790426	0.316	1.37 (1.05-1.79)	1.37	1.05	1.79	5.42	0.554	0.0199	0.28
MFS	P-hsa04010-15	0.00087632	0.280798	0.173948	0.861914	0.989939	-8.33222	no_de	NA	2	0.000163726	-31.2	2.94e-14 (6.33e-22-1.36e-06)	2.94e-14	6.33e-22	1.36e-06	12	0.62	0.000542	0.0481	0.375342	hsa04010	MAPK signaling pathway: NFKB1	N-hsa04010-123 125	MAPK8IP3 MAP3K1	1	4214	MAP3K1	NA	NA	1.23978	3.62086	3.57001	0.000360386	0.00301349	-0.361806	up	4	NA	1.01896	0.146	1.16 (0.92-1.46)	1.16	0.92	1.46	1.55	0.553	0.213	0.627
MFS	P-hsa04010-15	0.00087632	0.280798	0.173948	0.861914	0.989939	-8.33222	no_de	NA	2	0.000163726	-31.2	2.94e-14 (6.33e-22-1.36e-06)	2.94e-14	6.33e-22	1.36e-06	12	0.62	0.000542	0.0481	0.375342	hsa04010	MAPK signaling pathway: NFKB1	N-hsa04010-11	MAP4K4	1	9448	MAP4K4	NA	NA	0.127526	6.97834	0.462265	0.643912	0.792244	-6.86792	no_de	NA	2	0.613168	0.407	1.5 (1.14-1.99)	1.5	1.14	1.99	8.15	0.62	0.00431	0.171
MFS	P-hsa04010-15	0.00087632	0.280798	0.173948	0.861914	0.989939	-8.33222	no_de	NA	2	0.000163726	-31.2	2.94e-14 (6.33e-22-1.36e-06)	2.94e-14	6.33e-22	1.36e-06	12	0.62	0.000542	0.0481	0.375342	hsa04010	MAPK signaling pathway: NFKB1	N-hsa04010-95	CASP3	1	836	CASP3	NA	NA	0.981037	4.13327	3.68077	0.000235034	0.0021257	-0.0579241	up	5	1	0.519663	-0.0501	0.951 (0.692-1.31)	0.951	0.692	1.31	0.1	0.508	0.757	0.933
MFS	P-hsa04010-15	0.00087632	0.280798	0.173948	0.861914	0.989939	-8.33222	no_de	NA	2	0.000163726	-31.2	2.94e-14 (6.33e-22-1.36e-06)	2.94e-14	6.33e-22	1.36e-06	12	0.62	0.000542	0.0481	0.375342	hsa04010	MAPK signaling pathway: NFKB1	N-hsa04010-105	RAC1	1	5879	RAC1	NA	NA	0.720545	7.4244	3.90929	9.3817e-05	0.000991653	0.546548	up	4	NA	0.225335	0.383	1.47 (0.913-2.36)	1.47	0.913	2.36	2.5	0.545	0.114	0.515
MFS	P-hsa04010-15	0.00087632	0.280798	0.173948	0.861914	0.989939	-8.33222	no_de	NA	2	0.000163726	-31.2	2.94e-14 (6.33e-22-1.36e-06)	2.94e-14	6.33e-22	1.36e-06	12	0.62	0.000542	0.0481	0.375342	hsa04010	MAPK signaling pathway: NFKB1	N-hsa04010-105	RAC1	1	5880	RAC2	NA	NA	1.15194	2.8598	1.70704	0.0878779	0.216443	-5.10904	no_de	NA	1	2.89407	-0.157	0.855 (0.75-0.975)	0.855	0.75	0.975	5.48	0.561	0.0192	0.278
MFS	P-hsa04010-15	0.00087632	0.280798	0.173948	0.861914	0.989939	-8.33222	no_de	NA	2	0.000163726	-31.2	2.94e-14 (6.33e-22-1.36e-06)	2.94e-14	6.33e-22	1.36e-06	12	0.62	0.000542	0.0481	0.375342	hsa04010	MAPK signaling pathway: NFKB1	N-hsa04010-105	RAC1	1	5881	RAC3	NA	NA	-1.24614	0.827724	-1.7867	0.0740484	0.191489	-4.67881	no_de	NA	2	3.39249	0.174	1.19 (1.05-1.35)	1.19	1.05	1.35	7.56	0.598	0.00596	0.195
MFS	P-hsa04010-15	0.00087632	0.280798	0.173948	0.861914	0.989939	-8.33222	no_de	NA	2	0.000163726	-31.2	2.94e-14 (6.33e-22-1.36e-06)	2.94e-14	6.33e-22	1.36e-06	12	0.62	0.000542	0.0481	0.375342	hsa04010	MAPK signaling pathway: NFKB1	N-hsa04010-105	RAC1	1	998	CDC42	NA	NA	0.959956	6.83065	5.15204	2.67778e-07	8.15259e-06	6.14649	up	3	1	0.290418	0.381	1.46 (0.959-2.23)	1.46	0.959	2.23	3.12	0.551	0.0774	0.454
MFS	P-hsa04010-15	0.00087632	0.280798	0.173948	0.861914	0.989939	-8.33222	no_de	NA	2	0.000163726	-31.2	2.94e-14 (6.33e-22-1.36e-06)	2.94e-14	6.33e-22	1.36e-06	12	0.62	0.000542	0.0481	0.375342	hsa04010	MAPK signaling pathway: NFKB1	N-hsa04010-96	CD14	1	929	CD14	NA	NA	3.77929	4.18783	5.58857	2.41331e-08	1.09641e-06	8.53763	up	4	NA	4.48432	-0.0819	0.921 (0.834-1.02)	0.921	0.834	1.02	2.59	0.556	0.107	0.505
MFS	P-hsa04010-15	0.00087632	0.280798	0.173948	0.861914	0.989939	-8.33222	no_de	NA	2	0.000163726	-31.2	2.94e-14 (6.33e-22-1.36e-06)	2.94e-14	6.33e-22	1.36e-06	12	0.62	0.000542	0.0481	0.375342	hsa04010	MAPK signaling pathway: NFKB1	N-hsa04010-102	IL1A	1	3552	IL1A	NA	NA	5.67737	-8.09894	2.10942	0.0349588	0.110504	-3.62574	no_de	1	NA	15.4508	-0.0671	0.935 (0.891-0.981)	0.935	0.891	0.981	7.52	0.622	0.0061	0.196
MPNST	P-hsa04664-47	0.174874	0.316298	4.1798	2.96851e-05	0.00023619	0.714795	up	3	NA	0.00679792	-5.29	0.00502 (0.000483-0.0522)	0.00502	0.000483	0.0522	19.6	0.664	9.32e-06	0.00474	0.41165	hsa04664	Fc epsilon RI signaling pathway: MAPK8	N-hsa04664-47	MAPK8	1	5599	MAPK8	MAPK8	MAPK8	NA	NA	NA	NA	NA	NA	NA	NA	NA	NA	NA	NA	NA	NA	NA	NA	NA	NA	NA
MPNST	P-hsa04664-47	0.174874	0.316298	4.1798	2.96851e-05	0.00023619	0.714795	up	3	NA	0.00679792	-5.29	0.00502 (0.000483-0.0522)	0.00502	0.000483	0.0522	19.6	0.664	9.32e-06	0.00474	0.41165	hsa04664	Fc epsilon RI signaling pathway: MAPK8	N-hsa04664-47	MAPK8	1	5602	MAPK10	MAPK10	NA	4.16088	2.37566	3.43838	0.000590078	0.00451832	-0.617703	up	1	4	8.60398	-0.0635	0.938 (0.871-1.01)	0.938	0.871	1.01	2.8	0.57	0.0945	0.487
MPNST	P-hsa04664-47	0.174874	0.316298	4.1798	2.96851e-05	0.00023619	0.714795	up	3	NA	0.00679792	-5.29	0.00502 (0.000483-0.0522)	0.00502	0.000483	0.0522	19.6	0.664	9.32e-06	0.00474	0.41165	hsa04664	Fc epsilon RI signaling pathway: MAPK8	N-hsa04664-48	RAC1	1	5880	RAC2	NA	NA	-1.61943	2.8598	-1.84058	0.0657437	0.180123	-4.99547	no_de	NA	1	2.89407	-0.157	0.855 (0.75-0.975)	0.855	0.75	0.975	5.48	0.561	0.0192	0.278
MPNST	P-hsa04664-47	0.174874	0.316298	4.1798	2.96851e-05	0.00023619	0.714795	up	3	NA	0.00679792	-5.29	0.00502 (0.000483-0.0522)	0.00502	0.000483	0.0522	19.6	0.664	9.32e-06	0.00474	0.41165	hsa04664	Fc epsilon RI signaling pathway: MAPK8	N-hsa04664-48	RAC1	1	5881	RAC3	NA	NA	-4.2856	0.827724	-4.6902	2.80359e-06	4.7718e-05	4.30386	down	NA	2	3.39249	0.174	1.19 (1.05-1.35)	1.19	1.05	1.35	7.56	0.598	0.00596	0.195
MPNST	P-hsa04664-47	0.174874	0.316298	4.1798	2.96851e-05	0.00023619	0.714795	up	3	NA	0.00679792	-5.29	0.00502 (0.000483-0.0522)	0.00502	0.000483	0.0522	19.6	0.664	9.32e-06	0.00474	0.41165	hsa04664	Fc epsilon RI signaling pathway: MAPK8	N-hsa04664-29	PIK3R5	1	23533	PIK3R5	NA	NA	9.00916	1.6997	9.2284	3.99442e-20	6.99813e-18	34.7501	up	4	NA	2.3292	-0.1	0.905 (0.785-1.04)	0.905	0.785	1.04	1.92	0.552	0.166	0.581
MPNST	P-hsa04664-47	0.174874	0.316298	4.1798	2.96851e-05	0.00023619	0.714795	up	3	NA	0.00679792	-5.29	0.00502 (0.000483-0.0522)	0.00502	0.000483	0.0522	19.6	0.664	9.32e-06	0.00474	0.41165	hsa04664	Fc epsilon RI signaling pathway: MAPK8	N-hsa04664-29	PIK3R5	1	5294	PIK3CG	NA	NA	12.1544	-1.16824	12.5845	9.13242e-36	9.21367e-33	67.6844	up	4	NA	3.486	0.00994	1.01 (0.911-1.12)	1.01	0.911	1.12	0.04	0.461	0.851	0.96
MPNST	P-hsa04664-47	0.174874	0.316298	4.1798	2.96851e-05	0.00023619	0.714795	up	3	NA	0.00679792	-5.29	0.00502 (0.000483-0.0522)	0.00502	0.000483	0.0522	19.6	0.664	9.32e-06	0.00474	0.41165	hsa04664	Fc epsilon RI signaling pathway: MAPK8	N-hsa04664-29	PIK3R5	1	5296	PIK3R2	NA	NA	-0.211862	4.89754	-0.586447	0.557602	0.739108	-6.76198	no_de	4	NA	0.504719	0.357	1.43 (1.04-1.96)	1.43	1.04	1.96	4.89	0.591	0.027	0.316
MPNST	P-hsa04664-47	0.174874	0.316298	4.1798	2.96851e-05	0.00023619	0.714795	up	3	NA	0.00679792	-5.29	0.00502 (0.000483-0.0522)	0.00502	0.000483	0.0522	19.6	0.664	9.32e-06	0.00474	0.41165	hsa04664	Fc epsilon RI signaling pathway: MAPK8	N-hsa04664-29	PIK3R5	1	8503	PIK3R3	NA	NA	6.86625	4.81516	8.56224	1.46296e-17	1.8137e-15	29.1452	up	4	NA	0.566808	-0.0963	0.908 (0.673-1.23)	0.908	0.673	1.23	0.4	0.525	0.53	0.845
MPNST	P-hsa04664-47	0.174874	0.316298	4.1798	2.96851e-05	0.00023619	0.714795	up	3	NA	0.00679792	-5.29	0.00502 (0.000483-0.0522)	0.00502	0.000483	0.0522	19.6	0.664	9.32e-06	0.00474	0.41165	hsa04664	Fc epsilon RI signaling pathway: MAPK8	N-hsa04664-49	VAV3	1	10451	VAV3	NA	NA	2.78391	1.29656	3.32134	0.000902415	0.00638676	-1.03259	up	5	NA	2.07842	0.0208	1.02 (0.876-1.19)	1.02	0.876	1.19	0.07	0.506	0.789	0.943
MPNST	P-hsa04664-47	0.174874	0.316298	4.1798	2.96851e-05	0.00023619	0.714795	up	3	NA	0.00679792	-5.29	0.00502 (0.000483-0.0522)	0.00502	0.000483	0.0522	19.6	0.664	9.32e-06	0.00474	0.41165	hsa04664	Fc epsilon RI signaling pathway: MAPK8	N-hsa04664-49	VAV3	1	7409	VAV1	NA	NA	9.98907	0.581321	11.514	2.742e-30	1.63725e-27	57.3021	up	4	NA	3.62851	-0.114	0.892 (0.797-0.999)	0.892	0.797	0.999	3.92	0.573	0.0476	0.387
MPNST	P-hsa04664-47	0.174874	0.316298	4.1798	2.96851e-05	0.00023619	0.714795	up	3	NA	0.00679792	-5.29	0.00502 (0.000483-0.0522)	0.00502	0.000483	0.0522	19.6	0.664	9.32e-06	0.00474	0.41165	hsa04664	Fc epsilon RI signaling pathway: MAPK8	N-hsa04664-49	VAV3	1	7410	VAV2	NA	NA	-1.03288	4.30025	-2.87012	0.00412076	0.0216727	-2.76119	down	1	1	0.473425	-0.00665	0.993 (0.726-1.36)	0.993	0.726	1.36	0	0.491	0.967	0.991
MPNST	P-hsa04664-47	0.174874	0.316298	4.1798	2.96851e-05	0.00023619	0.714795	up	3	NA	0.00679792	-5.29	0.00502 (0.000483-0.0522)	0.00502	0.000483	0.0522	19.6	0.664	9.32e-06	0.00474	0.41165	hsa04664	Fc epsilon RI signaling pathway: MAPK8	N-hsa04664-32	LCP2	1	3937	LCP2	NA	NA	9.90128	2.47984	13.8756	5.72948e-43	2.39476e-39	86.2202	up	4	NA	2.21079	-0.135	0.873 (0.757-1.01)	0.873	0.757	1.01	3.42	0.571	0.0646	0.431
MPNST	P-hsa04664-47	0.174874	0.316298	4.1798	2.96851e-05	0.00023619	0.714795	up	3	NA	0.00679792	-5.29	0.00502 (0.000483-0.0522)	0.00502	0.000483	0.0522	19.6	0.664	9.32e-06	0.00474	0.41165	hsa04664	Fc epsilon RI signaling pathway: MAPK8	N-hsa04664-34 15 16 39	SYK MS4A2 FCER1A FCER1G	1	6850	SYK	NA	NA	8.64532	1.98123	10.454	2.58952e-25	9.12822e-23	46.4761	up	4	NA	2.76743	-0.125	0.883 (0.781-0.998)	0.883	0.781	0.998	3.97	0.572	0.0464	0.382
MPNST	P-hsa04664-47	0.174874	0.316298	4.1798	2.96851e-05	0.00023619	0.714795	up	3	NA	0.00679792	-5.29	0.00502 (0.000483-0.0522)	0.00502	0.000483	0.0522	19.6	0.664	9.32e-06	0.00474	0.41165	hsa04664	Fc epsilon RI signaling pathway: MAPK8	N-hsa04664-34 15 16 39	SYK MS4A2 FCER1A FCER1G	1	2206	MS4A2	NA	NA	4.73294	-0.86501	1.82188	0.0685341	0.185492	-4.26617	no_de	NA	3	23.3771	-0.0805	0.923 (0.886-0.961)	0.923	0.886	0.961	15.2	0.638	9.66e-05	0.0382
MPNST	P-hsa04664-47	0.174874	0.316298	4.1798	2.96851e-05	0.00023619	0.714795	up	3	NA	0.00679792	-5.29	0.00502 (0.000483-0.0522)	0.00502	0.000483	0.0522	19.6	0.664	9.32e-06	0.00474	0.41165	hsa04664	Fc epsilon RI signaling pathway: MAPK8	N-hsa04664-34 15 16 39	SYK MS4A2 FCER1A FCER1G	1	2205	FCER1A	NA	NA	9.80746	-2.39728	3.86088	0.000114434	0.00114728	0.913976	up	2	NA	11.0172	-0.0755	0.927 (0.88-0.978)	0.927	0.88	0.978	7.86	0.64	0.00505	0.181
MPNST	P-hsa04664-47	0.174874	0.316298	4.1798	2.96851e-05	0.00023619	0.714795	up	3	NA	0.00679792	-5.29	0.00502 (0.000483-0.0522)	0.00502	0.000483	0.0522	19.6	0.664	9.32e-06	0.00474	0.41165	hsa04664	Fc epsilon RI signaling pathway: MAPK8	N-hsa04664-34 15 16 39	SYK MS4A2 FCER1A FCER1G	1	2207	FCER1G	NA	NA	5.11308	2.91318	5.54851	3.0326e-08	8.93534e-07	8.38814	up	4	NA	3.69169	-0.0796	0.924 (0.828-1.03)	0.924	0.828	1.03	2.03	0.548	0.154	0.569
MPNST	P-hsa04664-47	0.174874	0.316298	4.1798	2.96851e-05	0.00023619	0.714795	up	3	NA	0.00679792	-5.29	0.00502 (0.000483-0.0522)	0.00502	0.000483	0.0522	19.6	0.664	9.32e-06	0.00474	0.41165	hsa04664	Fc epsilon RI signaling pathway: MAPK8	N-hsa04664-31	GAB2	1	9846	GAB2	NA	NA	2.7833	5.22957	5.10301	3.46919e-07	7.7305e-06	5.9857	up	5	NA	1.17631	-0.225	0.799 (0.657-0.97)	0.799	0.657	0.97	5.12	0.575	0.0236	0.299
MPNST	P-hsa04664-47	0.174874	0.316298	4.1798	2.96851e-05	0.00023619	0.714795	up	3	NA	0.00679792	-5.29	0.00502 (0.000483-0.0522)	0.00502	0.000483	0.0522	19.6	0.664	9.32e-06	0.00474	0.41165	hsa04664	Fc epsilon RI signaling pathway: MAPK8	N-hsa04664-35	LYN	0	4067	LYN	NA	NA	2.39119	3.29667	4.48406	7.49091e-06	0.000112568	3.14289	up	5	NA	1.85167	-0.029	0.971 (0.834-1.13)	0.971	0.834	1.13	0.14	0.527	0.71	0.919
MPNST	P-hsa04664-23	0.139836	0.331484	3.8702	0.00011016	0.000733062	-0.526102	up	1	NA	0.00446984	-6.44	0.0016 (8.49e-05-0.0302)	0.0016	8.49e-05	0.0302	18.5	0.667	1.73e-05	0.00474	0.342888	hsa04664	Fc epsilon RI signaling pathway: AKT3	N-hsa04664-23	AKT3	1	10000	AKT3	AKT3	AKT3	NA	NA	NA	NA	NA	NA	NA	NA	NA	NA	NA	NA	NA	NA	NA	NA	NA	NA	NA
MPNST	P-hsa04664-23	0.139836	0.331484	3.8702	0.00011016	0.000733062	-0.526102	up	1	NA	0.00446984	-6.44	0.0016 (8.49e-05-0.0302)	0.0016	8.49e-05	0.0302	18.5	0.667	1.73e-05	0.00474	0.342888	hsa04664	Fc epsilon RI signaling pathway: AKT3	N-hsa04664-23	AKT3	1	208	AKT2	AKT2	NA	1.03691	7.10059	3.30076	0.000971135	0.00678612	-1.62074	up	1	1	0.307914	0.196	1.22 (0.812-1.82)	1.22	0.812	1.82	0.9	0.511	0.342	0.739
MPNST	P-hsa04664-23	0.139836	0.331484	3.8702	0.00011016	0.000733062	-0.526102	up	1	NA	0.00446984	-6.44	0.0016 (8.49e-05-0.0302)	0.0016	8.49e-05	0.0302	18.5	0.667	1.73e-05	0.00474	0.342888	hsa04664	Fc epsilon RI signaling pathway: AKT3	N-hsa04664-29	PIK3R5	1	23533	PIK3R5	NA	NA	9.00916	1.6997	9.2284	3.99442e-20	6.99813e-18	34.7501	up	4	NA	2.3292	-0.1	0.905 (0.785-1.04)	0.905	0.785	1.04	1.92	0.552	0.166	0.581
MPNST	P-hsa04664-23	0.139836	0.331484	3.8702	0.00011016	0.000733062	-0.526102	up	1	NA	0.00446984	-6.44	0.0016 (8.49e-05-0.0302)	0.0016	8.49e-05	0.0302	18.5	0.667	1.73e-05	0.00474	0.342888	hsa04664	Fc epsilon RI signaling pathway: AKT3	N-hsa04664-29	PIK3R5	1	5294	PIK3CG	NA	NA	12.1544	-1.16824	12.5845	9.13242e-36	9.21367e-33	67.6844	up	4	NA	3.486	0.00994	1.01 (0.911-1.12)	1.01	0.911	1.12	0.04	0.461	0.851	0.96
MPNST	P-hsa04664-23	0.139836	0.331484	3.8702	0.00011016	0.000733062	-0.526102	up	1	NA	0.00446984	-6.44	0.0016 (8.49e-05-0.0302)	0.0016	8.49e-05	0.0302	18.5	0.667	1.73e-05	0.00474	0.342888	hsa04664	Fc epsilon RI signaling pathway: AKT3	N-hsa04664-29	PIK3R5	1	5296	PIK3R2	NA	NA	-0.211862	4.89754	-0.586447	0.557602	0.739108	-6.76198	no_de	4	NA	0.504719	0.357	1.43 (1.04-1.96)	1.43	1.04	1.96	4.89	0.591	0.027	0.316
MPNST	P-hsa04664-23	0.139836	0.331484	3.8702	0.00011016	0.000733062	-0.526102	up	1	NA	0.00446984	-6.44	0.0016 (8.49e-05-0.0302)	0.0016	8.49e-05	0.0302	18.5	0.667	1.73e-05	0.00474	0.342888	hsa04664	Fc epsilon RI signaling pathway: AKT3	N-hsa04664-29	PIK3R5	1	8503	PIK3R3	NA	NA	6.86625	4.81516	8.56224	1.46296e-17	1.8137e-15	29.1452	up	4	NA	0.566808	-0.0963	0.908 (0.673-1.23)	0.908	0.673	1.23	0.4	0.525	0.53	0.845
MPNST	P-hsa04664-23	0.139836	0.331484	3.8702	0.00011016	0.000733062	-0.526102	up	1	NA	0.00446984	-6.44	0.0016 (8.49e-05-0.0302)	0.0016	8.49e-05	0.0302	18.5	0.667	1.73e-05	0.00474	0.342888	hsa04664	Fc epsilon RI signaling pathway: AKT3	N-hsa04664-34 15 16 39	SYK MS4A2 FCER1A FCER1G	1	6850	SYK	NA	NA	8.64532	1.98123	10.454	2.58952e-25	9.12822e-23	46.4761	up	4	NA	2.76743	-0.125	0.883 (0.781-0.998)	0.883	0.781	0.998	3.97	0.572	0.0464	0.382
MPNST	P-hsa04664-23	0.139836	0.331484	3.8702	0.00011016	0.000733062	-0.526102	up	1	NA	0.00446984	-6.44	0.0016 (8.49e-05-0.0302)	0.0016	8.49e-05	0.0302	18.5	0.667	1.73e-05	0.00474	0.342888	hsa04664	Fc epsilon RI signaling pathway: AKT3	N-hsa04664-34 15 16 39	SYK MS4A2 FCER1A FCER1G	1	2206	MS4A2	NA	NA	4.73294	-0.86501	1.82188	0.0685341	0.185492	-4.26617	no_de	NA	3	23.3771	-0.0805	0.923 (0.886-0.961)	0.923	0.886	0.961	15.2	0.638	9.66e-05	0.0382
MPNST	P-hsa04664-23	0.139836	0.331484	3.8702	0.00011016	0.000733062	-0.526102	up	1	NA	0.00446984	-6.44	0.0016 (8.49e-05-0.0302)	0.0016	8.49e-05	0.0302	18.5	0.667	1.73e-05	0.00474	0.342888	hsa04664	Fc epsilon RI signaling pathway: AKT3	N-hsa04664-34 15 16 39	SYK MS4A2 FCER1A FCER1G	1	2205	FCER1A	NA	NA	9.80746	-2.39728	3.86088	0.000114434	0.00114728	0.913976	up	2	NA	11.0172	-0.0755	0.927 (0.88-0.978)	0.927	0.88	0.978	7.86	0.64	0.00505	0.181
MPNST	P-hsa04664-23	0.139836	0.331484	3.8702	0.00011016	0.000733062	-0.526102	up	1	NA	0.00446984	-6.44	0.0016 (8.49e-05-0.0302)	0.0016	8.49e-05	0.0302	18.5	0.667	1.73e-05	0.00474	0.342888	hsa04664	Fc epsilon RI signaling pathway: AKT3	N-hsa04664-34 15 16 39	SYK MS4A2 FCER1A FCER1G	1	2207	FCER1G	NA	NA	5.11308	2.91318	5.54851	3.0326e-08	8.93534e-07	8.38814	up	4	NA	3.69169	-0.0796	0.924 (0.828-1.03)	0.924	0.828	1.03	2.03	0.548	0.154	0.569
MPNST	P-hsa04664-23	0.139836	0.331484	3.8702	0.00011016	0.000733062	-0.526102	up	1	NA	0.00446984	-6.44	0.0016 (8.49e-05-0.0302)	0.0016	8.49e-05	0.0302	18.5	0.667	1.73e-05	0.00474	0.342888	hsa04664	Fc epsilon RI signaling pathway: AKT3	N-hsa04664-31	GAB2	1	9846	GAB2	NA	NA	2.7833	5.22957	5.10301	3.46919e-07	7.7305e-06	5.9857	up	5	NA	1.17631	-0.225	0.799 (0.657-0.97)	0.799	0.657	0.97	5.12	0.575	0.0236	0.299
MPNST	P-hsa04664-23	0.139836	0.331484	3.8702	0.00011016	0.000733062	-0.526102	up	1	NA	0.00446984	-6.44	0.0016 (8.49e-05-0.0302)	0.0016	8.49e-05	0.0302	18.5	0.667	1.73e-05	0.00474	0.342888	hsa04664	Fc epsilon RI signaling pathway: AKT3	N-hsa04664-35	LYN	0	4067	LYN	NA	NA	2.39119	3.29667	4.48406	7.49091e-06	0.000112568	3.14289	up	5	NA	1.85167	-0.029	0.971 (0.834-1.13)	0.971	0.834	1.13	0.14	0.527	0.71	0.919
MPNST	P-hsa04664-25	0.147213	0.325684	3.28322	0.00103351	0.00489134	-2.61818	up	3	NA	0.00687133	-5.26	0.00521 (0.000449-0.0604)	0.00521	0.000449	0.0604	17.7	0.649	2.61e-05	0.00573	0.525862	hsa04664	Fc epsilon RI signaling pathway: MAPK14	N-hsa04664-25	MAPK14	1	1432	MAPK14	MAPK14	MAPK14	NA	NA	NA	NA	NA	NA	NA	NA	NA	NA	NA	NA	NA	NA	NA	NA	NA	NA	NA
MPNST	P-hsa04664-25	0.147213	0.325684	3.28322	0.00103351	0.00489134	-2.61818	up	3	NA	0.00687133	-5.26	0.00521 (0.000449-0.0604)	0.00521	0.000449	0.0604	17.7	0.649	2.61e-05	0.00573	0.525862	hsa04664	Fc epsilon RI signaling pathway: MAPK14	N-hsa04664-25	MAPK14	1	5603	MAPK13	MAPK13	NA	-2.01375	3.25562	-2.70908	0.00677047	0.0321889	-3.04	down	NA	4	2.30188	-0.023	0.977 (0.849-1.13)	0.977	0.849	1.13	0.1	0.478	0.749	0.931
MPNST	P-hsa04664-25	0.147213	0.325684	3.28322	0.00103351	0.00489134	-2.61818	up	3	NA	0.00687133	-5.26	0.00521 (0.000449-0.0604)	0.00521	0.000449	0.0604	17.7	0.649	2.61e-05	0.00573	0.525862	hsa04664	Fc epsilon RI signaling pathway: MAPK14	N-hsa04664-25	MAPK14	1	6300	MAPK12	MAPK12	NA	-2.32494	5.83692	-4.61355	4.05943e-06	6.62045e-05	3.66447	down	NA	6	0.626022	0.064	1.07 (0.802-1.42)	1.07	0.802	1.42	0.19	0.512	0.659	0.9
MPNST	P-hsa04664-25	0.147213	0.325684	3.28322	0.00103351	0.00489134	-2.61818	up	3	NA	0.00687133	-5.26	0.00521 (0.000449-0.0604)	0.00521	0.000449	0.0604	17.7	0.649	2.61e-05	0.00573	0.525862	hsa04664	Fc epsilon RI signaling pathway: MAPK14	N-hsa04664-27	MAP2K3	1	5608	MAP2K6	NA	NA	4.20818	1.41567	3.47083	0.000523323	0.00409167	-0.376903	up	2	NA	2.89537	0.0195	1.02 (0.888-1.17)	1.02	0.888	1.17	0.08	0.538	0.782	0.94
MPNST	P-hsa04664-25	0.147213	0.325684	3.28322	0.00103351	0.00489134	-2.61818	up	3	NA	0.00687133	-5.26	0.00521 (0.000449-0.0604)	0.00521	0.000449	0.0604	17.7	0.649	2.61e-05	0.00573	0.525862	hsa04664	Fc epsilon RI signaling pathway: MAPK14	N-hsa04664-48	RAC1	1	5880	RAC2	NA	NA	-1.61943	2.8598	-1.84058	0.0657437	0.180123	-4.99547	no_de	NA	1	2.89407	-0.157	0.855 (0.75-0.975)	0.855	0.75	0.975	5.48	0.561	0.0192	0.278
MPNST	P-hsa04664-25	0.147213	0.325684	3.28322	0.00103351	0.00489134	-2.61818	up	3	NA	0.00687133	-5.26	0.00521 (0.000449-0.0604)	0.00521	0.000449	0.0604	17.7	0.649	2.61e-05	0.00573	0.525862	hsa04664	Fc epsilon RI signaling pathway: MAPK14	N-hsa04664-48	RAC1	1	5881	RAC3	NA	NA	-4.2856	0.827724	-4.6902	2.80359e-06	4.7718e-05	4.30386	down	NA	2	3.39249	0.174	1.19 (1.05-1.35)	1.19	1.05	1.35	7.56	0.598	0.00596	0.195
MPNST	P-hsa04664-25	0.147213	0.325684	3.28322	0.00103351	0.00489134	-2.61818	up	3	NA	0.00687133	-5.26	0.00521 (0.000449-0.0604)	0.00521	0.000449	0.0604	17.7	0.649	2.61e-05	0.00573	0.525862	hsa04664	Fc epsilon RI signaling pathway: MAPK14	N-hsa04664-29	PIK3R5	1	23533	PIK3R5	NA	NA	9.00916	1.6997	9.2284	3.99442e-20	6.99813e-18	34.7501	up	4	NA	2.3292	-0.1	0.905 (0.785-1.04)	0.905	0.785	1.04	1.92	0.552	0.166	0.581
MPNST	P-hsa04664-25	0.147213	0.325684	3.28322	0.00103351	0.00489134	-2.61818	up	3	NA	0.00687133	-5.26	0.00521 (0.000449-0.0604)	0.00521	0.000449	0.0604	17.7	0.649	2.61e-05	0.00573	0.525862	hsa04664	Fc epsilon RI signaling pathway: MAPK14	N-hsa04664-29	PIK3R5	1	5294	PIK3CG	NA	NA	12.1544	-1.16824	12.5845	9.13242e-36	9.21367e-33	67.6844	up	4	NA	3.486	0.00994	1.01 (0.911-1.12)	1.01	0.911	1.12	0.04	0.461	0.851	0.96
MPNST	P-hsa04664-25	0.147213	0.325684	3.28322	0.00103351	0.00489134	-2.61818	up	3	NA	0.00687133	-5.26	0.00521 (0.000449-0.0604)	0.00521	0.000449	0.0604	17.7	0.649	2.61e-05	0.00573	0.525862	hsa04664	Fc epsilon RI signaling pathway: MAPK14	N-hsa04664-29	PIK3R5	1	5296	PIK3R2	NA	NA	-0.211862	4.89754	-0.586447	0.557602	0.739108	-6.76198	no_de	4	NA	0.504719	0.357	1.43 (1.04-1.96)	1.43	1.04	1.96	4.89	0.591	0.027	0.316
MPNST	P-hsa04664-25	0.147213	0.325684	3.28322	0.00103351	0.00489134	-2.61818	up	3	NA	0.00687133	-5.26	0.00521 (0.000449-0.0604)	0.00521	0.000449	0.0604	17.7	0.649	2.61e-05	0.00573	0.525862	hsa04664	Fc epsilon RI signaling pathway: MAPK14	N-hsa04664-29	PIK3R5	1	8503	PIK3R3	NA	NA	6.86625	4.81516	8.56224	1.46296e-17	1.8137e-15	29.1452	up	4	NA	0.566808	-0.0963	0.908 (0.673-1.23)	0.908	0.673	1.23	0.4	0.525	0.53	0.845
MPNST	P-hsa04664-25	0.147213	0.325684	3.28322	0.00103351	0.00489134	-2.61818	up	3	NA	0.00687133	-5.26	0.00521 (0.000449-0.0604)	0.00521	0.000449	0.0604	17.7	0.649	2.61e-05	0.00573	0.525862	hsa04664	Fc epsilon RI signaling pathway: MAPK14	N-hsa04664-49	VAV3	1	10451	VAV3	NA	NA	2.78391	1.29656	3.32134	0.000902415	0.00638676	-1.03259	up	5	NA	2.07842	0.0208	1.02 (0.876-1.19)	1.02	0.876	1.19	0.07	0.506	0.789	0.943
MPNST	P-hsa04664-25	0.147213	0.325684	3.28322	0.00103351	0.00489134	-2.61818	up	3	NA	0.00687133	-5.26	0.00521 (0.000449-0.0604)	0.00521	0.000449	0.0604	17.7	0.649	2.61e-05	0.00573	0.525862	hsa04664	Fc epsilon RI signaling pathway: MAPK14	N-hsa04664-49	VAV3	1	7409	VAV1	NA	NA	9.98907	0.581321	11.514	2.742e-30	1.63725e-27	57.3021	up	4	NA	3.62851	-0.114	0.892 (0.797-0.999)	0.892	0.797	0.999	3.92	0.573	0.0476	0.387
MPNST	P-hsa04664-25	0.147213	0.325684	3.28322	0.00103351	0.00489134	-2.61818	up	3	NA	0.00687133	-5.26	0.00521 (0.000449-0.0604)	0.00521	0.000449	0.0604	17.7	0.649	2.61e-05	0.00573	0.525862	hsa04664	Fc epsilon RI signaling pathway: MAPK14	N-hsa04664-49	VAV3	1	7410	VAV2	NA	NA	-1.03288	4.30025	-2.87012	0.00412076	0.0216727	-2.76119	down	1	1	0.473425	-0.00665	0.993 (0.726-1.36)	0.993	0.726	1.36	0	0.491	0.967	0.991
MPNST	P-hsa04664-25	0.147213	0.325684	3.28322	0.00103351	0.00489134	-2.61818	up	3	NA	0.00687133	-5.26	0.00521 (0.000449-0.0604)	0.00521	0.000449	0.0604	17.7	0.649	2.61e-05	0.00573	0.525862	hsa04664	Fc epsilon RI signaling pathway: MAPK14	N-hsa04664-32	LCP2	1	3937	LCP2	NA	NA	9.90128	2.47984	13.8756	5.72948e-43	2.39476e-39	86.2202	up	4	NA	2.21079	-0.135	0.873 (0.757-1.01)	0.873	0.757	1.01	3.42	0.571	0.0646	0.431
MPNST	P-hsa04664-25	0.147213	0.325684	3.28322	0.00103351	0.00489134	-2.61818	up	3	NA	0.00687133	-5.26	0.00521 (0.000449-0.0604)	0.00521	0.000449	0.0604	17.7	0.649	2.61e-05	0.00573	0.525862	hsa04664	Fc epsilon RI signaling pathway: MAPK14	N-hsa04664-34 15 16 39	SYK MS4A2 FCER1A FCER1G	1	6850	SYK	NA	NA	8.64532	1.98123	10.454	2.58952e-25	9.12822e-23	46.4761	up	4	NA	2.76743	-0.125	0.883 (0.781-0.998)	0.883	0.781	0.998	3.97	0.572	0.0464	0.382
MPNST	P-hsa04664-25	0.147213	0.325684	3.28322	0.00103351	0.00489134	-2.61818	up	3	NA	0.00687133	-5.26	0.00521 (0.000449-0.0604)	0.00521	0.000449	0.0604	17.7	0.649	2.61e-05	0.00573	0.525862	hsa04664	Fc epsilon RI signaling pathway: MAPK14	N-hsa04664-34 15 16 39	SYK MS4A2 FCER1A FCER1G	1	2206	MS4A2	NA	NA	4.73294	-0.86501	1.82188	0.0685341	0.185492	-4.26617	no_de	NA	3	23.3771	-0.0805	0.923 (0.886-0.961)	0.923	0.886	0.961	15.2	0.638	9.66e-05	0.0382
MPNST	P-hsa04664-25	0.147213	0.325684	3.28322	0.00103351	0.00489134	-2.61818	up	3	NA	0.00687133	-5.26	0.00521 (0.000449-0.0604)	0.00521	0.000449	0.0604	17.7	0.649	2.61e-05	0.00573	0.525862	hsa04664	Fc epsilon RI signaling pathway: MAPK14	N-hsa04664-34 15 16 39	SYK MS4A2 FCER1A FCER1G	1	2205	FCER1A	NA	NA	9.80746	-2.39728	3.86088	0.000114434	0.00114728	0.913976	up	2	NA	11.0172	-0.0755	0.927 (0.88-0.978)	0.927	0.88	0.978	7.86	0.64	0.00505	0.181
MPNST	P-hsa04664-25	0.147213	0.325684	3.28322	0.00103351	0.00489134	-2.61818	up	3	NA	0.00687133	-5.26	0.00521 (0.000449-0.0604)	0.00521	0.000449	0.0604	17.7	0.649	2.61e-05	0.00573	0.525862	hsa04664	Fc epsilon RI signaling pathway: MAPK14	N-hsa04664-34 15 16 39	SYK MS4A2 FCER1A FCER1G	1	2207	FCER1G	NA	NA	5.11308	2.91318	5.54851	3.0326e-08	8.93534e-07	8.38814	up	4	NA	3.69169	-0.0796	0.924 (0.828-1.03)	0.924	0.828	1.03	2.03	0.548	0.154	0.569
MPNST	P-hsa04664-25	0.147213	0.325684	3.28322	0.00103351	0.00489134	-2.61818	up	3	NA	0.00687133	-5.26	0.00521 (0.000449-0.0604)	0.00521	0.000449	0.0604	17.7	0.649	2.61e-05	0.00573	0.525862	hsa04664	Fc epsilon RI signaling pathway: MAPK14	N-hsa04664-31	GAB2	1	9846	GAB2	NA	NA	2.7833	5.22957	5.10301	3.46919e-07	7.7305e-06	5.9857	up	5	NA	1.17631	-0.225	0.799 (0.657-0.97)	0.799	0.657	0.97	5.12	0.575	0.0236	0.299
MPNST	P-hsa04664-25	0.147213	0.325684	3.28322	0.00103351	0.00489134	-2.61818	up	3	NA	0.00687133	-5.26	0.00521 (0.000449-0.0604)	0.00521	0.000449	0.0604	17.7	0.649	2.61e-05	0.00573	0.525862	hsa04664	Fc epsilon RI signaling pathway: MAPK14	N-hsa04664-35	LYN	0	4067	LYN	NA	NA	2.39119	3.29667	4.48406	7.49091e-06	0.000112568	3.14289	up	5	NA	1.85167	-0.029	0.971 (0.834-1.13)	0.971	0.834	1.13	0.14	0.527	0.71	0.919
MPNST	P-hsa04611-34	0.123541	0.327361	3.11136	0.001873	0.00796199	-3.16601	up	1	4	0.00528453	-6.21	0.002 (9.04e-05-0.0443)	0.002	9.04e-05	0.0443	15.5	0.655	8.41e-05	0.0115	0.0450373	hsa04611	Platelet activation: Thromboxane A2*	N-hsa04611-62	TBXAS1	1	6916	TBXAS1	TBXAS1	TBXAS1	2.04947	2.23085	2.63924	0.00833546	0.0379578	-3.16836	up	3	NA	2.74607	-0.072	0.93 (0.817-1.06)	0.93	0.817	1.06	1.17	0.544	0.279	0.688
MPNST	P-hsa04611-34	0.123541	0.327361	3.11136	0.001873	0.00796199	-3.16601	up	1	4	0.00528453	-6.21	0.002 (9.04e-05-0.0443)	0.002	9.04e-05	0.0443	15.5	0.655	8.41e-05	0.0115	0.0450373	hsa04611	Platelet activation: Thromboxane A2*	N-hsa04611-61	PTGS1	1	5742	PTGS1	NA	NA	-3.72875	4.36033	-3.85221	0.000118552	0.00117899	0.544062	down	NA	4	4.09551	-0.0859	0.918 (0.829-1.02)	0.918	0.829	1.02	2.78	0.563	0.0957	0.49
MPNST	P-hsa04611-34	0.123541	0.327361	3.11136	0.001873	0.00796199	-3.16601	up	1	4	0.00528453	-6.21	0.002 (9.04e-05-0.0443)	0.002	9.04e-05	0.0443	15.5	0.655	8.41e-05	0.0115	0.0450373	hsa04611	Platelet activation: Thromboxane A2*	N-hsa04611-54	PLA2G4B	1	8605	PLA2G4C	NA	NA	2.4391	3.56027	2.70732	0.00680641	0.0323073	-2.98387	up	3	NA	2.06982	-0.172	0.842 (0.725-0.978)	0.842	0.725	0.978	5.08	0.64	0.0242	0.304
MPNST	P-hsa04611-34	0.123541	0.327361	3.11136	0.001873	0.00796199	-3.16601	up	1	4	0.00528453	-6.21	0.002 (9.04e-05-0.0443)	0.002	9.04e-05	0.0443	15.5	0.655	8.41e-05	0.0115	0.0450373	hsa04611	Platelet activation: Thromboxane A2*	N-hsa04611-20	RASGRP1	1	10125	RASGRP1	NA	NA	1.61043	0.150691	1.56091	0.118609	0.275322	-4.88901	no_de	3	NA	3.19165	-0.205	0.815 (0.712-0.933)	0.815	0.712	0.933	8.79	0.594	0.00302	0.149
MPNST	P-hsa04611-34	0.123541	0.327361	3.11136	0.001873	0.00796199	-3.16601	up	1	4	0.00528453	-6.21	0.002 (9.04e-05-0.0443)	0.002	9.04e-05	0.0443	15.5	0.655	8.41e-05	0.0115	0.0450373	hsa04611	Platelet activation: Thromboxane A2*	N-hsa04611-20	RASGRP1	1	10235	RASGRP2	NA	NA	4.86469	4.44797	5.03142	5.04275e-07	1.06914e-05	5.89834	up	2	4	2.75345	-0.267	0.766 (0.664-0.882)	0.766	0.664	0.882	13.7	0.64	0.000217	0.0529
MPNST	P-hsa04611-34	0.123541	0.327361	3.11136	0.001873	0.00796199	-3.16601	up	1	4	0.00528453	-6.21	0.002 (9.04e-05-0.0443)	0.002	9.04e-05	0.0443	15.5	0.655	8.41e-05	0.0115	0.0450373	hsa04611	Platelet activation: Thromboxane A2*	N-hsa04611-32	MAPK14	1	5603	MAPK13	NA	NA	-2.01375	3.25562	-2.70908	0.00677047	0.0321889	-3.04	down	NA	4	2.30188	-0.023	0.977 (0.849-1.13)	0.977	0.849	1.13	0.1	0.478	0.749	0.931
MPNST	P-hsa04611-34	0.123541	0.327361	3.11136	0.001873	0.00796199	-3.16601	up	1	4	0.00528453	-6.21	0.002 (9.04e-05-0.0443)	0.002	9.04e-05	0.0443	15.5	0.655	8.41e-05	0.0115	0.0450373	hsa04611	Platelet activation: Thromboxane A2*	N-hsa04611-32	MAPK14	1	6300	MAPK12	NA	NA	-2.32494	5.83692	-4.61355	4.05943e-06	6.62045e-05	3.66447	down	NA	6	0.626022	0.064	1.07 (0.802-1.42)	1.07	0.802	1.42	0.19	0.512	0.659	0.9
MPNST	P-hsa04611-34	0.123541	0.327361	3.11136	0.001873	0.00796199	-3.16601	up	1	4	0.00528453	-6.21	0.002 (9.04e-05-0.0443)	0.002	9.04e-05	0.0443	15.5	0.655	8.41e-05	0.0115	0.0450373	hsa04611	Platelet activation: Thromboxane A2*	N-hsa04611-15	PLCB1	1	23236	PLCB1	NA	NA	4.4053	3.48118	5.53622	3.25174e-08	9.52346e-07	8.38803	up	6	NA	1.73369	-0.0616	0.94 (0.787-1.12)	0.94	0.787	1.12	0.46	0.494	0.496	0.826
MPNST	P-hsa04611-34	0.123541	0.327361	3.11136	0.001873	0.00796199	-3.16601	up	1	4	0.00528453	-6.21	0.002 (9.04e-05-0.0443)	0.002	9.04e-05	0.0443	15.5	0.655	8.41e-05	0.0115	0.0450373	hsa04611	Platelet activation: Thromboxane A2*	N-hsa04611-15	PLCB1	1	5330	PLCB2	NA	NA	5.93184	3.04451	6.73873	1.78202e-11	9.84281e-10	15.5807	up	3	NA	1.75091	-0.157	0.855 (0.721-1.01)	0.855	0.721	1.01	3.22	0.556	0.0726	0.446
MPNST	P-hsa04611-34	0.123541	0.327361	3.11136	0.001873	0.00796199	-3.16601	up	1	4	0.00528453	-6.21	0.002 (9.04e-05-0.0443)	0.002	9.04e-05	0.0443	15.5	0.655	8.41e-05	0.0115	0.0450373	hsa04611	Platelet activation: Thromboxane A2*	N-hsa04611-31	PRKG1	1	5592	PRKG1	NA	NA	2.92074	5.08578	3.57743	0.000350337	0.00292527	-0.457718	up	1	1	2.0187	-0.0189	0.981 (0.851-1.13)	0.981	0.851	1.13	0.07	0.555	0.795	0.944
MPNST	P-hsa04611-34	0.123541	0.327361	3.11136	0.001873	0.00796199	-3.16601	up	1	4	0.00528453	-6.21	0.002 (9.04e-05-0.0443)	0.002	9.04e-05	0.0443	15.5	0.655	8.41e-05	0.0115	0.0450373	hsa04611	Platelet activation: Thromboxane A2*	N-hsa04611-31	PRKG1	1	5593	PRKG2	NA	NA	-7.72121	-1.60408	-3.33737	0.000852066	0.0060817	-0.739104	down	NA	3	18.5377	-0.0168	0.983 (0.934-1.04)	0.983	0.934	1.04	0.41	0.505	0.523	0.841
MPNST	P-hsa04611-34	0.123541	0.327361	3.11136	0.001873	0.00796199	-3.16601	up	1	4	0.00528453	-6.21	0.002 (9.04e-05-0.0443)	0.002	9.04e-05	0.0443	15.5	0.655	8.41e-05	0.0115	0.0450373	hsa04611	Platelet activation: Thromboxane A2*	N-hsa04611-70	P2RX1	1	5023	P2RX1	NA	NA	4.49116	2.36662	1.05919	0.289564	0.498337	-5.22161	no_de	NA	3	8.22879	-0.125	0.883 (0.811-0.961)	0.883	0.811	0.961	8.2	0.642	0.00418	0.168
MPNST	P-hsa04611-34	0.123541	0.327361	3.11136	0.001873	0.00796199	-3.16601	up	1	4	0.00528453	-6.21	0.002 (9.04e-05-0.0443)	0.002	9.04e-05	0.0443	15.5	0.655	8.41e-05	0.0115	0.0450373	hsa04611	Platelet activation: Thromboxane A2*	N-hsa04611-49	PIK3R5*	1	23533	PIK3R5	NA	NA	9.00916	1.6997	9.2284	3.99442e-20	6.99813e-18	34.7501	up	4	NA	2.3292	-0.1	0.905 (0.785-1.04)	0.905	0.785	1.04	1.92	0.552	0.166	0.581
MPNST	P-hsa04611-34	0.123541	0.327361	3.11136	0.001873	0.00796199	-3.16601	up	1	4	0.00528453	-6.21	0.002 (9.04e-05-0.0443)	0.002	9.04e-05	0.0443	15.5	0.655	8.41e-05	0.0115	0.0450373	hsa04611	Platelet activation: Thromboxane A2*	N-hsa04611-49	PIK3R5*	1	5294	PIK3CG	NA	NA	12.1544	-1.16824	12.5845	9.13242e-36	9.21367e-33	67.6844	up	4	NA	3.486	0.00994	1.01 (0.911-1.12)	1.01	0.911	1.12	0.04	0.461	0.851	0.96
MPNST	P-hsa04611-34	0.123541	0.327361	3.11136	0.001873	0.00796199	-3.16601	up	1	4	0.00528453	-6.21	0.002 (9.04e-05-0.0443)	0.002	9.04e-05	0.0443	15.5	0.655	8.41e-05	0.0115	0.0450373	hsa04611	Platelet activation: Thromboxane A2*	N-hsa04611-49	PIK3R5*	1	5296	PIK3R2	NA	NA	-0.211862	4.89754	-0.586447	0.557602	0.739108	-6.76198	no_de	4	NA	0.504719	0.357	1.43 (1.04-1.96)	1.43	1.04	1.96	4.89	0.591	0.027	0.316
MPNST	P-hsa04611-34	0.123541	0.327361	3.11136	0.001873	0.00796199	-3.16601	up	1	4	0.00528453	-6.21	0.002 (9.04e-05-0.0443)	0.002	9.04e-05	0.0443	15.5	0.655	8.41e-05	0.0115	0.0450373	hsa04611	Platelet activation: Thromboxane A2*	N-hsa04611-49	PIK3R5*	1	8503	PIK3R3	NA	NA	6.86625	4.81516	8.56224	1.46296e-17	1.8137e-15	29.1452	up	4	NA	0.566808	-0.0963	0.908 (0.673-1.23)	0.908	0.673	1.23	0.4	0.525	0.53	0.845
MPNST	P-hsa04611-34	0.123541	0.327361	3.11136	0.001873	0.00796199	-3.16601	up	1	4	0.00528453	-6.21	0.002 (9.04e-05-0.0443)	0.002	9.04e-05	0.0443	15.5	0.655	8.41e-05	0.0115	0.0450373	hsa04611	Platelet activation: Thromboxane A2*	N-hsa04611-19 79 80	PLCG2 LCP2 BTK	1	5336	PLCG2	NA	NA	5.94681	3.26765	8.71438	3.9417e-18	5.21839e-16	30.3964	up	4	1	1.13043	-0.263	0.769 (0.627-0.942)	0.769	0.627	0.942	6.42	0.594	0.0113	0.237
MPNST	P-hsa04611-34	0.123541	0.327361	3.11136	0.001873	0.00796199	-3.16601	up	1	4	0.00528453	-6.21	0.002 (9.04e-05-0.0443)	0.002	9.04e-05	0.0443	15.5	0.655	8.41e-05	0.0115	0.0450373	hsa04611	Platelet activation: Thromboxane A2*	N-hsa04611-19 79 80	PLCG2 LCP2 BTK	1	3937	LCP2	NA	NA	9.90128	2.47984	13.8756	5.72948e-43	2.39476e-39	86.2202	up	4	NA	2.21079	-0.135	0.873 (0.757-1.01)	0.873	0.757	1.01	3.42	0.571	0.0646	0.431
MPNST	P-hsa04611-34	0.123541	0.327361	3.11136	0.001873	0.00796199	-3.16601	up	1	4	0.00528453	-6.21	0.002 (9.04e-05-0.0443)	0.002	9.04e-05	0.0443	15.5	0.655	8.41e-05	0.0115	0.0450373	hsa04611	Platelet activation: Thromboxane A2*	N-hsa04611-19 79 80	PLCG2 LCP2 BTK	1	695	BTK	NA	NA	7.88898	0.780528	8.80221	1.83056e-18	2.47956e-16	30.9279	up	4	NA	2.73679	-0.153	0.858 (0.756-0.974)	0.858	0.756	0.974	5.57	0.579	0.0182	0.275
MPNST	P-hsa04611-34	0.123541	0.327361	3.11136	0.001873	0.00796199	-3.16601	up	1	4	0.00528453	-6.21	0.002 (9.04e-05-0.0443)	0.002	9.04e-05	0.0443	15.5	0.655	8.41e-05	0.0115	0.0450373	hsa04611	Platelet activation: Thromboxane A2*	N-hsa04611-27	PIK3R5	1	23533	PIK3R5	NA	NA	9.00916	1.6997	9.2284	3.99442e-20	6.99813e-18	34.7501	up	4	NA	2.3292	-0.1	0.905 (0.785-1.04)	0.905	0.785	1.04	1.92	0.552	0.166	0.581
MPNST	P-hsa04611-34	0.123541	0.327361	3.11136	0.001873	0.00796199	-3.16601	up	1	4	0.00528453	-6.21	0.002 (9.04e-05-0.0443)	0.002	9.04e-05	0.0443	15.5	0.655	8.41e-05	0.0115	0.0450373	hsa04611	Platelet activation: Thromboxane A2*	N-hsa04611-27	PIK3R5	1	5294	PIK3CG	NA	NA	12.1544	-1.16824	12.5845	9.13242e-36	9.21367e-33	67.6844	up	4	NA	3.486	0.00994	1.01 (0.911-1.12)	1.01	0.911	1.12	0.04	0.461	0.851	0.96
MPNST	P-hsa04611-34	0.123541	0.327361	3.11136	0.001873	0.00796199	-3.16601	up	1	4	0.00528453	-6.21	0.002 (9.04e-05-0.0443)	0.002	9.04e-05	0.0443	15.5	0.655	8.41e-05	0.0115	0.0450373	hsa04611	Platelet activation: Thromboxane A2*	N-hsa04611-27	PIK3R5	1	5296	PIK3R2	NA	NA	-0.211862	4.89754	-0.586447	0.557602	0.739108	-6.76198	no_de	4	NA	0.504719	0.357	1.43 (1.04-1.96)	1.43	1.04	1.96	4.89	0.591	0.027	0.316
MPNST	P-hsa04611-34	0.123541	0.327361	3.11136	0.001873	0.00796199	-3.16601	up	1	4	0.00528453	-6.21	0.002 (9.04e-05-0.0443)	0.002	9.04e-05	0.0443	15.5	0.655	8.41e-05	0.0115	0.0450373	hsa04611	Platelet activation: Thromboxane A2*	N-hsa04611-27	PIK3R5	1	8503	PIK3R3	NA	NA	6.86625	4.81516	8.56224	1.46296e-17	1.8137e-15	29.1452	up	4	NA	0.566808	-0.0963	0.908 (0.673-1.23)	0.908	0.673	1.23	0.4	0.525	0.53	0.845
MPNST	P-hsa04611-34	0.123541	0.327361	3.11136	0.001873	0.00796199	-3.16601	up	1	4	0.00528453	-6.21	0.002 (9.04e-05-0.0443)	0.002	9.04e-05	0.0443	15.5	0.655	8.41e-05	0.0115	0.0450373	hsa04611	Platelet activation: Thromboxane A2*	N-hsa04611-89	SYK	1	6850	SYK	NA	NA	8.64532	1.98123	10.454	2.58952e-25	9.12822e-23	46.4761	up	4	NA	2.76743	-0.125	0.883 (0.781-0.998)	0.883	0.781	0.998	3.97	0.572	0.0464	0.382
MPNST	P-hsa04611-34	0.123541	0.327361	3.11136	0.001873	0.00796199	-3.16601	up	1	4	0.00528453	-6.21	0.002 (9.04e-05-0.0443)	0.002	9.04e-05	0.0443	15.5	0.655	8.41e-05	0.0115	0.0450373	hsa04611	Platelet activation: Thromboxane A2*	N-hsa04611-9	F2R	1	2149	F2R	NA	NA	3.31053	4.30533	3.82902	0.000130259	0.00127804	0.447205	up	4	NA	2.26023	0.111	1.12 (0.951-1.31)	1.12	0.951	1.31	1.81	0.552	0.178	0.595
MPNST	P-hsa04611-34	0.123541	0.327361	3.11136	0.001873	0.00796199	-3.16601	up	1	4	0.00528453	-6.21	0.002 (9.04e-05-0.0443)	0.002	9.04e-05	0.0443	15.5	0.655	8.41e-05	0.0115	0.0450373	hsa04611	Platelet activation: Thromboxane A2*	N-hsa04611-9	F2R	1	9002	F2RL3	NA	NA	5.96522	1.55962	2.79562	0.00520017	0.0260614	-2.41811	up	3	NA	3.23985	0.0856	1.09 (0.957-1.24)	1.09	0.957	1.24	1.68	0.514	0.195	0.613
MPNST	P-hsa04611-34	0.123541	0.327361	3.11136	0.001873	0.00796199	-3.16601	up	1	4	0.00528453	-6.21	0.002 (9.04e-05-0.0443)	0.002	9.04e-05	0.0443	15.5	0.655	8.41e-05	0.0115	0.0450373	hsa04611	Platelet activation: Thromboxane A2*	N-hsa04611-10	P2RY1	1	5028	P2RY1	NA	NA	6.42476	1.56589	7.92691	2.76065e-15	2.59714e-13	24.0205	up	6	NA	2.09976	-0.00747	0.993 (0.855-1.15)	0.993	0.855	1.15	0.01	0.515	0.922	0.98
MPNST	P-hsa04611-34	0.123541	0.327361	3.11136	0.001873	0.00796199	-3.16601	up	1	4	0.00528453	-6.21	0.002 (9.04e-05-0.0443)	0.002	9.04e-05	0.0443	15.5	0.655	8.41e-05	0.0115	0.0450373	hsa04611	Platelet activation: Thromboxane A2*	N-hsa04611-11	TBXA2R	1	6915	TBXA2R	NA	NA	3.40441	2.37668	3.93314	8.50021e-05	0.000889164	1.04728	up	2	NA	1.5143	-0.067	0.935 (0.785-1.11)	0.935	0.785	1.11	0.56	0.555	0.453	0.802
MPNST	P-hsa04611-34	0.123541	0.327361	3.11136	0.001873	0.00796199	-3.16601	up	1	4	0.00528453	-6.21	0.002 (9.04e-05-0.0443)	0.002	9.04e-05	0.0443	15.5	0.655	8.41e-05	0.0115	0.0450373	hsa04611	Platelet activation: Thromboxane A2*	N-hsa04611-17	ITGA2	1	3673	ITGA2	NA	NA	-2.53998	2.49825	-2.93543	0.00334634	0.0184071	-2.32786	down	NA	2	3.0552	0.00736	1.01 (0.886-1.15)	1.01	0.886	1.15	0.01	0.508	0.91	0.977
MPNST	P-hsa04611-34	0.123541	0.327361	3.11136	0.001873	0.00796199	-3.16601	up	1	4	0.00528453	-6.21	0.002 (9.04e-05-0.0443)	0.002	9.04e-05	0.0443	15.5	0.655	8.41e-05	0.0115	0.0450373	hsa04611	Platelet activation: Thromboxane A2*	N-hsa04611-17	ITGA2	1	3688	ITGB1	NA	NA	-2.57405	8.70467	-4.17161	3.07684e-05	0.000376347	1.51366	down	NA	2	1.30741	0.0482	1.05 (0.853-1.29)	1.05	0.853	1.29	0.21	0.514	0.649	0.896
MPNST	P-hsa04611-34	0.123541	0.327361	3.11136	0.001873	0.00796199	-3.16601	up	1	4	0.00528453	-6.21	0.002 (9.04e-05-0.0443)	0.002	9.04e-05	0.0443	15.5	0.655	8.41e-05	0.0115	0.0450373	hsa04611	Platelet activation: Thromboxane A2*	N-hsa04611-30	GUCY1A2	1	2977	GUCY1A2	NA	NA	5.38057	3.31428	5.77685	8.08118e-09	2.70835e-07	9.66749	up	6	NA	3.61286	0.0954	1.1 (0.973-1.24)	1.1	0.973	1.24	2.31	0.541	0.129	0.537
MPNST	P-hsa04611-34	0.123541	0.327361	3.11136	0.001873	0.00796199	-3.16601	up	1	4	0.00528453	-6.21	0.002 (9.04e-05-0.0443)	0.002	9.04e-05	0.0443	15.5	0.655	8.41e-05	0.0115	0.0450373	hsa04611	Platelet activation: Thromboxane A2*	N-hsa04611-30	GUCY1A2	1	2982	GUCY1A1	NA	NA	4.29365	3.53012	4.33755	1.46973e-05	0.000201695	2.61613	up	3	NA	2.82294	-0.127	0.881 (0.766-1.01)	0.881	0.766	1.01	3.13	0.557	0.0769	0.453
MPNST	P-hsa04611-34	0.123541	0.327361	3.11136	0.001873	0.00796199	-3.16601	up	1	4	0.00528453	-6.21	0.002 (9.04e-05-0.0443)	0.002	9.04e-05	0.0443	15.5	0.655	8.41e-05	0.0115	0.0450373	hsa04611	Platelet activation: Thromboxane A2*	N-hsa04611-30	GUCY1A2	1	2983	GUCY1B1	NA	NA	1.06767	4.24099	1.4811	0.138644	0.305779	-5.66054	no_de	1	NA	1.84642	-0.215	0.806 (0.685-0.95)	0.806	0.685	0.95	6.65	0.555	0.00992	0.227
MPNST	P-hsa04611-34	0.123541	0.327361	3.11136	0.001873	0.00796199	-3.16601	up	1	4	0.00528453	-6.21	0.002 (9.04e-05-0.0443)	0.002	9.04e-05	0.0443	15.5	0.655	8.41e-05	0.0115	0.0450373	hsa04611	Platelet activation: Thromboxane A2*	N-hsa04611-90	FCGR2A	1	2212	FCGR2A	NA	NA	5.76802	3.35942	6.64127	3.44757e-11	1.79482e-09	14.8772	up	4	NA	2.83746	-0.043	0.958 (0.848-1.08)	0.958	0.848	1.08	0.48	0.516	0.487	0.821
MPNST	P-hsa04611-34	0.123541	0.327361	3.11136	0.001873	0.00796199	-3.16601	up	1	4	0.00528453	-6.21	0.002 (9.04e-05-0.0443)	0.002	9.04e-05	0.0443	15.5	0.655	8.41e-05	0.0115	0.0450373	hsa04611	Platelet activation: Thromboxane A2*	N-hsa04611-76 81	FCER1G SYK	1	2207	FCER1G	NA	NA	5.11308	2.91318	5.54851	3.0326e-08	8.93534e-07	8.38814	up	4	NA	3.69169	-0.0796	0.924 (0.828-1.03)	0.924	0.828	1.03	2.03	0.548	0.154	0.569
MPNST	P-hsa04611-34	0.123541	0.327361	3.11136	0.001873	0.00796199	-3.16601	up	1	4	0.00528453	-6.21	0.002 (9.04e-05-0.0443)	0.002	9.04e-05	0.0443	15.5	0.655	8.41e-05	0.0115	0.0450373	hsa04611	Platelet activation: Thromboxane A2*	N-hsa04611-76 81	FCER1G SYK	1	6850	SYK	NA	NA	8.64532	1.98123	10.454	2.58952e-25	9.12822e-23	46.4761	up	4	NA	2.76743	-0.125	0.883 (0.781-0.998)	0.883	0.781	0.998	3.97	0.572	0.0464	0.382
MPNST	P-hsa04611-34	0.123541	0.327361	3.11136	0.001873	0.00796199	-3.16601	up	1	4	0.00528453	-6.21	0.002 (9.04e-05-0.0443)	0.002	9.04e-05	0.0443	15.5	0.655	8.41e-05	0.0115	0.0450373	hsa04611	Platelet activation: Thromboxane A2*	N-hsa04611-82 18 73 74 75	LYN GP5 GP1BA GP1BB GP9	1	4067	LYN	NA	NA	2.39119	3.29667	4.48406	7.49091e-06	0.000112568	3.14289	up	5	NA	1.85167	-0.029	0.971 (0.834-1.13)	0.971	0.834	1.13	0.14	0.527	0.71	0.919
MPNST	P-hsa04611-34	0.123541	0.327361	3.11136	0.001873	0.00796199	-3.16601	up	1	4	0.00528453	-6.21	0.002 (9.04e-05-0.0443)	0.002	9.04e-05	0.0443	15.5	0.655	8.41e-05	0.0115	0.0450373	hsa04611	Platelet activation: Thromboxane A2*	N-hsa04611-82 18 73 74 75	LYN GP5 GP1BA GP1BB GP9	1	2811	GP1BA	NA	NA	1.59832	-0.655754	1.54293	0.122913	0.282275	-4.60819	no_de	1	NA	1.71363	-0.181	0.834 (0.697-0.998)	0.834	0.697	0.998	3.92	0.597	0.0478	0.388
MPNST	P-hsa04611-34	0.123541	0.327361	3.11136	0.001873	0.00796199	-3.16601	up	1	4	0.00528453	-6.21	0.002 (9.04e-05-0.0443)	0.002	9.04e-05	0.0443	15.5	0.655	8.41e-05	0.0115	0.0450373	hsa04611	Platelet activation: Thromboxane A2*	N-hsa04611-82 18 73 74 75	LYN GP5 GP1BA GP1BB GP9	1	2812	GP1BB	NA	NA	4.20663	2.58822	5.88376	4.2771e-09	1.50408e-07	10.3402	up	2	NA	1.75148	0.0771	1.08 (0.907-1.29)	1.08	0.907	1.29	0.75	0.536	0.387	0.766
MPNST	P-hsa04611-34	0.123541	0.327361	3.11136	0.001873	0.00796199	-3.16601	up	1	4	0.00528453	-6.21	0.002 (9.04e-05-0.0443)	0.002	9.04e-05	0.0443	15.5	0.655	8.41e-05	0.0115	0.0450373	hsa04611	Platelet activation: Thromboxane A2*	N-hsa04611-57	VWF	1	7450	VWF	NA	NA	8.76688	7.28219	10.8736	3.14549e-27	1.37359e-24	50.9431	up	4	NA	1.77519	0.0323	1.03 (0.879-1.21)	1.03	0.879	1.21	0.15	0.5	0.695	0.914
MPNST	P-hsa04611-34	0.123541	0.327361	3.11136	0.001873	0.00796199	-3.16601	up	1	4	0.00528453	-6.21	0.002 (9.04e-05-0.0443)	0.002	9.04e-05	0.0443	15.5	0.655	8.41e-05	0.0115	0.0450373	hsa04611	Platelet activation: Thromboxane A2*	N-hsa04611-66	COL1A1	1	1277	COL1A1	NA	NA	-2.70076	8.95983	-2.6467	0.00815426	0.0372582	-3.72819	down	4	1	4.08709	0.0487	1.05 (0.936-1.18)	1.05	0.936	1.18	0.69	0.519	0.406	0.778
MPNST	P-hsa04611-34	0.123541	0.327361	3.11136	0.001873	0.00796199	-3.16601	up	1	4	0.00528453	-6.21	0.002 (9.04e-05-0.0443)	0.002	9.04e-05	0.0443	15.5	0.655	8.41e-05	0.0115	0.0450373	hsa04611	Platelet activation: Thromboxane A2*	N-hsa04611-88	SRC	1	6714	SRC	NA	NA	1.14685	4.8714	2.79119	0.00527182	0.0263438	-3.02701	up	1	1	1.00932	-0.119	0.888 (0.718-1.1)	0.888	0.718	1.1	1.21	0.548	0.272	0.683
MPNST	P-hsa04611-34	0.123541	0.327361	3.11136	0.001873	0.00796199	-3.16601	up	1	4	0.00528453	-6.21	0.002 (9.04e-05-0.0443)	0.002	9.04e-05	0.0443	15.5	0.655	8.41e-05	0.0115	0.0450373	hsa04611	Platelet activation: Thromboxane A2*	N-hsa04611-16 77	GP6 LYN	1	4067	LYN	NA	NA	2.39119	3.29667	4.48406	7.49091e-06	0.000112568	3.14289	up	5	NA	1.85167	-0.029	0.971 (0.834-1.13)	0.971	0.834	1.13	0.14	0.527	0.71	0.919
MPNST	P-hsa04611-34	0.123541	0.327361	3.11136	0.001873	0.00796199	-3.16601	up	1	4	0.00528453	-6.21	0.002 (9.04e-05-0.0443)	0.002	9.04e-05	0.0443	15.5	0.655	8.41e-05	0.0115	0.0450373	hsa04611	Platelet activation: Thromboxane A2*	N-hsa04611-29	NOS3	1	4846	NOS3	NA	NA	3.12232	3.82528	3.08837	0.00202381	0.0123078	-1.95526	up	2	NA	1.18459	-0.136	0.873 (0.711-1.07)	0.873	0.711	1.07	1.69	0.563	0.193	0.611
MPNST	P-hsa04611-34	0.123541	0.327361	3.11136	0.001873	0.00796199	-3.16601	up	1	4	0.00528453	-6.21	0.002 (9.04e-05-0.0443)	0.002	9.04e-05	0.0443	15.5	0.655	8.41e-05	0.0115	0.0450373	hsa04611	Platelet activation: Thromboxane A2*	N-hsa04611-28	AKT3	1	208	AKT2	NA	NA	1.03691	7.10059	3.30076	0.000971135	0.00678612	-1.62074	up	1	1	0.307914	0.196	1.22 (0.812-1.82)	1.22	0.812	1.82	0.9	0.511	0.342	0.739
MPNST	P-hsa04611-34	0.123541	0.327361	3.11136	0.001873	0.00796199	-3.16601	up	1	4	0.00528453	-6.21	0.002 (9.04e-05-0.0443)	0.002	9.04e-05	0.0443	15.5	0.655	8.41e-05	0.0115	0.0450373	hsa04611	Platelet activation: Thromboxane A2*	N-hsa04611-24 68	ITGA2B FGA	1	3674	ITGA2B	NA	NA	5.01541	-0.479956	4.93021	8.48544e-07	1.69697e-05	5.25532	up	2	1	2.59344	0.0201	1.02 (0.887-1.17)	1.02	0.887	1.17	0.08	0.527	0.778	0.938
MPNST	P-hsa04611-34	0.123541	0.327361	3.11136	0.001873	0.00796199	-3.16601	up	1	4	0.00528453	-6.21	0.002 (9.04e-05-0.0443)	0.002	9.04e-05	0.0443	15.5	0.655	8.41e-05	0.0115	0.0450373	hsa04611	Platelet activation: Thromboxane A2*	N-hsa04611-23	TLN1	1	7094	TLN1	NA	NA	-1.33666	9.50082	-2.33482	0.0195933	0.0734289	-4.42887	no_de	NA	2	0.778895	-0.292	0.747 (0.582-0.959)	0.747	0.582	0.959	5.22	0.566	0.0223	0.294
MPNST	P-hsa04611-34	0.123541	0.327361	3.11136	0.001873	0.00796199	-3.16601	up	1	4	0.00528453	-6.21	0.002 (9.04e-05-0.0443)	0.002	9.04e-05	0.0443	15.5	0.655	8.41e-05	0.0115	0.0450373	hsa04611	Platelet activation: Thromboxane A2*	N-hsa04611-65	ACTB	1	60	ACTB	NA	NA	-0.877945	11.7268	-1.56238	0.118262	0.274743	-6.0523	no_de	NA	1	0.430279	-0.406	0.666 (0.476-0.931)	0.666	0.476	0.931	5.65	0.584	0.0174	0.272
MPNST	P-hsa04611-34	0.123541	0.327361	3.11136	0.001873	0.00796199	-3.16601	up	1	4	0.00528453	-6.21	0.002 (9.04e-05-0.0443)	0.002	9.04e-05	0.0443	15.5	0.655	8.41e-05	0.0115	0.0450373	hsa04611	Platelet activation: Thromboxane A2*	N-hsa04611-65	ACTB	1	71	ACTG1	NA	NA	-1.61384	10.419	-3.57469	0.000354019	0.00294831	-0.879571	down	NA	2	0.493329	0.39	1.48 (1.06-2.06)	1.48	1.06	2.06	5.29	0.604	0.0215	0.289
MPNST	P-hsa04611-34	0.123541	0.327361	3.11136	0.001873	0.00796199	-3.16601	up	1	4	0.00528453	-6.21	0.002 (9.04e-05-0.0443)	0.002	9.04e-05	0.0443	15.5	0.655	8.41e-05	0.0115	0.0450373	hsa04611	Platelet activation: Thromboxane A2*	N-hsa04611-64	VASP	1	7408	VASP	NA	NA	-0.792916	5.98393	-1.62407	0.104425	0.251463	-5.62954	no_de	NA	NA	0.744864	-0.441	0.644 (0.486-0.853)	0.644	0.486	0.853	9.37	0.617	0.0022	0.134
MPNST	P-hsa04611-34	0.123541	0.327361	3.11136	0.001873	0.00796199	-3.16601	up	1	4	0.00528453	-6.21	0.002 (9.04e-05-0.0443)	0.002	9.04e-05	0.0443	15.5	0.655	8.41e-05	0.0115	0.0450373	hsa04611	Platelet activation: Thromboxane A2*	N-hsa04611-63	PRKACA	1	5566	PRKACA	NA	NA	0.731276	6.83439	2.15471	0.0312329	0.104221	-4.71165	no_de	5	NA	0.276762	-0.64	0.527 (0.334-0.833)	0.527	0.334	0.833	7.53	0.61	0.00607	0.195
MPNST	P-hsa04611-34	0.123541	0.327361	3.11136	0.001873	0.00796199	-3.16601	up	1	4	0.00528453	-6.21	0.002 (9.04e-05-0.0443)	0.002	9.04e-05	0.0443	15.5	0.655	8.41e-05	0.0115	0.0450373	hsa04611	Platelet activation: Thromboxane A2*	N-hsa04611-83	PRKCI	1	5584	PRKCI	NA	NA	0.0353892	4.66124	0.0955202	0.923906	0.960442	-6.79447	no_de	NA	NA	0.311245	0.458	1.58 (1.05-2.37)	1.58	1.05	2.37	4.92	0.586	0.0265	0.315
MPNST	P-hsa04611-34	0.123541	0.327361	3.11136	0.001873	0.00796199	-3.16601	up	1	4	0.00528453	-6.21	0.002 (9.04e-05-0.0443)	0.002	9.04e-05	0.0443	15.5	0.655	8.41e-05	0.0115	0.0450373	hsa04611	Platelet activation: Thromboxane A2*	N-hsa04611-83	PRKCI	1	5590	PRKCZ	NA	NA	1.32863	2.31722	2.55269	0.0107194	0.0459931	-3.36461	up	2	2	1.26025	0.0527	1.05 (0.856-1.3)	1.05	0.856	1.3	0.25	0.521	0.62	0.885
MPNST	P-hsa04611-34	0.123541	0.327361	3.11136	0.001873	0.00796199	-3.16601	up	1	4	0.00528453	-6.21	0.002 (9.04e-05-0.0443)	0.002	9.04e-05	0.0443	15.5	0.655	8.41e-05	0.0115	0.0450373	hsa04611	Platelet activation: Thromboxane A2*	N-hsa04611-48	ADCY1	1	107	ADCY1	NA	NA	5.79724	2.61049	6.69506	2.39789e-11	1.29204e-09	15.2926	up	7	NA	4.67086	0.106	1.11 (0.999-1.24)	1.11	0.999	1.24	3.79	0.535	0.0515	0.4
MPNST	P-hsa04611-34	0.123541	0.327361	3.11136	0.001873	0.00796199	-3.16601	up	1	4	0.00528453	-6.21	0.002 (9.04e-05-0.0443)	0.002	9.04e-05	0.0443	15.5	0.655	8.41e-05	0.0115	0.0450373	hsa04611	Platelet activation: Thromboxane A2*	N-hsa04611-48	ADCY1	1	108	ADCY2	NA	NA	9.70418	2.59716	5.1865	2.22908e-07	5.24685e-06	6.54933	up	2	3	19.5592	-0.0569	0.945 (0.904-0.988)	0.945	0.904	0.988	6.33	0.595	0.0119	0.24
MPNST	P-hsa04611-34	0.123541	0.327361	3.11136	0.001873	0.00796199	-3.16601	up	1	4	0.00528453	-6.21	0.002 (9.04e-05-0.0443)	0.002	9.04e-05	0.0443	15.5	0.655	8.41e-05	0.0115	0.0450373	hsa04611	Platelet activation: Thromboxane A2*	N-hsa04611-48	ADCY1	1	111	ADCY5	NA	NA	8.95868	5.13302	5.07364	4.04687e-07	8.84928e-06	6.11997	up	2	4	10.7706	-0.0269	0.973 (0.911-1.04)	0.973	0.911	1.04	0.64	0.539	0.425	0.787
MPNST	P-hsa04611-34	0.123541	0.327361	3.11136	0.001873	0.00796199	-3.16601	up	1	4	0.00528453	-6.21	0.002 (9.04e-05-0.0443)	0.002	9.04e-05	0.0443	15.5	0.655	8.41e-05	0.0115	0.0450373	hsa04611	Platelet activation: Thromboxane A2*	N-hsa04611-48	ADCY1	1	113	ADCY7	NA	NA	-1.4585	4.43458	-2.62239	0.00875856	0.0394061	-3.39696	down	NA	2	1.07795	-0.109	0.897 (0.722-1.11)	0.897	0.722	1.11	0.97	0.547	0.325	0.725
MPNST	P-hsa04611-34	0.123541	0.327361	3.11136	0.001873	0.00796199	-3.16601	up	1	4	0.00528453	-6.21	0.002 (9.04e-05-0.0443)	0.002	9.04e-05	0.0443	15.5	0.655	8.41e-05	0.0115	0.0450373	hsa04611	Platelet activation: Thromboxane A2*	N-hsa04611-48	ADCY1	1	196883	ADCY4	NA	NA	2.73131	5.29135	2.59755	0.00941729	0.0415926	-3.2758	up	2	4	1.43895	-0.0847	0.919 (0.766-1.1)	0.919	0.766	1.1	0.83	0.555	0.362	0.752
MPNST	P-hsa04611-34	0.123541	0.327361	3.11136	0.001873	0.00796199	-3.16601	up	1	4	0.00528453	-6.21	0.002 (9.04e-05-0.0443)	0.002	9.04e-05	0.0443	15.5	0.655	8.41e-05	0.0115	0.0450373	hsa04611	Platelet activation: Thromboxane A2*	N-hsa04611-52	GNAS	1	2778	GNAS	NA	NA	1.5214	9.57618	5.08988	3.71697e-07	8.20763e-06	5.65283	up	6	NA	0.366095	0.227	1.25 (0.92-1.71)	1.25	0.92	1.71	2.05	0.583	0.152	0.567
MPNST	P-hsa04611-34	0.123541	0.327361	3.11136	0.001873	0.00796199	-3.16601	up	1	4	0.00528453	-6.21	0.002 (9.04e-05-0.0443)	0.002	9.04e-05	0.0443	15.5	0.655	8.41e-05	0.0115	0.0450373	hsa04611	Platelet activation: Thromboxane A2*	N-hsa04611-46	P2RY12	0	64805	P2RY12	NA	NA	6.33779	-1.98951	3.36853	0.000761529	0.00555424	-0.652621	up	1	NA	8.60467	-0.0141	0.986 (0.916-1.06)	0.986	0.916	1.06	0.14	0.531	0.706	0.917
MPNST	P-hsa04611-34	0.123541	0.327361	3.11136	0.001873	0.00796199	-3.16601	up	1	4	0.00528453	-6.21	0.002 (9.04e-05-0.0443)	0.002	9.04e-05	0.0443	15.5	0.655	8.41e-05	0.0115	0.0450373	hsa04611	Platelet activation: Thromboxane A2*	N-hsa04611-47	GNAI1	0	2773	GNAI3	NA	NA	-0.800656	5.70242	-2.85151	0.00436937	0.0226665	-2.94261	down	5	1	0.265318	0.323	1.38 (0.891-2.14)	1.38	0.891	2.14	2.08	0.552	0.149	0.563
MPNST	P-hsa04664-46	0.0503091	0.0778335	3.05406	0.00226982	0.00933432	-3.34215	up	1	NA	0.000876299	-14.3	6.21e-07 (5.68e-10-0.000679)	6.21e-07	5.68e-10	0.000679	16	0.644	6.25e-05	0.0106	0.323036	hsa04664	Fc epsilon RI signaling pathway: PLA2G4B	N-hsa04664-46	PLA2G4B	1	100137049	PLA2G4B	PLA2G4B	PLA2G4B	NA	NA	NA	NA	NA	NA	NA	NA	NA	NA	NA	NA	NA	NA	NA	NA	NA	NA	NA
MPNST	P-hsa04664-46	0.0503091	0.0778335	3.05406	0.00226982	0.00933432	-3.34215	up	1	NA	0.000876299	-14.3	6.21e-07 (5.68e-10-0.000679)	6.21e-07	5.68e-10	0.000679	16	0.644	6.25e-05	0.0106	0.323036	hsa04664	Fc epsilon RI signaling pathway: PLA2G4B	N-hsa04664-46	PLA2G4B	1	8605	PLA2G4C	PLA2G4C	NA	2.4391	3.56027	2.70732	0.00680641	0.0323073	-2.98387	up	3	NA	2.06982	-0.172	0.842 (0.725-0.978)	0.842	0.725	0.978	5.08	0.64	0.0242	0.304
MPNST	P-hsa04664-46	0.0503091	0.0778335	3.05406	0.00226982	0.00933432	-3.34215	up	1	NA	0.000876299	-14.3	6.21e-07 (5.68e-10-0.000679)	6.21e-07	5.68e-10	0.000679	16	0.644	6.25e-05	0.0106	0.323036	hsa04664	Fc epsilon RI signaling pathway: PLA2G4B	N-hsa04664-43	HRAS	1	4893	NRAS	NA	NA	-0.816804	4.52091	-2.16459	0.030467	0.102335	-4.54567	no_de	5	NA	0.602978	0.494	1.64 (1.2-2.25)	1.64	1.2	2.25	9.45	0.62	0.00211	0.133
MPNST	P-hsa04664-46	0.0503091	0.0778335	3.05406	0.00226982	0.00933432	-3.34215	up	1	NA	0.000876299	-14.3	6.21e-07 (5.68e-10-0.000679)	6.21e-07	5.68e-10	0.000679	16	0.644	6.25e-05	0.0106	0.323036	hsa04664	Fc epsilon RI signaling pathway: PLA2G4B	N-hsa04664-44	SOS1	1	6655	SOS2	NA	NA	1.17611	5.46538	2.90129	0.00373286	0.0200249	-2.68336	up	1	NA	0.466574	0.116	1.12 (0.816-1.55)	1.12	0.816	1.55	0.5	0.522	0.477	0.816
MPNST	P-hsa04664-46	0.0503091	0.0778335	3.05406	0.00226982	0.00933432	-3.34215	up	1	NA	0.000876299	-14.3	6.21e-07 (5.68e-10-0.000679)	6.21e-07	5.68e-10	0.000679	16	0.644	6.25e-05	0.0106	0.323036	hsa04664	Fc epsilon RI signaling pathway: PLA2G4B	N-hsa04664-36	LAT	1	27040	LAT	NA	NA	-0.463422	3.24567	-0.614111	0.539171	0.726051	-6.27081	no_de	NA	2	1.92752	-0.203	0.816 (0.692-0.962)	0.816	0.692	0.962	5.86	0.574	0.0155	0.262
MPNST	P-hsa04664-46	0.0503091	0.0778335	3.05406	0.00226982	0.00933432	-3.34215	up	1	NA	0.000876299	-14.3	6.21e-07 (5.68e-10-0.000679)	6.21e-07	5.68e-10	0.000679	16	0.644	6.25e-05	0.0106	0.323036	hsa04664	Fc epsilon RI signaling pathway: PLA2G4B	N-hsa04664-34 15 16 39	SYK MS4A2 FCER1A FCER1G	1	6850	SYK	NA	NA	8.64532	1.98123	10.454	2.58952e-25	9.12822e-23	46.4761	up	4	NA	2.76743	-0.125	0.883 (0.781-0.998)	0.883	0.781	0.998	3.97	0.572	0.0464	0.382
MPNST	P-hsa04664-46	0.0503091	0.0778335	3.05406	0.00226982	0.00933432	-3.34215	up	1	NA	0.000876299	-14.3	6.21e-07 (5.68e-10-0.000679)	6.21e-07	5.68e-10	0.000679	16	0.644	6.25e-05	0.0106	0.323036	hsa04664	Fc epsilon RI signaling pathway: PLA2G4B	N-hsa04664-34 15 16 39	SYK MS4A2 FCER1A FCER1G	1	2206	MS4A2	NA	NA	4.73294	-0.86501	1.82188	0.0685341	0.185492	-4.26617	no_de	NA	3	23.3771	-0.0805	0.923 (0.886-0.961)	0.923	0.886	0.961	15.2	0.638	9.66e-05	0.0382
MPNST	P-hsa04664-46	0.0503091	0.0778335	3.05406	0.00226982	0.00933432	-3.34215	up	1	NA	0.000876299	-14.3	6.21e-07 (5.68e-10-0.000679)	6.21e-07	5.68e-10	0.000679	16	0.644	6.25e-05	0.0106	0.323036	hsa04664	Fc epsilon RI signaling pathway: PLA2G4B	N-hsa04664-34 15 16 39	SYK MS4A2 FCER1A FCER1G	1	2205	FCER1A	NA	NA	9.80746	-2.39728	3.86088	0.000114434	0.00114728	0.913976	up	2	NA	11.0172	-0.0755	0.927 (0.88-0.978)	0.927	0.88	0.978	7.86	0.64	0.00505	0.181
MPNST	P-hsa04664-46	0.0503091	0.0778335	3.05406	0.00226982	0.00933432	-3.34215	up	1	NA	0.000876299	-14.3	6.21e-07 (5.68e-10-0.000679)	6.21e-07	5.68e-10	0.000679	16	0.644	6.25e-05	0.0106	0.323036	hsa04664	Fc epsilon RI signaling pathway: PLA2G4B	N-hsa04664-34 15 16 39	SYK MS4A2 FCER1A FCER1G	1	2207	FCER1G	NA	NA	5.11308	2.91318	5.54851	3.0326e-08	8.93534e-07	8.38814	up	4	NA	3.69169	-0.0796	0.924 (0.828-1.03)	0.924	0.828	1.03	2.03	0.548	0.154	0.569
MPNST	P-hsa04664-46	0.0503091	0.0778335	3.05406	0.00226982	0.00933432	-3.34215	up	1	NA	0.000876299	-14.3	6.21e-07 (5.68e-10-0.000679)	6.21e-07	5.68e-10	0.000679	16	0.644	6.25e-05	0.0106	0.323036	hsa04664	Fc epsilon RI signaling pathway: PLA2G4B	N-hsa04664-35	LYN	1	4067	LYN	NA	NA	2.39119	3.29667	4.48406	7.49091e-06	0.000112568	3.14289	up	5	NA	1.85167	-0.029	0.971 (0.834-1.13)	0.971	0.834	1.13	0.14	0.527	0.71	0.919
MPNST	P-hsa04664-3 4 5	0.0212962	0.0277926	2.8626	0.00421958	0.0156464	-3.90701	up	2	NA	0.000104002	-45.3	2.06e-20 (2.74e-29-1.54e-11)	2.06e-20	2.74e-29	1.54e-11	18.9	0.645	1.38e-05	0.00474	0.60311	hsa04664	Fc epsilon RI signaling pathway: FCER1G MS4A2 FCER1A	N-hsa04664-3 4 5	FCER1G MS4A2 FCER1A	1	2207	FCER1G	FCER1G	FCER1G	5.11308	2.91318	5.54851	3.0326e-08	8.93534e-07	8.38814	up	4	NA	3.69169	-0.0796	0.924 (0.828-1.03)	0.924	0.828	1.03	2.03	0.548	0.154	0.569
MPNST	P-hsa04664-3 4 5	0.0212962	0.0277926	2.8626	0.00421958	0.0156464	-3.90701	up	2	NA	0.000104002	-45.3	2.06e-20 (2.74e-29-1.54e-11)	2.06e-20	2.74e-29	1.54e-11	18.9	0.645	1.38e-05	0.00474	0.60311	hsa04664	Fc epsilon RI signaling pathway: FCER1G MS4A2 FCER1A	N-hsa04664-3 4 5	FCER1G MS4A2 FCER1A	1	2206	MS4A2	MS4A2	MS4A2	4.73294	-0.86501	1.82188	0.0685341	0.185492	-4.26617	no_de	NA	3	23.3771	-0.0805	0.923 (0.886-0.961)	0.923	0.886	0.961	15.2	0.638	9.66e-05	0.0382
MPNST	P-hsa04664-3 4 5	0.0212962	0.0277926	2.8626	0.00421958	0.0156464	-3.90701	up	2	NA	0.000104002	-45.3	2.06e-20 (2.74e-29-1.54e-11)	2.06e-20	2.74e-29	1.54e-11	18.9	0.645	1.38e-05	0.00474	0.60311	hsa04664	Fc epsilon RI signaling pathway: FCER1G MS4A2 FCER1A	N-hsa04664-3 4 5	FCER1G MS4A2 FCER1A	1	2205	FCER1A	FCER1A	FCER1A	9.80746	-2.39728	3.86088	0.000114434	0.00114728	0.913976	up	2	NA	11.0172	-0.0755	0.927 (0.88-0.978)	0.927	0.88	0.978	7.86	0.64	0.00505	0.181
MPNST	P-hsa04910-46	0.0020573	0.00358481	2.15193	0.0314515	0.0836167	-5.68491	no_de	NA	NA	4.80912e-07	-516	5.83e-225 (0-1.21e-114)	5.83e-225	0	1.21e-114	15.9	0.627	6.78e-05	0.0106	0.615689	hsa04910	Insulin signaling pathway: FBP1	N-hsa04910-46	FBP1	1	2203	FBP1	FBP1	FBP1	7.96098	0.417324	5.23156	1.75086e-07	4.2336e-06	6.89814	up	4	NA	3.75483	-0.162	0.85 (0.757-0.955)	0.85	0.757	0.955	7.44	0.58	0.00637	0.198
MPNST	P-hsa04910-46	0.0020573	0.00358481	2.15193	0.0314515	0.0836167	-5.68491	no_de	NA	NA	4.80912e-07	-516	5.83e-225 (0-1.21e-114)	5.83e-225	0	1.21e-114	15.9	0.627	6.78e-05	0.0106	0.615689	hsa04910	Insulin signaling pathway: FBP1	N-hsa04910-28	FOXO1	1	2308	FOXO1	NA	NA	0.649344	6.21526	0.68383	0.494115	0.692077	-6.58681	no_de	NA	1	1.40979	-0.339	0.712 (0.585-0.868)	0.712	0.585	0.868	11.4	0.603	0.000756	0.083
MPNST	P-hsa04910-46	0.0020573	0.00358481	2.15193	0.0314515	0.0836167	-5.68491	no_de	NA	NA	4.80912e-07	-516	5.83e-225 (0-1.21e-114)	5.83e-225	0	1.21e-114	15.9	0.627	6.78e-05	0.0106	0.615689	hsa04910	Insulin signaling pathway: FBP1	N-hsa04910-51	AKT3	-1	208	AKT2	NA	NA	1.03691	7.10059	3.30076	0.000971135	0.00678612	-1.62074	up	1	1	0.307914	0.196	1.22 (0.812-1.82)	1.22	0.812	1.82	0.9	0.511	0.342	0.739
MPNST	P-hsa04910-46	0.0020573	0.00358481	2.15193	0.0314515	0.0836167	-5.68491	no_de	NA	NA	4.80912e-07	-516	5.83e-225 (0-1.21e-114)	5.83e-225	0	1.21e-114	15.9	0.627	6.78e-05	0.0106	0.615689	hsa04910	Insulin signaling pathway: FBP1	N-hsa04910-52	PIK3R5	-1	23533	PIK3R5	NA	NA	9.00916	1.6997	9.2284	3.99442e-20	6.99813e-18	34.7501	up	4	NA	2.3292	-0.1	0.905 (0.785-1.04)	0.905	0.785	1.04	1.92	0.552	0.166	0.581
MPNST	P-hsa04910-46	0.0020573	0.00358481	2.15193	0.0314515	0.0836167	-5.68491	no_de	NA	NA	4.80912e-07	-516	5.83e-225 (0-1.21e-114)	5.83e-225	0	1.21e-114	15.9	0.627	6.78e-05	0.0106	0.615689	hsa04910	Insulin signaling pathway: FBP1	N-hsa04910-52	PIK3R5	-1	5294	PIK3CG	NA	NA	12.1544	-1.16824	12.5845	9.13242e-36	9.21367e-33	67.6844	up	4	NA	3.486	0.00994	1.01 (0.911-1.12)	1.01	0.911	1.12	0.04	0.461	0.851	0.96
MPNST	P-hsa04910-46	0.0020573	0.00358481	2.15193	0.0314515	0.0836167	-5.68491	no_de	NA	NA	4.80912e-07	-516	5.83e-225 (0-1.21e-114)	5.83e-225	0	1.21e-114	15.9	0.627	6.78e-05	0.0106	0.615689	hsa04910	Insulin signaling pathway: FBP1	N-hsa04910-52	PIK3R5	-1	5296	PIK3R2	NA	NA	-0.211862	4.89754	-0.586447	0.557602	0.739108	-6.76198	no_de	4	NA	0.504719	0.357	1.43 (1.04-1.96)	1.43	1.04	1.96	4.89	0.591	0.027	0.316
MPNST	P-hsa04910-46	0.0020573	0.00358481	2.15193	0.0314515	0.0836167	-5.68491	no_de	NA	NA	4.80912e-07	-516	5.83e-225 (0-1.21e-114)	5.83e-225	0	1.21e-114	15.9	0.627	6.78e-05	0.0106	0.615689	hsa04910	Insulin signaling pathway: FBP1	N-hsa04910-52	PIK3R5	-1	8503	PIK3R3	NA	NA	6.86625	4.81516	8.56224	1.46296e-17	1.8137e-15	29.1452	up	4	NA	0.566808	-0.0963	0.908 (0.673-1.23)	0.908	0.673	1.23	0.4	0.525	0.53	0.845
MPNST	P-hsa04910-46	0.0020573	0.00358481	2.15193	0.0314515	0.0836167	-5.68491	no_de	NA	NA	4.80912e-07	-516	5.83e-225 (0-1.21e-114)	5.83e-225	0	1.21e-114	15.9	0.627	6.78e-05	0.0106	0.615689	hsa04910	Insulin signaling pathway: FBP1	N-hsa04910-64	IRS1	-1	8471	IRS4	NA	NA	10.4813	-10.7445	3.44155	0.000583218	0.00447164	-0.850067	up	2	NA	30.0531	-0.00189	0.998 (0.958-1.04)	0.998	0.958	1.04	0.01	0.467	0.927	0.981
MPNST	P-hsa04910-46	0.0020573	0.00358481	2.15193	0.0314515	0.0836167	-5.68491	no_de	NA	NA	4.80912e-07	-516	5.83e-225 (0-1.21e-114)	5.83e-225	0	1.21e-114	15.9	0.627	6.78e-05	0.0106	0.615689	hsa04910	Insulin signaling pathway: FBP1	N-hsa04910-64	IRS1	-1	8660	IRS2	NA	NA	-2.4057	6.0903	-2.5572	0.0105817	0.0455094	-3.57201	down	NA	6	1.88745	-0.0121	0.988 (0.836-1.17)	0.988	0.836	1.17	0.02	0.505	0.887	0.97
MPNST	P-hsa04910-46	0.0020573	0.00358481	2.15193	0.0314515	0.0836167	-5.68491	no_de	NA	NA	4.80912e-07	-516	5.83e-225 (0-1.21e-114)	5.83e-225	0	1.21e-114	15.9	0.627	6.78e-05	0.0106	0.615689	hsa04910	Insulin signaling pathway: FBP1	N-hsa04910-5	MAPK8	1	5602	MAPK10	NA	NA	4.16088	2.37566	3.43838	0.000590078	0.00451832	-0.617703	up	1	4	8.60398	-0.0635	0.938 (0.871-1.01)	0.938	0.871	1.01	2.8	0.57	0.0945	0.487
MPNST	P-hsa04910-46	0.0020573	0.00358481	2.15193	0.0314515	0.0836167	-5.68491	no_de	NA	NA	4.80912e-07	-516	5.83e-225 (0-1.21e-114)	5.83e-225	0	1.21e-114	15.9	0.627	6.78e-05	0.0106	0.615689	hsa04910	Insulin signaling pathway: FBP1	N-hsa04910-36	INSR	-1	3643	INSR	NA	NA	1.79849	6.06051	3.71581	0.000204808	0.00186487	-0.138024	up	3	NA	0.756961	0.119	1.13 (0.857-1.48)	1.13	0.857	1.48	0.73	0.502	0.394	0.77
MPNST	P-hsa04910-46	0.0020573	0.00358481	2.15193	0.0314515	0.0836167	-5.68491	no_de	NA	NA	4.80912e-07	-516	5.83e-225 (0-1.21e-114)	5.83e-225	0	1.21e-114	15.9	0.627	6.78e-05	0.0106	0.615689	hsa04910	Insulin signaling pathway: FBP1	N-hsa04910-8	SOCS4	1	8651	SOCS1	NA	NA	3.49801	0.897159	4.25954	2.08683e-05	0.000271604	2.36833	up	4	NA	2.06708	-0.0235	0.977 (0.834-1.14)	0.977	0.834	1.14	0.09	0.499	0.77	0.937
MPNST	P-hsa04910-46	0.0020573	0.00358481	2.15193	0.0314515	0.0836167	-5.68491	no_de	NA	NA	4.80912e-07	-516	5.83e-225 (0-1.21e-114)	5.83e-225	0	1.21e-114	15.9	0.627	6.78e-05	0.0106	0.615689	hsa04910	Insulin signaling pathway: FBP1	N-hsa04910-8	SOCS4	1	8835	SOCS2	NA	NA	3.18872	4.30959	2.89895	0.00376073	0.0201338	-2.42262	up	2	NA	3.56049	-0.078	0.925 (0.819-1.04)	0.925	0.819	1.04	1.6	0.577	0.206	0.621
MPNST	P-hsa04910-46	0.0020573	0.00358481	2.15193	0.0314515	0.0836167	-5.68491	no_de	NA	NA	4.80912e-07	-516	5.83e-225 (0-1.21e-114)	5.83e-225	0	1.21e-114	15.9	0.627	6.78e-05	0.0106	0.615689	hsa04910	Insulin signaling pathway: FBP1	N-hsa04910-16	INS	-1	3630	INS	NA	NA	-3.48281	-8.33944	-0.827764	0.407844	0.618019	-5.02157	no_de	NA	NA	10.0234	0.0638	1.07 (1.01-1.13)	1.07	1.01	1.13	5.17	0.546	0.0229	0.296
MPNST	P-hsa04066-45	-0.0305619	0.505789	-1.95626	0.0504909	0.121844	-6.08612	no_de	NA	NA	0.000525412	-17.1	3.66e-08 (2.15e-12-0.000622)	3.66e-08	2.15e-12	0.000622	11.9	0.62	0.00057	0.0481	0.439624	hsa04066	HIF-1 signaling pathway: ALDOA	N-hsa04066-45	ALDOA	1	226	ALDOA	ALDOA	ALDOA	NA	NA	NA	NA	NA	NA	NA	NA	NA	NA	NA	NA	NA	NA	NA	NA	NA	NA	NA
MPNST	P-hsa04066-45	-0.0305619	0.505789	-1.95626	0.0504909	0.121844	-6.08612	no_de	NA	NA	0.000525412	-17.1	3.66e-08 (2.15e-12-0.000622)	3.66e-08	2.15e-12	0.000622	11.9	0.62	0.00057	0.0481	0.439624	hsa04066	HIF-1 signaling pathway: ALDOA	N-hsa04066-6	EGLN2	1	112399	EGLN3	NA	NA	4.50032	3.33822	3.73919	0.00018672	0.00172391	0.276345	up	2	NA	4.93213	-0.0539	0.948 (0.858-1.05)	0.948	0.858	1.05	1.12	0.564	0.289	0.697
MPNST	P-hsa04066-45	-0.0305619	0.505789	-1.95626	0.0504909	0.121844	-6.08612	no_de	NA	NA	0.000525412	-17.1	3.66e-08 (2.15e-12-0.000622)	3.66e-08	2.15e-12	0.000622	11.9	0.62	0.00057	0.0481	0.439624	hsa04066	HIF-1 signaling pathway: ALDOA	N-hsa04066-41	CAMK2A	1	815	CAMK2A	NA	NA	4.55788	1.22393	3.3762	0.000740659	0.00542684	-0.731453	up	3	NA	5.43226	-0.0985	0.906 (0.825-0.996)	0.906	0.825	0.996	4.19	0.586	0.0408	0.368
MPNST	P-hsa04066-45	-0.0305619	0.505789	-1.95626	0.0504909	0.121844	-6.08612	no_de	NA	NA	0.000525412	-17.1	3.66e-08 (2.15e-12-0.000622)	3.66e-08	2.15e-12	0.000622	11.9	0.62	0.00057	0.0481	0.439624	hsa04066	HIF-1 signaling pathway: ALDOA	N-hsa04066-41	CAMK2A	1	818	CAMK2G	NA	NA	-1.04175	6.38359	-1.32929	0.183815	0.370059	-5.93227	no_de	NA	6	0.785557	-0.311	0.733 (0.569-0.944)	0.733	0.569	0.944	5.8	0.601	0.0161	0.265
MPNST	P-hsa04066-45	-0.0305619	0.505789	-1.95626	0.0504909	0.121844	-6.08612	no_de	NA	NA	0.000525412	-17.1	3.66e-08 (2.15e-12-0.000622)	3.66e-08	2.15e-12	0.000622	11.9	0.62	0.00057	0.0481	0.439624	hsa04066	HIF-1 signaling pathway: ALDOA	N-hsa04066-67	NFKB1	1	4790	NFKB1	NA	NA	-1.1062	5.58351	-2.97207	0.00297239	0.0167436	-2.50891	down	NA	2	0.394486	-0.166	0.847 (0.582-1.23)	0.847	0.582	1.23	0.75	0.527	0.387	0.766
MPNST	P-hsa04066-45	-0.0305619	0.505789	-1.95626	0.0504909	0.121844	-6.08612	no_de	NA	NA	0.000525412	-17.1	3.66e-08 (2.15e-12-0.000622)	3.66e-08	2.15e-12	0.000622	11.9	0.62	0.00057	0.0481	0.439624	hsa04066	HIF-1 signaling pathway: ALDOA	N-hsa04066-67	NFKB1	1	5970	RELA	NA	NA	-0.447046	6.69196	-1.37595	0.168901	0.349415	-6.04438	no_de	NA	1	0.184895	-0.74	0.477 (0.279-0.816)	0.477	0.279	0.816	7.32	0.582	0.00684	0.202
MPNST	P-hsa04066-45	-0.0305619	0.505789	-1.95626	0.0504909	0.121844	-6.08612	no_de	NA	NA	0.000525412	-17.1	3.66e-08 (2.15e-12-0.000622)	3.66e-08	2.15e-12	0.000622	11.9	0.62	0.00057	0.0481	0.439624	hsa04066	HIF-1 signaling pathway: ALDOA	N-hsa04066-74	STAT3	1	6774	STAT3	NA	NA	0.164032	7.92792	0.286428	0.774563	0.87763	-7.0232	no_de	NA	NA	0.321911	-0.479	0.619 (0.434-0.883)	0.619	0.434	0.883	7.01	0.598	0.0081	0.216
MPNST	P-hsa04066-45	-0.0305619	0.505789	-1.95626	0.0504909	0.121844	-6.08612	no_de	NA	NA	0.000525412	-17.1	3.66e-08 (2.15e-12-0.000622)	3.66e-08	2.15e-12	0.000622	11.9	0.62	0.00057	0.0481	0.439624	hsa04066	HIF-1 signaling pathway: ALDOA	N-hsa04066-2 3 4 7	RBX1 TCEB2 TCEB1 VHL	-1	9978	RBX1	NA	NA	-1.02142	5.02826	-3.46406	0.000536654	0.00417813	-0.951216	down	NA	1	0.371935	0.0517	1.05 (0.729-1.52)	1.05	0.729	1.52	0.08	0.498	0.783	0.941
MPNST	P-hsa04066-45	-0.0305619	0.505789	-1.95626	0.0504909	0.121844	-6.08612	no_de	NA	NA	0.000525412	-17.1	3.66e-08 (2.15e-12-0.000622)	3.66e-08	2.15e-12	0.000622	11.9	0.62	0.00057	0.0481	0.439624	hsa04066	HIF-1 signaling pathway: ALDOA	N-hsa04066-2 3 4 7	RBX1 TCEB2 TCEB1 VHL	-1	6923	ELOB	NA	NA	-1.07641	6.26248	-2.86773	0.00415191	0.0218052	-2.92482	down	1	1	0.630893	0.0361	1.04 (0.775-1.39)	1.04	0.775	1.39	0.06	0.465	0.808	0.948
MPNST	P-hsa04066-45	-0.0305619	0.505789	-1.95626	0.0504909	0.121844	-6.08612	no_de	NA	NA	0.000525412	-17.1	3.66e-08 (2.15e-12-0.000622)	3.66e-08	2.15e-12	0.000622	11.9	0.62	0.00057	0.0481	0.439624	hsa04066	HIF-1 signaling pathway: ALDOA	N-hsa04066-2 3 4 7	RBX1 TCEB2 TCEB1 VHL	-1	7428	VHL	NA	NA	0.0958956	4.2892	0.337433	0.735805	0.855413	-6.76674	no_de	4	NA	0.557479	0.42	1.52 (1.09-2.12)	1.52	1.09	2.12	6.15	0.592	0.0131	0.248
MPNST	P-hsa04066-45	-0.0305619	0.505789	-1.95626	0.0504909	0.121844	-6.08612	no_de	NA	NA	0.000525412	-17.1	3.66e-08 (2.15e-12-0.000622)	3.66e-08	2.15e-12	0.000622	11.9	0.62	0.00057	0.0481	0.439624	hsa04066	HIF-1 signaling pathway: ALDOA	N-hsa04066-83	RPS6	1	6194	RPS6	NA	NA	-1.91052	9.90317	-4.79936	1.63906e-06	3.01076e-05	4.24219	down	NA	2	0.694202	0.086	1.09 (0.844-1.41)	1.09	0.844	1.41	0.43	0.557	0.511	0.834
MPNST	P-hsa04066-45	-0.0305619	0.505789	-1.95626	0.0504909	0.121844	-6.08612	no_de	NA	NA	0.000525412	-17.1	3.66e-08 (2.15e-12-0.000622)	3.66e-08	2.15e-12	0.000622	11.9	0.62	0.00057	0.0481	0.439624	hsa04066	HIF-1 signaling pathway: ALDOA	N-hsa04066-73	IL6R	1	3570	IL6R	NA	NA	2.00826	5.25329	1.8385	0.0660494	0.180616	-4.97594	no_de	NA	NA	2.02299	-0.187	0.829 (0.714-0.964)	0.829	0.714	0.964	5.94	0.604	0.0148	0.258
MPNST	P-hsa04066-45	-0.0305619	0.505789	-1.95626	0.0504909	0.121844	-6.08612	no_de	NA	NA	0.000525412	-17.1	3.66e-08 (2.15e-12-0.000622)	3.66e-08	2.15e-12	0.000622	11.9	0.62	0.00057	0.0481	0.439624	hsa04066	HIF-1 signaling pathway: ALDOA	N-hsa04066-86	MKNK2	1	8569	MKNK1	NA	NA	0.267236	5.51204	0.751297	0.45251	0.657799	-6.53745	no_de	NA	1	0.429793	-0.323	0.724 (0.527-0.996)	0.724	0.527	0.996	3.94	0.587	0.0471	0.385
MPNST	P-hsa04066-45	-0.0305619	0.505789	-1.95626	0.0504909	0.121844	-6.08612	no_de	NA	NA	0.000525412	-17.1	3.66e-08 (2.15e-12-0.000622)	3.66e-08	2.15e-12	0.000622	11.9	0.62	0.00057	0.0481	0.439624	hsa04066	HIF-1 signaling pathway: ALDOA	N-hsa04066-80	EIF4EBP1	-1	1978	EIF4EBP1	NA	NA	-3.21418	4.68129	-4.21322	2.56284e-05	0.000323066	1.89247	down	NA	2	1.00967	0.129	1.14 (0.915-1.41)	1.14	0.915	1.41	1.35	0.558	0.246	0.662
MPNST	P-hsa04066-45	-0.0305619	0.505789	-1.95626	0.0504909	0.121844	-6.08612	no_de	NA	NA	0.000525412	-17.1	3.66e-08 (2.15e-12-0.000622)	3.66e-08	2.15e-12	0.000622	11.9	0.62	0.00057	0.0481	0.439624	hsa04066	HIF-1 signaling pathway: ALDOA	N-hsa04066-20	MTOR	1	2475	MTOR	NA	NA	-0.823864	6.00476	-2.31198	0.0208198	0.0767187	-4.28364	no_de	NA	1	0.36342	0.401	1.49 (1.04-2.14)	1.49	1.04	2.14	4.77	0.592	0.029	0.324
MPNST	P-hsa04066-45	-0.0305619	0.505789	-1.95626	0.0504909	0.121844	-6.08612	no_de	NA	NA	0.000525412	-17.1	3.66e-08 (2.15e-12-0.000622)	3.66e-08	2.15e-12	0.000622	11.9	0.62	0.00057	0.0481	0.439624	hsa04066	HIF-1 signaling pathway: ALDOA	N-hsa04066-69	IFNG	1	3458	IFNG	NA	NA	2.11449	-8.44987	0.535315	0.592457	0.764453	-5.14206	no_de	NA	NA	22.2285	-0.065	0.937 (0.896-0.979)	0.937	0.896	0.979	8.31	0.601	0.00394	0.165
MPNST	P-hsa04066-45	-0.0305619	0.505789	-1.95626	0.0504909	0.121844	-6.08612	no_de	NA	NA	0.000525412	-17.1	3.66e-08 (2.15e-12-0.000622)	3.66e-08	2.15e-12	0.000622	11.9	0.62	0.00057	0.0481	0.439624	hsa04066	HIF-1 signaling pathway: ALDOA	N-hsa04066-72	IL6	1	3569	IL6	NA	NA	-2.5732	1.53217	-0.780395	0.435196	0.642484	-5.68761	no_de	NA	NA	6.61471	-0.108	0.898 (0.823-0.979)	0.898	0.823	0.979	5.9	0.582	0.0151	0.26
MPNST	P-hsa04066-45	-0.0305619	0.505789	-1.95626	0.0504909	0.121844	-6.08612	no_de	NA	NA	0.000525412	-17.1	3.66e-08 (2.15e-12-0.000622)	3.66e-08	2.15e-12	0.000622	11.9	0.62	0.00057	0.0481	0.439624	hsa04066	HIF-1 signaling pathway: ALDOA	N-hsa04066-19	AKT3	1	208	AKT2	NA	NA	1.03691	7.10059	3.30076	0.000971135	0.00678612	-1.62074	up	1	1	0.307914	0.196	1.22 (0.812-1.82)	1.22	0.812	1.82	0.9	0.511	0.342	0.739
MPNST	P-hsa04066-45	-0.0305619	0.505789	-1.95626	0.0504909	0.121844	-6.08612	no_de	NA	NA	0.000525412	-17.1	3.66e-08 (2.15e-12-0.000622)	3.66e-08	2.15e-12	0.000622	11.9	0.62	0.00057	0.0481	0.439624	hsa04066	HIF-1 signaling pathway: ALDOA	N-hsa04066-17	EGFR	1	3643	INSR	NA	NA	1.79849	6.06051	3.71581	0.000204808	0.00186487	-0.138024	up	3	NA	0.756961	0.119	1.13 (0.857-1.48)	1.13	0.857	1.48	0.73	0.502	0.394	0.77
MPNST	P-hsa04066-45	-0.0305619	0.505789	-1.95626	0.0504909	0.121844	-6.08612	no_de	NA	NA	0.000525412	-17.1	3.66e-08 (2.15e-12-0.000622)	3.66e-08	2.15e-12	0.000622	11.9	0.62	0.00057	0.0481	0.439624	hsa04066	HIF-1 signaling pathway: ALDOA	N-hsa04066-18	PIK3R5	1	23533	PIK3R5	NA	NA	9.00916	1.6997	9.2284	3.99442e-20	6.99813e-18	34.7501	up	4	NA	2.3292	-0.1	0.905 (0.785-1.04)	0.905	0.785	1.04	1.92	0.552	0.166	0.581
MPNST	P-hsa04066-45	-0.0305619	0.505789	-1.95626	0.0504909	0.121844	-6.08612	no_de	NA	NA	0.000525412	-17.1	3.66e-08 (2.15e-12-0.000622)	3.66e-08	2.15e-12	0.000622	11.9	0.62	0.00057	0.0481	0.439624	hsa04066	HIF-1 signaling pathway: ALDOA	N-hsa04066-18	PIK3R5	1	5294	PIK3CG	NA	NA	12.1544	-1.16824	12.5845	9.13242e-36	9.21367e-33	67.6844	up	4	NA	3.486	0.00994	1.01 (0.911-1.12)	1.01	0.911	1.12	0.04	0.461	0.851	0.96
MPNST	P-hsa04066-45	-0.0305619	0.505789	-1.95626	0.0504909	0.121844	-6.08612	no_de	NA	NA	0.000525412	-17.1	3.66e-08 (2.15e-12-0.000622)	3.66e-08	2.15e-12	0.000622	11.9	0.62	0.00057	0.0481	0.439624	hsa04066	HIF-1 signaling pathway: ALDOA	N-hsa04066-18	PIK3R5	1	5296	PIK3R2	NA	NA	-0.211862	4.89754	-0.586447	0.557602	0.739108	-6.76198	no_de	4	NA	0.504719	0.357	1.43 (1.04-1.96)	1.43	1.04	1.96	4.89	0.591	0.027	0.316
MPNST	P-hsa04066-45	-0.0305619	0.505789	-1.95626	0.0504909	0.121844	-6.08612	no_de	NA	NA	0.000525412	-17.1	3.66e-08 (2.15e-12-0.000622)	3.66e-08	2.15e-12	0.000622	11.9	0.62	0.00057	0.0481	0.439624	hsa04066	HIF-1 signaling pathway: ALDOA	N-hsa04066-18	PIK3R5	1	8503	PIK3R3	NA	NA	6.86625	4.81516	8.56224	1.46296e-17	1.8137e-15	29.1452	up	4	NA	0.566808	-0.0963	0.908 (0.673-1.23)	0.908	0.673	1.23	0.4	0.525	0.53	0.845
MPNST	P-hsa04066-45	-0.0305619	0.505789	-1.95626	0.0504909	0.121844	-6.08612	no_de	NA	NA	0.000525412	-17.1	3.66e-08 (2.15e-12-0.000622)	3.66e-08	2.15e-12	0.000622	11.9	0.62	0.00057	0.0481	0.439624	hsa04066	HIF-1 signaling pathway: ALDOA	N-hsa04066-12	EGF	1	3479	IGF1	NA	NA	7.68506	3.97159	5.57321	2.63472e-08	7.90634e-07	8.55274	up	3	NA	5.22513	-0.0544	0.947 (0.861-1.04)	0.947	0.861	1.04	1.25	0.551	0.263	0.676
MPNST	P-hsa04066-45	-0.0305619	0.505789	-1.95626	0.0504909	0.121844	-6.08612	no_de	NA	NA	0.000525412	-17.1	3.66e-08 (2.15e-12-0.000622)	3.66e-08	2.15e-12	0.000622	11.9	0.62	0.00057	0.0481	0.439624	hsa04066	HIF-1 signaling pathway: ALDOA	N-hsa04066-12	EGF	1	3630	INS	NA	NA	-3.48281	-8.33944	-0.827764	0.407844	0.618019	-5.02157	no_de	NA	NA	10.0234	0.0638	1.07 (1.01-1.13)	1.07	1.01	1.13	5.17	0.546	0.0229	0.296
MPNST	P-hsa04066-45	-0.0305619	0.505789	-1.95626	0.0504909	0.121844	-6.08612	no_de	NA	NA	0.000525412	-17.1	3.66e-08 (2.15e-12-0.000622)	3.66e-08	2.15e-12	0.000622	11.9	0.62	0.00057	0.0481	0.439624	hsa04066	HIF-1 signaling pathway: ALDOA	N-hsa04066-23	PLCG1	0	5335	PLCG1	NA	NA	0.416018	6.66917	1.15704	0.247314	0.44977	-6.34433	no_de	NA	NA	0.432798	0.943	2.57 (1.75-3.76)	2.57	1.75	3.76	23.5	0.662	1.25e-06	0.00808
MPNST	P-hsa04066-45	-0.0305619	0.505789	-1.95626	0.0504909	0.121844	-6.08612	no_de	NA	NA	0.000525412	-17.1	3.66e-08 (2.15e-12-0.000622)	3.66e-08	2.15e-12	0.000622	11.9	0.62	0.00057	0.0481	0.439624	hsa04066	HIF-1 signaling pathway: ALDOA	N-hsa04066-23	PLCG1	0	5336	PLCG2	NA	NA	5.94681	3.26765	8.71438	3.9417e-18	5.21839e-16	30.3964	up	4	1	1.13043	-0.263	0.769 (0.627-0.942)	0.769	0.627	0.942	6.42	0.594	0.0113	0.237
MPNST	P-hsa04066-45	-0.0305619	0.505789	-1.95626	0.0504909	0.121844	-6.08612	no_de	NA	NA	0.000525412	-17.1	3.66e-08 (2.15e-12-0.000622)	3.66e-08	2.15e-12	0.000622	11.9	0.62	0.00057	0.0481	0.439624	hsa04066	HIF-1 signaling pathway: ALDOA	N-hsa04066-22	CYBB	0	1536	CYBB	NA	NA	11.4119	2.40004	11.9773	1.32724e-32	9.70808e-30	63.0192	up	4	NA	4.40975	-0.0606	0.941 (0.852-1.04)	0.941	0.852	1.04	1.43	0.55	0.232	0.646
MPNST	P-hsa04066-45	-0.0305619	0.505789	-1.95626	0.0504909	0.121844	-6.08612	no_de	NA	NA	0.000525412	-17.1	3.66e-08 (2.15e-12-0.000622)	3.66e-08	2.15e-12	0.000622	11.9	0.62	0.00057	0.0481	0.439624	hsa04066	HIF-1 signaling pathway: ALDOA	N-hsa04066-24	PRKCA	0	5578	PRKCA	NA	NA	-2.42848	4.83495	-4.05937	4.9972e-05	0.000567578	1.30139	down	NA	4	1.50408	0.087	1.09 (0.9-1.32)	1.09	0.9	1.32	0.78	0.568	0.376	0.76
MPNST	P-hsa04066-45	-0.0305619	0.505789	-1.95626	0.0504909	0.121844	-6.08612	no_de	NA	NA	0.000525412	-17.1	3.66e-08 (2.15e-12-0.000622)	3.66e-08	2.15e-12	0.000622	11.9	0.62	0.00057	0.0481	0.439624	hsa04066	HIF-1 signaling pathway: ALDOA	N-hsa04066-24	PRKCA	0	5579	PRKCB	NA	NA	7.78087	1.69266	7.53632	5.72448e-14	4.58868e-12	21.1157	up	3	NA	3.93339	-0.113	0.893 (0.802-0.995)	0.893	0.802	0.995	4.21	0.585	0.0403	0.368
MPNST	P-hsa04110-48	0.055237	0.327979	1.77796	0.0754717	0.17051	-6.41849	no_de	5	NA	0.00238118	-8.4	0.000226 (3.13e-06-0.0163)	0.000226	3.13e-06	0.0163	14.8	0.635	0.00012	0.0146	0.197736	hsa04110	Cell cycle: RB1*	N-hsa04110-48	RB1*	1	5925	RB1	RB1	RB1	NA	NA	NA	NA	NA	NA	NA	NA	NA	NA	NA	NA	NA	NA	NA	NA	NA	NA	NA
MPNST	P-hsa04110-48	0.055237	0.327979	1.77796	0.0754717	0.17051	-6.41849	no_de	5	NA	0.00238118	-8.4	0.000226 (3.13e-06-0.0163)	0.000226	3.13e-06	0.0163	14.8	0.635	0.00012	0.0146	0.197736	hsa04110	Cell cycle: RB1*	N-hsa04110-1	CDKN2A	1	1029	CDKN2A	NA	NA	1.44363	0.068392	1.28746	0.197994	0.388916	-5.48044	no_de	5	NA	7.17555	-0.105	0.9 (0.829-0.978)	0.9	0.829	0.978	6.25	0.577	0.0124	0.243
MPNST	P-hsa04360-18	0.0245368	0.409848	1.70065	0.0890721	0.193666	-6.55275	no_de	NA	NA	0.00076167	16.6	16300000 (2910-9.11e+10)	16300000	2910	91100000000	14.2	0.611	0.000162	0.0178	0.59132	hsa04360	Axon guidance: PTK2	N-hsa04360-18	PTK2	1	5747	PTK2	PTK2	PTK2	0.711373	6.4971	1.9401	0.0524244	0.15261	-5.10469	no_de	NA	NA	0.385498	0.566	1.76 (1.23-2.52)	1.76	1.23	2.52	9.56	0.598	0.00199	0.13
MPNST	P-hsa04360-18	0.0245368	0.409848	1.70065	0.0890721	0.193666	-6.55275	no_de	NA	NA	0.00076167	16.6	16300000 (2910-9.11e+10)	16300000	2910	91100000000	14.2	0.611	0.000162	0.0178	0.59132	hsa04360	Axon guidance: PTK2	N-hsa04360-47 54	EFNB1 RGS3	1	1947	EFNB1	NA	NA	1.69798	4.96971	3.12786	0.00177116	0.011068	-2.10955	up	4	NA	1.48191	0.144	1.15 (0.967-1.38)	1.15	0.967	1.38	2.54	0.557	0.111	0.512
MPNST	P-hsa04360-18	0.0245368	0.409848	1.70065	0.0890721	0.193666	-6.55275	no_de	NA	NA	0.00076167	16.6	16300000 (2910-9.11e+10)	16300000	2910	91100000000	14.2	0.611	0.000162	0.0178	0.59132	hsa04360	Axon guidance: PTK2	N-hsa04360-47 54	EFNB1 RGS3	1	1948	EFNB2	NA	NA	2.70388	4.6622	4.15058	3.37266e-05	0.000406929	1.68927	up	2	NA	1.43604	0.185	1.2 (0.996-1.45)	1.2	0.996	1.45	3.67	0.561	0.0554	0.409
MPNST	P-hsa04015-92	0.00679171	0.321153	1.32155	0.186378	0.34079	-7.12482	no_de	NA	NA	8.58754e-05	67.8	2.7e+29 (4.1e+17-1.77e+41)	2.7e+29	4.1e+17	1.77e+41	23.8	0.663	1.06e-06	0.00116	0.426058	hsa04015	Rap1 signaling pathway: Calcium cation*	N-hsa04015-90	PLCG1	1	5335	PLCG1	PLCG1	PLCG1	0.416018	6.66917	1.15704	0.247314	0.44977	-6.34433	no_de	NA	NA	0.432798	0.943	2.57 (1.75-3.76)	2.57	1.75	3.76	23.5	0.662	1.25e-06	0.00808
MPNST	P-hsa04910-48	0.000816019	0.00400929	0.793804	0.427348	0.613014	-7.68237	no_de	NA	NA	9.66823e-07	-355	6.98e-155 (2.62e-242-1.86e-67)	6.98e-155	2.62e-242	1.86e-67	11.9	0.632	0.000548	0.0481	0.21981	hsa04910	Insulin signaling pathway: PPARGC1A	N-hsa04910-48	PPARGC1A	1	10891	PPARGC1A	PPARGC1A	PPARGC1A	-0.953178	3.32754	-0.605486	0.544884	0.730161	-6.066	no_de	NA	1	9.26394	-0.0827	0.921 (0.859-0.986)	0.921	0.859	0.986	5.52	0.601	0.0188	0.277
MPNST	P-hsa04910-48	0.000816019	0.00400929	0.793804	0.427348	0.613014	-7.68237	no_de	NA	NA	9.66823e-07	-355	6.98e-155 (2.62e-242-1.86e-67)	6.98e-155	2.62e-242	1.86e-67	11.9	0.632	0.000548	0.0481	0.21981	hsa04910	Insulin signaling pathway: PPARGC1A	N-hsa04910-28	FOXO1	1	2308	FOXO1	NA	NA	0.649344	6.21526	0.68383	0.494115	0.692077	-6.58681	no_de	NA	1	1.40979	-0.339	0.712 (0.585-0.868)	0.712	0.585	0.868	11.4	0.603	0.000756	0.083
MPNST	P-hsa04910-48	0.000816019	0.00400929	0.793804	0.427348	0.613014	-7.68237	no_de	NA	NA	9.66823e-07	-355	6.98e-155 (2.62e-242-1.86e-67)	6.98e-155	2.62e-242	1.86e-67	11.9	0.632	0.000548	0.0481	0.21981	hsa04910	Insulin signaling pathway: PPARGC1A	N-hsa04910-51	AKT3	-1	208	AKT2	NA	NA	1.03691	7.10059	3.30076	0.000971135	0.00678612	-1.62074	up	1	1	0.307914	0.196	1.22 (0.812-1.82)	1.22	0.812	1.82	0.9	0.511	0.342	0.739
MPNST	P-hsa04910-48	0.000816019	0.00400929	0.793804	0.427348	0.613014	-7.68237	no_de	NA	NA	9.66823e-07	-355	6.98e-155 (2.62e-242-1.86e-67)	6.98e-155	2.62e-242	1.86e-67	11.9	0.632	0.000548	0.0481	0.21981	hsa04910	Insulin signaling pathway: PPARGC1A	N-hsa04910-52	PIK3R5	-1	23533	PIK3R5	NA	NA	9.00916	1.6997	9.2284	3.99442e-20	6.99813e-18	34.7501	up	4	NA	2.3292	-0.1	0.905 (0.785-1.04)	0.905	0.785	1.04	1.92	0.552	0.166	0.581
MPNST	P-hsa04910-48	0.000816019	0.00400929	0.793804	0.427348	0.613014	-7.68237	no_de	NA	NA	9.66823e-07	-355	6.98e-155 (2.62e-242-1.86e-67)	6.98e-155	2.62e-242	1.86e-67	11.9	0.632	0.000548	0.0481	0.21981	hsa04910	Insulin signaling pathway: PPARGC1A	N-hsa04910-52	PIK3R5	-1	5294	PIK3CG	NA	NA	12.1544	-1.16824	12.5845	9.13242e-36	9.21367e-33	67.6844	up	4	NA	3.486	0.00994	1.01 (0.911-1.12)	1.01	0.911	1.12	0.04	0.461	0.851	0.96
MPNST	P-hsa04910-48	0.000816019	0.00400929	0.793804	0.427348	0.613014	-7.68237	no_de	NA	NA	9.66823e-07	-355	6.98e-155 (2.62e-242-1.86e-67)	6.98e-155	2.62e-242	1.86e-67	11.9	0.632	0.000548	0.0481	0.21981	hsa04910	Insulin signaling pathway: PPARGC1A	N-hsa04910-52	PIK3R5	-1	5296	PIK3R2	NA	NA	-0.211862	4.89754	-0.586447	0.557602	0.739108	-6.76198	no_de	4	NA	0.504719	0.357	1.43 (1.04-1.96)	1.43	1.04	1.96	4.89	0.591	0.027	0.316
MPNST	P-hsa04910-48	0.000816019	0.00400929	0.793804	0.427348	0.613014	-7.68237	no_de	NA	NA	9.66823e-07	-355	6.98e-155 (2.62e-242-1.86e-67)	6.98e-155	2.62e-242	1.86e-67	11.9	0.632	0.000548	0.0481	0.21981	hsa04910	Insulin signaling pathway: PPARGC1A	N-hsa04910-52	PIK3R5	-1	8503	PIK3R3	NA	NA	6.86625	4.81516	8.56224	1.46296e-17	1.8137e-15	29.1452	up	4	NA	0.566808	-0.0963	0.908 (0.673-1.23)	0.908	0.673	1.23	0.4	0.525	0.53	0.845
MPNST	P-hsa04910-48	0.000816019	0.00400929	0.793804	0.427348	0.613014	-7.68237	no_de	NA	NA	9.66823e-07	-355	6.98e-155 (2.62e-242-1.86e-67)	6.98e-155	2.62e-242	1.86e-67	11.9	0.632	0.000548	0.0481	0.21981	hsa04910	Insulin signaling pathway: PPARGC1A	N-hsa04910-64	IRS1	-1	8471	IRS4	NA	NA	10.4813	-10.7445	3.44155	0.000583218	0.00447164	-0.850067	up	2	NA	30.0531	-0.00189	0.998 (0.958-1.04)	0.998	0.958	1.04	0.01	0.467	0.927	0.981
MPNST	P-hsa04910-48	0.000816019	0.00400929	0.793804	0.427348	0.613014	-7.68237	no_de	NA	NA	9.66823e-07	-355	6.98e-155 (2.62e-242-1.86e-67)	6.98e-155	2.62e-242	1.86e-67	11.9	0.632	0.000548	0.0481	0.21981	hsa04910	Insulin signaling pathway: PPARGC1A	N-hsa04910-64	IRS1	-1	8660	IRS2	NA	NA	-2.4057	6.0903	-2.5572	0.0105817	0.0455094	-3.57201	down	NA	6	1.88745	-0.0121	0.988 (0.836-1.17)	0.988	0.836	1.17	0.02	0.505	0.887	0.97
MPNST	P-hsa04910-48	0.000816019	0.00400929	0.793804	0.427348	0.613014	-7.68237	no_de	NA	NA	9.66823e-07	-355	6.98e-155 (2.62e-242-1.86e-67)	6.98e-155	2.62e-242	1.86e-67	11.9	0.632	0.000548	0.0481	0.21981	hsa04910	Insulin signaling pathway: PPARGC1A	N-hsa04910-5	MAPK8	1	5602	MAPK10	NA	NA	4.16088	2.37566	3.43838	0.000590078	0.00451832	-0.617703	up	1	4	8.60398	-0.0635	0.938 (0.871-1.01)	0.938	0.871	1.01	2.8	0.57	0.0945	0.487
MPNST	P-hsa04910-48	0.000816019	0.00400929	0.793804	0.427348	0.613014	-7.68237	no_de	NA	NA	9.66823e-07	-355	6.98e-155 (2.62e-242-1.86e-67)	6.98e-155	2.62e-242	1.86e-67	11.9	0.632	0.000548	0.0481	0.21981	hsa04910	Insulin signaling pathway: PPARGC1A	N-hsa04910-36	INSR	-1	3643	INSR	NA	NA	1.79849	6.06051	3.71581	0.000204808	0.00186487	-0.138024	up	3	NA	0.756961	0.119	1.13 (0.857-1.48)	1.13	0.857	1.48	0.73	0.502	0.394	0.77
MPNST	P-hsa04910-48	0.000816019	0.00400929	0.793804	0.427348	0.613014	-7.68237	no_de	NA	NA	9.66823e-07	-355	6.98e-155 (2.62e-242-1.86e-67)	6.98e-155	2.62e-242	1.86e-67	11.9	0.632	0.000548	0.0481	0.21981	hsa04910	Insulin signaling pathway: PPARGC1A	N-hsa04910-8	SOCS4	1	8651	SOCS1	NA	NA	3.49801	0.897159	4.25954	2.08683e-05	0.000271604	2.36833	up	4	NA	2.06708	-0.0235	0.977 (0.834-1.14)	0.977	0.834	1.14	0.09	0.499	0.77	0.937
MPNST	P-hsa04910-48	0.000816019	0.00400929	0.793804	0.427348	0.613014	-7.68237	no_de	NA	NA	9.66823e-07	-355	6.98e-155 (2.62e-242-1.86e-67)	6.98e-155	2.62e-242	1.86e-67	11.9	0.632	0.000548	0.0481	0.21981	hsa04910	Insulin signaling pathway: PPARGC1A	N-hsa04910-8	SOCS4	1	8835	SOCS2	NA	NA	3.18872	4.30959	2.89895	0.00376073	0.0201338	-2.42262	up	2	NA	3.56049	-0.078	0.925 (0.819-1.04)	0.925	0.819	1.04	1.6	0.577	0.206	0.621
MPNST	P-hsa04910-48	0.000816019	0.00400929	0.793804	0.427348	0.613014	-7.68237	no_de	NA	NA	9.66823e-07	-355	6.98e-155 (2.62e-242-1.86e-67)	6.98e-155	2.62e-242	1.86e-67	11.9	0.632	0.000548	0.0481	0.21981	hsa04910	Insulin signaling pathway: PPARGC1A	N-hsa04910-16	INS	-1	3630	INS	NA	NA	-3.48281	-8.33944	-0.827764	0.407844	0.618019	-5.02157	no_de	NA	NA	10.0234	0.0638	1.07 (1.01-1.13)	1.07	1.01	1.13	5.17	0.546	0.0229	0.296
MPNST	P-hsa04010-15	-0.0013689	0.280798	-0.191385	0.848232	0.972191	-7.97883	no_de	NA	2	0.000163726	-31.2	2.94e-14 (6.33e-22-1.36e-06)	2.94e-14	6.33e-22	1.36e-06	12	0.62	0.000542	0.0481	0.375342	hsa04010	MAPK signaling pathway: NFKB1	N-hsa04010-15	NFKB1	1	4790	NFKB1	NFKB1	NFKB1	-1.1062	5.58351	-2.97207	0.00297239	0.0167436	-2.50891	down	NA	2	0.394486	-0.166	0.847 (0.582-1.23)	0.847	0.582	1.23	0.75	0.527	0.387	0.766
MPNST	P-hsa04010-15	-0.0013689	0.280798	-0.191385	0.848232	0.972191	-7.97883	no_de	NA	2	0.000163726	-31.2	2.94e-14 (6.33e-22-1.36e-06)	2.94e-14	6.33e-22	1.36e-06	12	0.62	0.000542	0.0481	0.375342	hsa04010	MAPK signaling pathway: NFKB1	N-hsa04010-15	NFKB1	1	4791	NFKB2	NFKB2	NA	-1.02131	5.33519	-1.72724	0.0841869	0.215577	-5.38266	no_de	NA	3	0.638162	-0.671	0.511 (0.37-0.706)	0.511	0.37	0.706	16.6	0.611	4.53e-05	0.0279
MPNST	P-hsa04010-15	-0.0013689	0.280798	-0.191385	0.848232	0.972191	-7.97883	no_de	NA	2	0.000163726	-31.2	2.94e-14 (6.33e-22-1.36e-06)	2.94e-14	6.33e-22	1.36e-06	12	0.62	0.000542	0.0481	0.375342	hsa04010	MAPK signaling pathway: NFKB1	N-hsa04010-15	NFKB1	1	5970	RELA	RELA	NA	-0.447046	6.69196	-1.37595	0.168901	0.349415	-6.04438	no_de	NA	1	0.184895	-0.74	0.477 (0.279-0.816)	0.477	0.279	0.816	7.32	0.582	0.00684	0.202
MPNST	P-hsa04010-15	-0.0013689	0.280798	-0.191385	0.848232	0.972191	-7.97883	no_de	NA	2	0.000163726	-31.2	2.94e-14 (6.33e-22-1.36e-06)	2.94e-14	6.33e-22	1.36e-06	12	0.62	0.000542	0.0481	0.375342	hsa04010	MAPK signaling pathway: NFKB1	N-hsa04010-15	NFKB1	1	5971	RELB	RELB	NA	-0.931921	3.59762	-1.22448	0.220831	0.418635	-5.97647	no_de	NA	NA	1.00078	-0.392	0.676 (0.539-0.848)	0.676	0.539	0.848	11.4	0.616	0.000725	0.0804
MPNST	P-hsa04010-15	-0.0013689	0.280798	-0.191385	0.848232	0.972191	-7.97883	no_de	NA	2	0.000163726	-31.2	2.94e-14 (6.33e-22-1.36e-06)	2.94e-14	6.33e-22	1.36e-06	12	0.62	0.000542	0.0481	0.375342	hsa04010	MAPK signaling pathway: NFKB1	N-hsa04010-16	CHUK	1	8517	IKBKG	NA	NA	-0.919021	4.56424	-3.11509	0.00184954	0.0114381	-2.0287	down	NA	2	0.402203	-0.359	0.698 (0.468-1.04)	0.698	0.468	1.04	3.09	0.567	0.0787	0.457
MPNST	P-hsa04010-15	-0.0013689	0.280798	-0.191385	0.848232	0.972191	-7.97883	no_de	NA	2	0.000163726	-31.2	2.94e-14 (6.33e-22-1.36e-06)	2.94e-14	6.33e-22	1.36e-06	12	0.62	0.000542	0.0481	0.375342	hsa04010	MAPK signaling pathway: NFKB1	N-hsa04010-80	MAP3K7	1	6885	MAP3K7	NA	NA	0.423902	5.40156	1.97547	0.0482703	0.143965	-4.95572	no_de	1	1	0.266316	0.472	1.6 (1.03-2.49)	1.6	1.03	2.49	4.38	0.599	0.0365	0.352
MPNST	P-hsa04010-15	-0.0013689	0.280798	-0.191385	0.848232	0.972191	-7.97883	no_de	NA	2	0.000163726	-31.2	2.94e-14 (6.33e-22-1.36e-06)	2.94e-14	6.33e-22	1.36e-06	12	0.62	0.000542	0.0481	0.375342	hsa04010	MAPK signaling pathway: NFKB1	N-hsa04010-126	MAP3K8	1	1326	MAP3K8	NA	NA	-1.39394	4.26155	-1.16669	0.243394	0.444909	-5.77143	no_de	NA	4	1.98661	-0.226	0.798 (0.688-0.926)	0.798	0.688	0.926	8.86	0.609	0.00292	0.147
MPNST	P-hsa04010-15	-0.0013689	0.280798	-0.191385	0.848232	0.972191	-7.97883	no_de	NA	2	0.000163726	-31.2	2.94e-14 (6.33e-22-1.36e-06)	2.94e-14	6.33e-22	1.36e-06	12	0.62	0.000542	0.0481	0.375342	hsa04010	MAPK signaling pathway: NFKB1	N-hsa04010-123 125	MAPK8IP3 MAP3K1	1	23162	MAPK8IP3	NA	NA	-1.08345	6.62835	-2.29531	0.0217574	0.079354	-4.29761	no_de	NA	5	0.790426	0.316	1.37 (1.05-1.79)	1.37	1.05	1.79	5.42	0.554	0.0199	0.28
MPNST	P-hsa04010-15	-0.0013689	0.280798	-0.191385	0.848232	0.972191	-7.97883	no_de	NA	2	0.000163726	-31.2	2.94e-14 (6.33e-22-1.36e-06)	2.94e-14	6.33e-22	1.36e-06	12	0.62	0.000542	0.0481	0.375342	hsa04010	MAPK signaling pathway: NFKB1	N-hsa04010-123 125	MAPK8IP3 MAP3K1	1	4214	MAP3K1	NA	NA	3.10154	3.62086	6.41408	1.55014e-10	7.2105e-09	13.4917	up	4	NA	1.01896	0.146	1.16 (0.92-1.46)	1.16	0.92	1.46	1.55	0.553	0.213	0.627
MPNST	P-hsa04010-15	-0.0013689	0.280798	-0.191385	0.848232	0.972191	-7.97883	no_de	NA	2	0.000163726	-31.2	2.94e-14 (6.33e-22-1.36e-06)	2.94e-14	6.33e-22	1.36e-06	12	0.62	0.000542	0.0481	0.375342	hsa04010	MAPK signaling pathway: NFKB1	N-hsa04010-11	MAP4K4	1	9448	MAP4K4	NA	NA	-1.44863	6.97834	-3.82209	0.000133964	0.0013052	0.191506	down	NA	2	0.613168	0.407	1.5 (1.14-1.99)	1.5	1.14	1.99	8.15	0.62	0.00431	0.171
MPNST	P-hsa04010-15	-0.0013689	0.280798	-0.191385	0.848232	0.972191	-7.97883	no_de	NA	2	0.000163726	-31.2	2.94e-14 (6.33e-22-1.36e-06)	2.94e-14	6.33e-22	1.36e-06	12	0.62	0.000542	0.0481	0.375342	hsa04010	MAPK signaling pathway: NFKB1	N-hsa04010-105	RAC1	1	5880	RAC2	NA	NA	-1.61943	2.8598	-1.84058	0.0657437	0.180123	-4.99547	no_de	NA	1	2.89407	-0.157	0.855 (0.75-0.975)	0.855	0.75	0.975	5.48	0.561	0.0192	0.278
MPNST	P-hsa04010-15	-0.0013689	0.280798	-0.191385	0.848232	0.972191	-7.97883	no_de	NA	2	0.000163726	-31.2	2.94e-14 (6.33e-22-1.36e-06)	2.94e-14	6.33e-22	1.36e-06	12	0.62	0.000542	0.0481	0.375342	hsa04010	MAPK signaling pathway: NFKB1	N-hsa04010-105	RAC1	1	5881	RAC3	NA	NA	-4.2856	0.827724	-4.6902	2.80359e-06	4.7718e-05	4.30386	down	NA	2	3.39249	0.174	1.19 (1.05-1.35)	1.19	1.05	1.35	7.56	0.598	0.00596	0.195
MPNST	P-hsa04010-15	-0.0013689	0.280798	-0.191385	0.848232	0.972191	-7.97883	no_de	NA	2	0.000163726	-31.2	2.94e-14 (6.33e-22-1.36e-06)	2.94e-14	6.33e-22	1.36e-06	12	0.62	0.000542	0.0481	0.375342	hsa04010	MAPK signaling pathway: NFKB1	N-hsa04010-105	RAC1	1	998	CDC42	NA	NA	-0.686411	6.83065	-2.64695	0.00814822	0.0372443	-3.56697	down	3	1	0.290418	0.381	1.46 (0.959-2.23)	1.46	0.959	2.23	3.12	0.551	0.0774	0.454
MPNST	P-hsa04010-15	-0.0013689	0.280798	-0.191385	0.848232	0.972191	-7.97883	no_de	NA	2	0.000163726	-31.2	2.94e-14 (6.33e-22-1.36e-06)	2.94e-14	6.33e-22	1.36e-06	12	0.62	0.000542	0.0481	0.375342	hsa04010	MAPK signaling pathway: NFKB1	N-hsa04010-96	CD14	1	929	CD14	NA	NA	4.28898	4.18783	4.62816	3.78446e-06	6.21007e-05	3.64764	up	4	NA	4.48432	-0.0819	0.921 (0.834-1.02)	0.921	0.834	1.02	2.59	0.556	0.107	0.505
MPNST	P-hsa04010-15	-0.0013689	0.280798	-0.191385	0.848232	0.972191	-7.97883	no_de	NA	2	0.000163726	-31.2	2.94e-14 (6.33e-22-1.36e-06)	2.94e-14	6.33e-22	1.36e-06	12	0.62	0.000542	0.0481	0.375342	hsa04010	MAPK signaling pathway: NFKB1	N-hsa04010-99	IL1R1	1	3554	IL1R1	NA	NA	-4.04445	6.93341	-4.98497	6.4106e-07	1.32552e-05	5.34888	down	NA	2	3.13771	-0.0566	0.945 (0.836-1.07)	0.945	0.836	1.07	0.82	0.517	0.364	0.753
MPNST	P-hsa04010-15	-0.0013689	0.280798	-0.191385	0.848232	0.972191	-7.97883	no_de	NA	2	0.000163726	-31.2	2.94e-14 (6.33e-22-1.36e-06)	2.94e-14	6.33e-22	1.36e-06	12	0.62	0.000542	0.0481	0.375342	hsa04010	MAPK signaling pathway: NFKB1	N-hsa04010-100	TNFRSF1A	1	7132	TNFRSF1A	NA	NA	-1.3033	7.18675	-2.86172	0.00423136	0.0221113	-2.96146	down	NA	4	0.518452	-0.266	0.767 (0.557-1.06)	0.767	0.557	1.06	2.64	0.523	0.104	0.501
MPNST	P-hsa04010-15	-0.0013689	0.280798	-0.191385	0.848232	0.972191	-7.97883	no_de	NA	2	0.000163726	-31.2	2.94e-14 (6.33e-22-1.36e-06)	2.94e-14	6.33e-22	1.36e-06	12	0.62	0.000542	0.0481	0.375342	hsa04010	MAPK signaling pathway: NFKB1	N-hsa04010-102	IL1A	1	3552	IL1A	NA	NA	4.94482	-8.09894	1.27132	0.203677	0.396538	-4.67214	no_de	1	NA	15.4508	-0.0671	0.935 (0.891-0.981)	0.935	0.891	0.981	7.52	0.622	0.0061	0.196
SS	P-hsa04664-47	0.0866082	0.316298	2.74659	0.00604385	0.0197505	-4.51228	up	3	NA	0.00679792	-5.29	0.00502 (0.000483-0.0522)	0.00502	0.000483	0.0522	19.6	0.664	9.32e-06	0.00474	0.41165	hsa04664	Fc epsilon RI signaling pathway: MAPK8	N-hsa04664-47	MAPK8	1	5599	MAPK8	MAPK8	MAPK8	NA	NA	NA	NA	NA	NA	NA	NA	NA	NA	NA	NA	NA	NA	NA	NA	NA	NA	NA
SS	P-hsa04664-47	0.0866082	0.316298	2.74659	0.00604385	0.0197505	-4.51228	up	3	NA	0.00679792	-5.29	0.00502 (0.000483-0.0522)	0.00502	0.000483	0.0522	19.6	0.664	9.32e-06	0.00474	0.41165	hsa04664	Fc epsilon RI signaling pathway: MAPK8	N-hsa04664-47	MAPK8	1	5601	MAPK9	MAPK9	NA	-0.74227	5.28024	-3.28591	0.00102369	0.00501525	-1.73344	down	1	1	0.367376	-0.0331	0.967 (0.67-1.4)	0.967	0.67	1.4	0.03	0.484	0.86	0.962
SS	P-hsa04664-47	0.0866082	0.316298	2.74659	0.00604385	0.0197505	-4.51228	up	3	NA	0.00679792	-5.29	0.00502 (0.000483-0.0522)	0.00502	0.000483	0.0522	19.6	0.664	9.32e-06	0.00474	0.41165	hsa04664	Fc epsilon RI signaling pathway: MAPK8	N-hsa04664-26	MAP2K7	1	5609	MAP2K7	NA	NA	1.00679	5.6278	4.50421	6.81691e-06	6.60428e-05	2.89718	up	3	NA	0.240886	-0.116	0.891 (0.555-1.43)	0.891	0.555	1.43	0.23	0.521	0.631	0.889
SS	P-hsa04664-47	0.0866082	0.316298	2.74659	0.00604385	0.0197505	-4.51228	up	3	NA	0.00679792	-5.29	0.00502 (0.000483-0.0522)	0.00502	0.000483	0.0522	19.6	0.664	9.32e-06	0.00474	0.41165	hsa04664	Fc epsilon RI signaling pathway: MAPK8	N-hsa04664-48	RAC1	1	5880	RAC2	NA	NA	-4.04685	2.8598	-5.32134	1.07596e-07	1.6345e-06	7.17026	down	NA	1	2.89407	-0.157	0.855 (0.75-0.975)	0.855	0.75	0.975	5.48	0.561	0.0192	0.278
SS	P-hsa04664-47	0.0866082	0.316298	2.74659	0.00604385	0.0197505	-4.51228	up	3	NA	0.00679792	-5.29	0.00502 (0.000483-0.0522)	0.00502	0.000483	0.0522	19.6	0.664	9.32e-06	0.00474	0.41165	hsa04664	Fc epsilon RI signaling pathway: MAPK8	N-hsa04664-48	RAC1	1	5881	RAC3	NA	NA	0.451022	0.827724	0.650273	0.515547	0.669739	-6.35329	no_de	NA	2	3.39249	0.174	1.19 (1.05-1.35)	1.19	1.05	1.35	7.56	0.598	0.00596	0.195
SS	P-hsa04664-47	0.0866082	0.316298	2.74659	0.00604385	0.0197505	-4.51228	up	3	NA	0.00679792	-5.29	0.00502 (0.000483-0.0522)	0.00502	0.000483	0.0522	19.6	0.664	9.32e-06	0.00474	0.41165	hsa04664	Fc epsilon RI signaling pathway: MAPK8	N-hsa04664-29	PIK3R5	1	23533	PIK3R5	NA	NA	6.69504	1.6997	7.66187	2.19456e-14	1.10896e-12	22.0426	up	4	NA	2.3292	-0.1	0.905 (0.785-1.04)	0.905	0.785	1.04	1.92	0.552	0.166	0.581
SS	P-hsa04664-47	0.0866082	0.316298	2.74659	0.00604385	0.0197505	-4.51228	up	3	NA	0.00679792	-5.29	0.00502 (0.000483-0.0522)	0.00502	0.000483	0.0522	19.6	0.664	9.32e-06	0.00474	0.41165	hsa04664	Fc epsilon RI signaling pathway: MAPK8	N-hsa04664-29	PIK3R5	1	5294	PIK3CG	NA	NA	8.14352	-1.16824	8.42794	4.57213e-17	3.19263e-15	27.2068	up	4	NA	3.486	0.00994	1.01 (0.911-1.12)	1.01	0.911	1.12	0.04	0.461	0.851	0.96
SS	P-hsa04664-47	0.0866082	0.316298	2.74659	0.00604385	0.0197505	-4.51228	up	3	NA	0.00679792	-5.29	0.00502 (0.000483-0.0522)	0.00502	0.000483	0.0522	19.6	0.664	9.32e-06	0.00474	0.41165	hsa04664	Fc epsilon RI signaling pathway: MAPK8	N-hsa04664-29	PIK3R5	1	5296	PIK3R2	NA	NA	0.0392067	4.89754	0.138604	0.889768	0.934901	-7.12554	no_de	4	NA	0.504719	0.357	1.43 (1.04-1.96)	1.43	1.04	1.96	4.89	0.591	0.027	0.316
SS	P-hsa04664-47	0.0866082	0.316298	2.74659	0.00604385	0.0197505	-4.51228	up	3	NA	0.00679792	-5.29	0.00502 (0.000483-0.0522)	0.00502	0.000483	0.0522	19.6	0.664	9.32e-06	0.00474	0.41165	hsa04664	Fc epsilon RI signaling pathway: MAPK8	N-hsa04664-29	PIK3R5	1	8503	PIK3R3	NA	NA	5.90315	4.81516	10.3026	1.22178e-24	1.96412e-22	45.0611	up	4	NA	0.566808	-0.0963	0.908 (0.673-1.23)	0.908	0.673	1.23	0.4	0.525	0.53	0.845
SS	P-hsa04664-47	0.0866082	0.316298	2.74659	0.00604385	0.0197505	-4.51228	up	3	NA	0.00679792	-5.29	0.00502 (0.000483-0.0522)	0.00502	0.000483	0.0522	19.6	0.664	9.32e-06	0.00474	0.41165	hsa04664	Fc epsilon RI signaling pathway: MAPK8	N-hsa04664-49	VAV3	1	10451	VAV3	NA	NA	1.92635	1.29656	2.6652	0.00771958	0.0272144	-3.02588	up	5	NA	2.07842	0.0208	1.02 (0.876-1.19)	1.02	0.876	1.19	0.07	0.506	0.789	0.943
SS	P-hsa04664-47	0.0866082	0.316298	2.74659	0.00604385	0.0197505	-4.51228	up	3	NA	0.00679792	-5.29	0.00502 (0.000483-0.0522)	0.00502	0.000483	0.0522	19.6	0.664	9.32e-06	0.00474	0.41165	hsa04664	Fc epsilon RI signaling pathway: MAPK8	N-hsa04664-49	VAV3	1	7409	VAV1	NA	NA	7.40999	0.581321	9.18677	5.84729e-20	5.53657e-18	34.3777	up	4	NA	3.62851	-0.114	0.892 (0.797-0.999)	0.892	0.797	0.999	3.92	0.573	0.0476	0.387
SS	P-hsa04664-47	0.0866082	0.316298	2.74659	0.00604385	0.0197505	-4.51228	up	3	NA	0.00679792	-5.29	0.00502 (0.000483-0.0522)	0.00502	0.000483	0.0522	19.6	0.664	9.32e-06	0.00474	0.41165	hsa04664	Fc epsilon RI signaling pathway: MAPK8	N-hsa04664-32	LCP2	1	3937	LCP2	NA	NA	8.05555	2.47984	13.361	5.08994e-40	3.30936e-37	79.7782	up	4	NA	2.21079	-0.135	0.873 (0.757-1.01)	0.873	0.757	1.01	3.42	0.571	0.0646	0.431
SS	P-hsa04664-47	0.0866082	0.316298	2.74659	0.00604385	0.0197505	-4.51228	up	3	NA	0.00679792	-5.29	0.00502 (0.000483-0.0522)	0.00502	0.000483	0.0522	19.6	0.664	9.32e-06	0.00474	0.41165	hsa04664	Fc epsilon RI signaling pathway: MAPK8	N-hsa04664-34 15 16 39	SYK MS4A2 FCER1A FCER1G	1	6850	SYK	NA	NA	6.12796	1.98123	8.27055	1.70088e-16	1.07482e-14	26.7629	up	4	NA	2.76743	-0.125	0.883 (0.781-0.998)	0.883	0.781	0.998	3.97	0.572	0.0464	0.382
SS	P-hsa04664-47	0.0866082	0.316298	2.74659	0.00604385	0.0197505	-4.51228	up	3	NA	0.00679792	-5.29	0.00502 (0.000483-0.0522)	0.00502	0.000483	0.0522	19.6	0.664	9.32e-06	0.00474	0.41165	hsa04664	Fc epsilon RI signaling pathway: MAPK8	N-hsa04664-34 15 16 39	SYK MS4A2 FCER1A FCER1G	1	2206	MS4A2	NA	NA	2.88406	-0.86501	1.30156	0.19313	0.343793	-5.09292	no_de	NA	3	23.3771	-0.0805	0.923 (0.886-0.961)	0.923	0.886	0.961	15.2	0.638	9.66e-05	0.0382
SS	P-hsa04664-47	0.0866082	0.316298	2.74659	0.00604385	0.0197505	-4.51228	up	3	NA	0.00679792	-5.29	0.00502 (0.000483-0.0522)	0.00502	0.000483	0.0522	19.6	0.664	9.32e-06	0.00474	0.41165	hsa04664	Fc epsilon RI signaling pathway: MAPK8	N-hsa04664-34 15 16 39	SYK MS4A2 FCER1A FCER1G	1	2205	FCER1A	NA	NA	5.02856	-2.39728	2.50901	0.012139	0.0395196	-2.96484	up	2	NA	11.0172	-0.0755	0.927 (0.88-0.978)	0.927	0.88	0.978	7.86	0.64	0.00505	0.181
SS	P-hsa04664-47	0.0866082	0.316298	2.74659	0.00604385	0.0197505	-4.51228	up	3	NA	0.00679792	-5.29	0.00502 (0.000483-0.0522)	0.00502	0.000483	0.0522	19.6	0.664	9.32e-06	0.00474	0.41165	hsa04664	Fc epsilon RI signaling pathway: MAPK8	N-hsa04664-34 15 16 39	SYK MS4A2 FCER1A FCER1G	1	2207	FCER1G	NA	NA	2.63017	2.91318	3.12053	0.00181574	0.00815134	-1.99711	up	4	NA	3.69169	-0.0796	0.924 (0.828-1.03)	0.924	0.828	1.03	2.03	0.548	0.154	0.569
SS	P-hsa04664-47	0.0866082	0.316298	2.74659	0.00604385	0.0197505	-4.51228	up	3	NA	0.00679792	-5.29	0.00502 (0.000483-0.0522)	0.00502	0.000483	0.0522	19.6	0.664	9.32e-06	0.00474	0.41165	hsa04664	Fc epsilon RI signaling pathway: MAPK8	N-hsa04664-31	GAB2	1	9846	GAB2	NA	NA	0.566682	5.22957	1.29727	0.194599	0.345736	-6.20822	no_de	5	NA	1.17631	-0.225	0.799 (0.657-0.97)	0.799	0.657	0.97	5.12	0.575	0.0236	0.299
SS	P-hsa04664-47	0.0866082	0.316298	2.74659	0.00604385	0.0197505	-4.51228	up	3	NA	0.00679792	-5.29	0.00502 (0.000483-0.0522)	0.00502	0.000483	0.0522	19.6	0.664	9.32e-06	0.00474	0.41165	hsa04664	Fc epsilon RI signaling pathway: MAPK8	N-hsa04664-17	FYN	1	2534	FYN	NA	NA	-1.24492	5.67347	-3.44978	0.000565765	0.00303449	-1.21314	down	4	1	1.5621	-0.0189	0.981 (0.815-1.18)	0.981	0.815	1.18	0.04	0.536	0.841	0.956
SS	P-hsa04664-3 4 5	0.0151548	0.0277926	2.70279	0.00689976	0.0218958	-4.63139	up	2	NA	0.000104002	-45.3	2.06e-20 (2.74e-29-1.54e-11)	2.06e-20	2.74e-29	1.54e-11	18.9	0.645	1.38e-05	0.00474	0.60311	hsa04664	Fc epsilon RI signaling pathway: FCER1G MS4A2 FCER1A	N-hsa04664-3 4 5	FCER1G MS4A2 FCER1A	1	2207	FCER1G	FCER1G	FCER1G	2.63017	2.91318	3.12053	0.00181574	0.00815134	-1.99711	up	4	NA	3.69169	-0.0796	0.924 (0.828-1.03)	0.924	0.828	1.03	2.03	0.548	0.154	0.569
SS	P-hsa04664-3 4 5	0.0151548	0.0277926	2.70279	0.00689976	0.0218958	-4.63139	up	2	NA	0.000104002	-45.3	2.06e-20 (2.74e-29-1.54e-11)	2.06e-20	2.74e-29	1.54e-11	18.9	0.645	1.38e-05	0.00474	0.60311	hsa04664	Fc epsilon RI signaling pathway: FCER1G MS4A2 FCER1A	N-hsa04664-3 4 5	FCER1G MS4A2 FCER1A	1	2206	MS4A2	MS4A2	MS4A2	2.88406	-0.86501	1.30156	0.19313	0.343793	-5.09292	no_de	NA	3	23.3771	-0.0805	0.923 (0.886-0.961)	0.923	0.886	0.961	15.2	0.638	9.66e-05	0.0382
SS	P-hsa04664-3 4 5	0.0151548	0.0277926	2.70279	0.00689976	0.0218958	-4.63139	up	2	NA	0.000104002	-45.3	2.06e-20 (2.74e-29-1.54e-11)	2.06e-20	2.74e-29	1.54e-11	18.9	0.645	1.38e-05	0.00474	0.60311	hsa04664	Fc epsilon RI signaling pathway: FCER1G MS4A2 FCER1A	N-hsa04664-3 4 5	FCER1G MS4A2 FCER1A	1	2205	FCER1A	FCER1A	FCER1A	5.02856	-2.39728	2.50901	0.012139	0.0395196	-2.96484	up	2	NA	11.0172	-0.0755	0.927 (0.88-0.978)	0.927	0.88	0.978	7.86	0.64	0.00505	0.181
SS	P-hsa04664-25	0.0796792	0.325684	2.35776	0.0184247	0.0497058	-5.50289	up	3	NA	0.00687133	-5.26	0.00521 (0.000449-0.0604)	0.00521	0.000449	0.0604	17.7	0.649	2.61e-05	0.00573	0.525862	hsa04664	Fc epsilon RI signaling pathway: MAPK14	N-hsa04664-25	MAPK14	1	1432	MAPK14	MAPK14	MAPK14	NA	NA	NA	NA	NA	NA	NA	NA	NA	NA	NA	NA	NA	NA	NA	NA	NA	NA	NA
SS	P-hsa04664-25	0.0796792	0.325684	2.35776	0.0184247	0.0497058	-5.50289	up	3	NA	0.00687133	-5.26	0.00521 (0.000449-0.0604)	0.00521	0.000449	0.0604	17.7	0.649	2.61e-05	0.00573	0.525862	hsa04664	Fc epsilon RI signaling pathway: MAPK14	N-hsa04664-25	MAPK14	1	5603	MAPK13	MAPK13	NA	-2.43606	3.25562	-3.99483	6.56894e-05	0.000483264	1.06905	down	NA	4	2.30188	-0.023	0.977 (0.849-1.13)	0.977	0.849	1.13	0.1	0.478	0.749	0.931
SS	P-hsa04664-25	0.0796792	0.325684	2.35776	0.0184247	0.0497058	-5.50289	up	3	NA	0.00687133	-5.26	0.00521 (0.000449-0.0604)	0.00521	0.000449	0.0604	17.7	0.649	2.61e-05	0.00573	0.525862	hsa04664	Fc epsilon RI signaling pathway: MAPK14	N-hsa04664-27	MAP2K3	1	5606	MAP2K3	NA	NA	-1.39289	5.74821	-2.77921	0.00546983	0.0204755	-3.30488	down	NA	1	0.575346	-0.0566	0.945 (0.711-1.26)	0.945	0.711	1.26	0.15	0.512	0.697	0.915
SS	P-hsa04664-25	0.0796792	0.325684	2.35776	0.0184247	0.0497058	-5.50289	up	3	NA	0.00687133	-5.26	0.00521 (0.000449-0.0604)	0.00521	0.000449	0.0604	17.7	0.649	2.61e-05	0.00573	0.525862	hsa04664	Fc epsilon RI signaling pathway: MAPK14	N-hsa04664-27	MAP2K3	1	5608	MAP2K6	NA	NA	2.74772	1.41567	3.29889	0.000977626	0.00482729	-1.12182	up	2	NA	2.89537	0.0195	1.02 (0.888-1.17)	1.02	0.888	1.17	0.08	0.538	0.782	0.94
SS	P-hsa04664-25	0.0796792	0.325684	2.35776	0.0184247	0.0497058	-5.50289	up	3	NA	0.00687133	-5.26	0.00521 (0.000449-0.0604)	0.00521	0.000449	0.0604	17.7	0.649	2.61e-05	0.00573	0.525862	hsa04664	Fc epsilon RI signaling pathway: MAPK14	N-hsa04664-48	RAC1	1	5880	RAC2	NA	NA	-4.04685	2.8598	-5.32134	1.07596e-07	1.6345e-06	7.17026	down	NA	1	2.89407	-0.157	0.855 (0.75-0.975)	0.855	0.75	0.975	5.48	0.561	0.0192	0.278
SS	P-hsa04664-25	0.0796792	0.325684	2.35776	0.0184247	0.0497058	-5.50289	up	3	NA	0.00687133	-5.26	0.00521 (0.000449-0.0604)	0.00521	0.000449	0.0604	17.7	0.649	2.61e-05	0.00573	0.525862	hsa04664	Fc epsilon RI signaling pathway: MAPK14	N-hsa04664-48	RAC1	1	5881	RAC3	NA	NA	0.451022	0.827724	0.650273	0.515547	0.669739	-6.35329	no_de	NA	2	3.39249	0.174	1.19 (1.05-1.35)	1.19	1.05	1.35	7.56	0.598	0.00596	0.195
SS	P-hsa04664-25	0.0796792	0.325684	2.35776	0.0184247	0.0497058	-5.50289	up	3	NA	0.00687133	-5.26	0.00521 (0.000449-0.0604)	0.00521	0.000449	0.0604	17.7	0.649	2.61e-05	0.00573	0.525862	hsa04664	Fc epsilon RI signaling pathway: MAPK14	N-hsa04664-29	PIK3R5	1	23533	PIK3R5	NA	NA	6.69504	1.6997	7.66187	2.19456e-14	1.10896e-12	22.0426	up	4	NA	2.3292	-0.1	0.905 (0.785-1.04)	0.905	0.785	1.04	1.92	0.552	0.166	0.581
SS	P-hsa04664-25	0.0796792	0.325684	2.35776	0.0184247	0.0497058	-5.50289	up	3	NA	0.00687133	-5.26	0.00521 (0.000449-0.0604)	0.00521	0.000449	0.0604	17.7	0.649	2.61e-05	0.00573	0.525862	hsa04664	Fc epsilon RI signaling pathway: MAPK14	N-hsa04664-29	PIK3R5	1	5294	PIK3CG	NA	NA	8.14352	-1.16824	8.42794	4.57213e-17	3.19263e-15	27.2068	up	4	NA	3.486	0.00994	1.01 (0.911-1.12)	1.01	0.911	1.12	0.04	0.461	0.851	0.96
SS	P-hsa04664-25	0.0796792	0.325684	2.35776	0.0184247	0.0497058	-5.50289	up	3	NA	0.00687133	-5.26	0.00521 (0.000449-0.0604)	0.00521	0.000449	0.0604	17.7	0.649	2.61e-05	0.00573	0.525862	hsa04664	Fc epsilon RI signaling pathway: MAPK14	N-hsa04664-29	PIK3R5	1	5296	PIK3R2	NA	NA	0.0392067	4.89754	0.138604	0.889768	0.934901	-7.12554	no_de	4	NA	0.504719	0.357	1.43 (1.04-1.96)	1.43	1.04	1.96	4.89	0.591	0.027	0.316
SS	P-hsa04664-25	0.0796792	0.325684	2.35776	0.0184247	0.0497058	-5.50289	up	3	NA	0.00687133	-5.26	0.00521 (0.000449-0.0604)	0.00521	0.000449	0.0604	17.7	0.649	2.61e-05	0.00573	0.525862	hsa04664	Fc epsilon RI signaling pathway: MAPK14	N-hsa04664-29	PIK3R5	1	8503	PIK3R3	NA	NA	5.90315	4.81516	10.3026	1.22178e-24	1.96412e-22	45.0611	up	4	NA	0.566808	-0.0963	0.908 (0.673-1.23)	0.908	0.673	1.23	0.4	0.525	0.53	0.845
SS	P-hsa04664-25	0.0796792	0.325684	2.35776	0.0184247	0.0497058	-5.50289	up	3	NA	0.00687133	-5.26	0.00521 (0.000449-0.0604)	0.00521	0.000449	0.0604	17.7	0.649	2.61e-05	0.00573	0.525862	hsa04664	Fc epsilon RI signaling pathway: MAPK14	N-hsa04664-49	VAV3	1	10451	VAV3	NA	NA	1.92635	1.29656	2.6652	0.00771958	0.0272144	-3.02588	up	5	NA	2.07842	0.0208	1.02 (0.876-1.19)	1.02	0.876	1.19	0.07	0.506	0.789	0.943
SS	P-hsa04664-25	0.0796792	0.325684	2.35776	0.0184247	0.0497058	-5.50289	up	3	NA	0.00687133	-5.26	0.00521 (0.000449-0.0604)	0.00521	0.000449	0.0604	17.7	0.649	2.61e-05	0.00573	0.525862	hsa04664	Fc epsilon RI signaling pathway: MAPK14	N-hsa04664-49	VAV3	1	7409	VAV1	NA	NA	7.40999	0.581321	9.18677	5.84729e-20	5.53657e-18	34.3777	up	4	NA	3.62851	-0.114	0.892 (0.797-0.999)	0.892	0.797	0.999	3.92	0.573	0.0476	0.387
SS	P-hsa04664-25	0.0796792	0.325684	2.35776	0.0184247	0.0497058	-5.50289	up	3	NA	0.00687133	-5.26	0.00521 (0.000449-0.0604)	0.00521	0.000449	0.0604	17.7	0.649	2.61e-05	0.00573	0.525862	hsa04664	Fc epsilon RI signaling pathway: MAPK14	N-hsa04664-32	LCP2	1	3937	LCP2	NA	NA	8.05555	2.47984	13.361	5.08994e-40	3.30936e-37	79.7782	up	4	NA	2.21079	-0.135	0.873 (0.757-1.01)	0.873	0.757	1.01	3.42	0.571	0.0646	0.431
SS	P-hsa04664-25	0.0796792	0.325684	2.35776	0.0184247	0.0497058	-5.50289	up	3	NA	0.00687133	-5.26	0.00521 (0.000449-0.0604)	0.00521	0.000449	0.0604	17.7	0.649	2.61e-05	0.00573	0.525862	hsa04664	Fc epsilon RI signaling pathway: MAPK14	N-hsa04664-34 15 16 39	SYK MS4A2 FCER1A FCER1G	1	6850	SYK	NA	NA	6.12796	1.98123	8.27055	1.70088e-16	1.07482e-14	26.7629	up	4	NA	2.76743	-0.125	0.883 (0.781-0.998)	0.883	0.781	0.998	3.97	0.572	0.0464	0.382
SS	P-hsa04664-25	0.0796792	0.325684	2.35776	0.0184247	0.0497058	-5.50289	up	3	NA	0.00687133	-5.26	0.00521 (0.000449-0.0604)	0.00521	0.000449	0.0604	17.7	0.649	2.61e-05	0.00573	0.525862	hsa04664	Fc epsilon RI signaling pathway: MAPK14	N-hsa04664-34 15 16 39	SYK MS4A2 FCER1A FCER1G	1	2206	MS4A2	NA	NA	2.88406	-0.86501	1.30156	0.19313	0.343793	-5.09292	no_de	NA	3	23.3771	-0.0805	0.923 (0.886-0.961)	0.923	0.886	0.961	15.2	0.638	9.66e-05	0.0382
SS	P-hsa04664-25	0.0796792	0.325684	2.35776	0.0184247	0.0497058	-5.50289	up	3	NA	0.00687133	-5.26	0.00521 (0.000449-0.0604)	0.00521	0.000449	0.0604	17.7	0.649	2.61e-05	0.00573	0.525862	hsa04664	Fc epsilon RI signaling pathway: MAPK14	N-hsa04664-34 15 16 39	SYK MS4A2 FCER1A FCER1G	1	2205	FCER1A	NA	NA	5.02856	-2.39728	2.50901	0.012139	0.0395196	-2.96484	up	2	NA	11.0172	-0.0755	0.927 (0.88-0.978)	0.927	0.88	0.978	7.86	0.64	0.00505	0.181
SS	P-hsa04664-25	0.0796792	0.325684	2.35776	0.0184247	0.0497058	-5.50289	up	3	NA	0.00687133	-5.26	0.00521 (0.000449-0.0604)	0.00521	0.000449	0.0604	17.7	0.649	2.61e-05	0.00573	0.525862	hsa04664	Fc epsilon RI signaling pathway: MAPK14	N-hsa04664-34 15 16 39	SYK MS4A2 FCER1A FCER1G	1	2207	FCER1G	NA	NA	2.63017	2.91318	3.12053	0.00181574	0.00815134	-1.99711	up	4	NA	3.69169	-0.0796	0.924 (0.828-1.03)	0.924	0.828	1.03	2.03	0.548	0.154	0.569
SS	P-hsa04664-25	0.0796792	0.325684	2.35776	0.0184247	0.0497058	-5.50289	up	3	NA	0.00687133	-5.26	0.00521 (0.000449-0.0604)	0.00521	0.000449	0.0604	17.7	0.649	2.61e-05	0.00573	0.525862	hsa04664	Fc epsilon RI signaling pathway: MAPK14	N-hsa04664-31	GAB2	1	9846	GAB2	NA	NA	0.566682	5.22957	1.29727	0.194599	0.345736	-6.20822	no_de	5	NA	1.17631	-0.225	0.799 (0.657-0.97)	0.799	0.657	0.97	5.12	0.575	0.0236	0.299
SS	P-hsa04664-25	0.0796792	0.325684	2.35776	0.0184247	0.0497058	-5.50289	up	3	NA	0.00687133	-5.26	0.00521 (0.000449-0.0604)	0.00521	0.000449	0.0604	17.7	0.649	2.61e-05	0.00573	0.525862	hsa04664	Fc epsilon RI signaling pathway: MAPK14	N-hsa04664-17	FYN	1	2534	FYN	NA	NA	-1.24492	5.67347	-3.44978	0.000565765	0.00303449	-1.21314	down	4	1	1.5621	-0.0189	0.981 (0.815-1.18)	0.981	0.815	1.18	0.04	0.536	0.841	0.956
SS	P-hsa04664-23	0.0563402	0.331484	2.06888	0.0386097	0.0886893	-6.14136	no_de	1	NA	0.00446984	-6.44	0.0016 (8.49e-05-0.0302)	0.0016	8.49e-05	0.0302	18.5	0.667	1.73e-05	0.00474	0.342888	hsa04664	Fc epsilon RI signaling pathway: AKT3	N-hsa04664-23	AKT3	1	10000	AKT3	AKT3	AKT3	NA	NA	NA	NA	NA	NA	NA	NA	NA	NA	NA	NA	NA	NA	NA	NA	NA	NA	NA
SS	P-hsa04664-23	0.0563402	0.331484	2.06888	0.0386097	0.0886893	-6.14136	no_de	1	NA	0.00446984	-6.44	0.0016 (8.49e-05-0.0302)	0.0016	8.49e-05	0.0302	18.5	0.667	1.73e-05	0.00474	0.342888	hsa04664	Fc epsilon RI signaling pathway: AKT3	N-hsa04664-23	AKT3	1	207	AKT1	AKT1	NA	-0.540871	7.13227	-2.43076	0.0151027	0.0471485	-4.3461	down	NA	1	0.230912	0.0199	1.02 (0.65-1.6)	1.02	0.65	1.6	0.01	0.522	0.931	0.982
SS	P-hsa04664-23	0.0563402	0.331484	2.06888	0.0386097	0.0886893	-6.14136	no_de	1	NA	0.00446984	-6.44	0.0016 (8.49e-05-0.0302)	0.0016	8.49e-05	0.0302	18.5	0.667	1.73e-05	0.00474	0.342888	hsa04664	Fc epsilon RI signaling pathway: AKT3	N-hsa04664-29	PIK3R5	1	23533	PIK3R5	NA	NA	6.69504	1.6997	7.66187	2.19456e-14	1.10896e-12	22.0426	up	4	NA	2.3292	-0.1	0.905 (0.785-1.04)	0.905	0.785	1.04	1.92	0.552	0.166	0.581
SS	P-hsa04664-23	0.0563402	0.331484	2.06888	0.0386097	0.0886893	-6.14136	no_de	1	NA	0.00446984	-6.44	0.0016 (8.49e-05-0.0302)	0.0016	8.49e-05	0.0302	18.5	0.667	1.73e-05	0.00474	0.342888	hsa04664	Fc epsilon RI signaling pathway: AKT3	N-hsa04664-29	PIK3R5	1	5294	PIK3CG	NA	NA	8.14352	-1.16824	8.42794	4.57213e-17	3.19263e-15	27.2068	up	4	NA	3.486	0.00994	1.01 (0.911-1.12)	1.01	0.911	1.12	0.04	0.461	0.851	0.96
SS	P-hsa04664-23	0.0563402	0.331484	2.06888	0.0386097	0.0886893	-6.14136	no_de	1	NA	0.00446984	-6.44	0.0016 (8.49e-05-0.0302)	0.0016	8.49e-05	0.0302	18.5	0.667	1.73e-05	0.00474	0.342888	hsa04664	Fc epsilon RI signaling pathway: AKT3	N-hsa04664-29	PIK3R5	1	5296	PIK3R2	NA	NA	0.0392067	4.89754	0.138604	0.889768	0.934901	-7.12554	no_de	4	NA	0.504719	0.357	1.43 (1.04-1.96)	1.43	1.04	1.96	4.89	0.591	0.027	0.316
SS	P-hsa04664-23	0.0563402	0.331484	2.06888	0.0386097	0.0886893	-6.14136	no_de	1	NA	0.00446984	-6.44	0.0016 (8.49e-05-0.0302)	0.0016	8.49e-05	0.0302	18.5	0.667	1.73e-05	0.00474	0.342888	hsa04664	Fc epsilon RI signaling pathway: AKT3	N-hsa04664-29	PIK3R5	1	8503	PIK3R3	NA	NA	5.90315	4.81516	10.3026	1.22178e-24	1.96412e-22	45.0611	up	4	NA	0.566808	-0.0963	0.908 (0.673-1.23)	0.908	0.673	1.23	0.4	0.525	0.53	0.845
SS	P-hsa04664-23	0.0563402	0.331484	2.06888	0.0386097	0.0886893	-6.14136	no_de	1	NA	0.00446984	-6.44	0.0016 (8.49e-05-0.0302)	0.0016	8.49e-05	0.0302	18.5	0.667	1.73e-05	0.00474	0.342888	hsa04664	Fc epsilon RI signaling pathway: AKT3	N-hsa04664-34 15 16 39	SYK MS4A2 FCER1A FCER1G	1	6850	SYK	NA	NA	6.12796	1.98123	8.27055	1.70088e-16	1.07482e-14	26.7629	up	4	NA	2.76743	-0.125	0.883 (0.781-0.998)	0.883	0.781	0.998	3.97	0.572	0.0464	0.382
SS	P-hsa04664-23	0.0563402	0.331484	2.06888	0.0386097	0.0886893	-6.14136	no_de	1	NA	0.00446984	-6.44	0.0016 (8.49e-05-0.0302)	0.0016	8.49e-05	0.0302	18.5	0.667	1.73e-05	0.00474	0.342888	hsa04664	Fc epsilon RI signaling pathway: AKT3	N-hsa04664-34 15 16 39	SYK MS4A2 FCER1A FCER1G	1	2206	MS4A2	NA	NA	2.88406	-0.86501	1.30156	0.19313	0.343793	-5.09292	no_de	NA	3	23.3771	-0.0805	0.923 (0.886-0.961)	0.923	0.886	0.961	15.2	0.638	9.66e-05	0.0382
SS	P-hsa04664-23	0.0563402	0.331484	2.06888	0.0386097	0.0886893	-6.14136	no_de	1	NA	0.00446984	-6.44	0.0016 (8.49e-05-0.0302)	0.0016	8.49e-05	0.0302	18.5	0.667	1.73e-05	0.00474	0.342888	hsa04664	Fc epsilon RI signaling pathway: AKT3	N-hsa04664-34 15 16 39	SYK MS4A2 FCER1A FCER1G	1	2205	FCER1A	NA	NA	5.02856	-2.39728	2.50901	0.012139	0.0395196	-2.96484	up	2	NA	11.0172	-0.0755	0.927 (0.88-0.978)	0.927	0.88	0.978	7.86	0.64	0.00505	0.181
SS	P-hsa04664-23	0.0563402	0.331484	2.06888	0.0386097	0.0886893	-6.14136	no_de	1	NA	0.00446984	-6.44	0.0016 (8.49e-05-0.0302)	0.0016	8.49e-05	0.0302	18.5	0.667	1.73e-05	0.00474	0.342888	hsa04664	Fc epsilon RI signaling pathway: AKT3	N-hsa04664-34 15 16 39	SYK MS4A2 FCER1A FCER1G	1	2207	FCER1G	NA	NA	2.63017	2.91318	3.12053	0.00181574	0.00815134	-1.99711	up	4	NA	3.69169	-0.0796	0.924 (0.828-1.03)	0.924	0.828	1.03	2.03	0.548	0.154	0.569
SS	P-hsa04664-23	0.0563402	0.331484	2.06888	0.0386097	0.0886893	-6.14136	no_de	1	NA	0.00446984	-6.44	0.0016 (8.49e-05-0.0302)	0.0016	8.49e-05	0.0302	18.5	0.667	1.73e-05	0.00474	0.342888	hsa04664	Fc epsilon RI signaling pathway: AKT3	N-hsa04664-31	GAB2	1	9846	GAB2	NA	NA	0.566682	5.22957	1.29727	0.194599	0.345736	-6.20822	no_de	5	NA	1.17631	-0.225	0.799 (0.657-0.97)	0.799	0.657	0.97	5.12	0.575	0.0236	0.299
SS	P-hsa04664-23	0.0563402	0.331484	2.06888	0.0386097	0.0886893	-6.14136	no_de	1	NA	0.00446984	-6.44	0.0016 (8.49e-05-0.0302)	0.0016	8.49e-05	0.0302	18.5	0.667	1.73e-05	0.00474	0.342888	hsa04664	Fc epsilon RI signaling pathway: AKT3	N-hsa04664-17	FYN	1	2534	FYN	NA	NA	-1.24492	5.67347	-3.44978	0.000565765	0.00303449	-1.21314	down	4	1	1.5621	-0.0189	0.981 (0.815-1.18)	0.981	0.815	1.18	0.04	0.536	0.841	0.956
SS	P-hsa04360-18	0.0220545	0.409848	2.02814	0.0425997	0.0960461	-6.22471	no_de	NA	NA	0.00076167	16.6	16300000 (2910-9.11e+10)	16300000	2910	91100000000	14.2	0.611	0.000162	0.0178	0.59132	hsa04360	Axon guidance: PTK2	N-hsa04360-18	PTK2	1	5747	PTK2	PTK2	PTK2	0.102531	6.4971	0.368906	0.712214	0.81842	-7.13748	no_de	NA	NA	0.385498	0.566	1.76 (1.23-2.52)	1.76	1.23	2.52	9.56	0.598	0.00199	0.13
SS	P-hsa04360-18	0.0220545	0.409848	2.02814	0.0425997	0.0960461	-6.22471	no_de	NA	NA	0.00076167	16.6	16300000 (2910-9.11e+10)	16300000	2910	91100000000	14.2	0.611	0.000162	0.0178	0.59132	hsa04360	Axon guidance: PTK2	N-hsa04360-47 54	EFNB1 RGS3	1	1947	EFNB1	NA	NA	2.12821	4.96971	5.02357	5.25209e-07	6.82656e-06	5.35383	up	4	NA	1.48191	0.144	1.15 (0.967-1.38)	1.15	0.967	1.38	2.54	0.557	0.111	0.512
SS	P-hsa04360-18	0.0220545	0.409848	2.02814	0.0425997	0.0960461	-6.22471	no_de	NA	NA	0.00076167	16.6	16300000 (2910-9.11e+10)	16300000	2910	91100000000	14.2	0.611	0.000162	0.0178	0.59132	hsa04360	Axon guidance: PTK2	N-hsa04360-47 54	EFNB1 RGS3	1	1948	EFNB2	NA	NA	1.49737	4.6622	2.97334	0.00296016	0.0122919	-2.64002	up	2	NA	1.43604	0.185	1.2 (0.996-1.45)	1.2	0.996	1.45	3.67	0.561	0.0554	0.409
SS	P-hsa04010-15	-0.0105875	0.280798	-1.96394	0.0495934	0.105326	-6.3527	no_de	NA	2	0.000163726	-31.2	2.94e-14 (6.33e-22-1.36e-06)	2.94e-14	6.33e-22	1.36e-06	12	0.62	0.000542	0.0481	0.375342	hsa04010	MAPK signaling pathway: NFKB1	N-hsa04010-15	NFKB1	1	4790	NFKB1	NFKB1	NFKB1	-1.08523	5.58351	-3.90847	9.41348e-05	0.000661589	0.452518	down	NA	2	0.394486	-0.166	0.847 (0.582-1.23)	0.847	0.582	1.23	0.75	0.527	0.387	0.766
SS	P-hsa04010-15	-0.0105875	0.280798	-1.96394	0.0495934	0.105326	-6.3527	no_de	NA	2	0.000163726	-31.2	2.94e-14 (6.33e-22-1.36e-06)	2.94e-14	6.33e-22	1.36e-06	12	0.62	0.000542	0.0481	0.375342	hsa04010	MAPK signaling pathway: NFKB1	N-hsa04010-15	NFKB1	1	4791	NFKB2	NFKB2	NA	-0.521875	5.33519	-1.21219	0.225497	0.384513	-6.40256	no_de	NA	3	0.638162	-0.671	0.511 (0.37-0.706)	0.511	0.37	0.706	16.6	0.611	4.53e-05	0.0279
SS	P-hsa04010-15	-0.0105875	0.280798	-1.96394	0.0495934	0.105326	-6.3527	no_de	NA	2	0.000163726	-31.2	2.94e-14 (6.33e-22-1.36e-06)	2.94e-14	6.33e-22	1.36e-06	12	0.62	0.000542	0.0481	0.375342	hsa04010	MAPK signaling pathway: NFKB1	N-hsa04010-15	NFKB1	1	5970	RELA	RELA	NA	0.026366	6.69196	0.108014	0.913989	0.950848	-7.22119	no_de	NA	1	0.184895	-0.74	0.477 (0.279-0.816)	0.477	0.279	0.816	7.32	0.582	0.00684	0.202
SS	P-hsa04010-15	-0.0105875	0.280798	-1.96394	0.0495934	0.105326	-6.3527	no_de	NA	2	0.000163726	-31.2	2.94e-14 (6.33e-22-1.36e-06)	2.94e-14	6.33e-22	1.36e-06	12	0.62	0.000542	0.0481	0.375342	hsa04010	MAPK signaling pathway: NFKB1	N-hsa04010-15	NFKB1	1	5971	RELB	RELB	NA	-0.50407	3.59762	-0.915968	0.359729	0.530224	-6.58006	no_de	NA	NA	1.00078	-0.392	0.676 (0.539-0.848)	0.676	0.539	0.848	11.4	0.616	0.000725	0.0804
SS	P-hsa04010-15	-0.0105875	0.280798	-1.96394	0.0495934	0.105326	-6.3527	no_de	NA	2	0.000163726	-31.2	2.94e-14 (6.33e-22-1.36e-06)	2.94e-14	6.33e-22	1.36e-06	12	0.62	0.000542	0.0481	0.375342	hsa04010	MAPK signaling pathway: NFKB1	N-hsa04010-16	CHUK	1	1147	CHUK	NA	NA	-0.893393	4.5039	-3.05197	0.00228565	0.00986625	-2.37085	down	NA	2	0.256973	0.118	1.13 (0.731-1.73)	1.13	0.731	1.73	0.29	0.552	0.591	0.871
SS	P-hsa04010-15	-0.0105875	0.280798	-1.96394	0.0495934	0.105326	-6.3527	no_de	NA	2	0.000163726	-31.2	2.94e-14 (6.33e-22-1.36e-06)	2.94e-14	6.33e-22	1.36e-06	12	0.62	0.000542	0.0481	0.375342	hsa04010	MAPK signaling pathway: NFKB1	N-hsa04010-16	CHUK	1	3551	IKBKB	NA	NA	-0.6846	5.99932	-2.77879	0.00547696	0.0204969	-3.29871	down	NA	2	0.51286	-0.24	0.787 (0.571-1.08)	0.787	0.571	1.08	2.16	0.582	0.142	0.555
SS	P-hsa04010-15	-0.0105875	0.280798	-1.96394	0.0495934	0.105326	-6.3527	no_de	NA	2	0.000163726	-31.2	2.94e-14 (6.33e-22-1.36e-06)	2.94e-14	6.33e-22	1.36e-06	12	0.62	0.000542	0.0481	0.375342	hsa04010	MAPK signaling pathway: NFKB1	N-hsa04010-16	CHUK	1	8517	IKBKG	NA	NA	-1.00873	4.56424	-4.50371	6.83283e-06	6.61751e-05	2.99542	down	NA	2	0.402203	-0.359	0.698 (0.468-1.04)	0.698	0.468	1.04	3.09	0.567	0.0787	0.457
SS	P-hsa04010-15	-0.0105875	0.280798	-1.96394	0.0495934	0.105326	-6.3527	no_de	NA	2	0.000163726	-31.2	2.94e-14 (6.33e-22-1.36e-06)	2.94e-14	6.33e-22	1.36e-06	12	0.62	0.000542	0.0481	0.375342	hsa04010	MAPK signaling pathway: NFKB1	N-hsa04010-80	MAP3K7	1	6885	MAP3K7	NA	NA	-0.42131	5.40156	-2.5757	0.0100329	0.0337755	-3.82177	down	1	1	0.266316	0.472	1.6 (1.03-2.49)	1.6	1.03	2.49	4.38	0.599	0.0365	0.352
SS	P-hsa04010-15	-0.0105875	0.280798	-1.96394	0.0495934	0.105326	-6.3527	no_de	NA	2	0.000163726	-31.2	2.94e-14 (6.33e-22-1.36e-06)	2.94e-14	6.33e-22	1.36e-06	12	0.62	0.000542	0.0481	0.375342	hsa04010	MAPK signaling pathway: NFKB1	N-hsa04010-126	MAP3K8	1	1326	MAP3K8	NA	NA	-2.60259	4.26155	-3.01907	0.0025486	0.0108288	-2.22697	down	NA	4	1.98661	-0.226	0.798 (0.688-0.926)	0.798	0.688	0.926	8.86	0.609	0.00292	0.147
SS	P-hsa04010-15	-0.0105875	0.280798	-1.96394	0.0495934	0.105326	-6.3527	no_de	NA	2	0.000163726	-31.2	2.94e-14 (6.33e-22-1.36e-06)	2.94e-14	6.33e-22	1.36e-06	12	0.62	0.000542	0.0481	0.375342	hsa04010	MAPK signaling pathway: NFKB1	N-hsa04010-123 125	MAPK8IP3 MAP3K1	1	23162	MAPK8IP3	NA	NA	-0.631859	6.62835	-1.82555	0.0679782	0.157015	-5.51637	no_de	NA	5	0.790426	0.316	1.37 (1.05-1.79)	1.37	1.05	1.79	5.42	0.554	0.0199	0.28
SS	P-hsa04010-15	-0.0105875	0.280798	-1.96394	0.0495934	0.105326	-6.3527	no_de	NA	2	0.000163726	-31.2	2.94e-14 (6.33e-22-1.36e-06)	2.94e-14	6.33e-22	1.36e-06	12	0.62	0.000542	0.0481	0.375342	hsa04010	MAPK signaling pathway: NFKB1	N-hsa04010-123 125	MAPK8IP3 MAP3K1	1	4214	MAP3K1	NA	NA	1.17509	3.62086	3.12633	0.0017804	0.00800907	-2.05272	up	4	NA	1.01896	0.146	1.16 (0.92-1.46)	1.16	0.92	1.46	1.55	0.553	0.213	0.627
SS	P-hsa04010-15	-0.0105875	0.280798	-1.96394	0.0495934	0.105326	-6.3527	no_de	NA	2	0.000163726	-31.2	2.94e-14 (6.33e-22-1.36e-06)	2.94e-14	6.33e-22	1.36e-06	12	0.62	0.000542	0.0481	0.375342	hsa04010	MAPK signaling pathway: NFKB1	N-hsa04010-11	MAP4K4	1	9448	MAP4K4	NA	NA	-2.49652	6.97834	-8.41753	4.99088e-17	3.44394e-15	27.7538	down	NA	2	0.613168	0.407	1.5 (1.14-1.99)	1.5	1.14	1.99	8.15	0.62	0.00431	0.171
SS	P-hsa04010-15	-0.0105875	0.280798	-1.96394	0.0495934	0.105326	-6.3527	no_de	NA	2	0.000163726	-31.2	2.94e-14 (6.33e-22-1.36e-06)	2.94e-14	6.33e-22	1.36e-06	12	0.62	0.000542	0.0481	0.375342	hsa04010	MAPK signaling pathway: NFKB1	N-hsa04010-90	TAB1	1	10454	TAB1	NA	NA	0.791992	4.86297	3.75527	0.00017516	0.00112337	-0.120123	up	1	NA	0.250055	2.97e-05	1 (0.63-1.59)	1	0.63	1.59	0	0.492	1	1
SS	P-hsa04010-15	-0.0105875	0.280798	-1.96394	0.0495934	0.105326	-6.3527	no_de	NA	2	0.000163726	-31.2	2.94e-14 (6.33e-22-1.36e-06)	2.94e-14	6.33e-22	1.36e-06	12	0.62	0.000542	0.0481	0.375342	hsa04010	MAPK signaling pathway: NFKB1	N-hsa04010-95	CASP3	1	836	CASP3	NA	NA	-0.990904	4.13327	-3.42211	0.000626458	0.00330251	-1.19508	down	5	1	0.519663	-0.0501	0.951 (0.692-1.31)	0.951	0.692	1.31	0.1	0.508	0.757	0.933
SS	P-hsa04010-15	-0.0105875	0.280798	-1.96394	0.0495934	0.105326	-6.3527	no_de	NA	2	0.000163726	-31.2	2.94e-14 (6.33e-22-1.36e-06)	2.94e-14	6.33e-22	1.36e-06	12	0.62	0.000542	0.0481	0.375342	hsa04010	MAPK signaling pathway: NFKB1	N-hsa04010-105	RAC1	1	5880	RAC2	NA	NA	-4.04685	2.8598	-5.32134	1.07596e-07	1.6345e-06	7.17026	down	NA	1	2.89407	-0.157	0.855 (0.75-0.975)	0.855	0.75	0.975	5.48	0.561	0.0192	0.278
SS	P-hsa04010-15	-0.0105875	0.280798	-1.96394	0.0495934	0.105326	-6.3527	no_de	NA	2	0.000163726	-31.2	2.94e-14 (6.33e-22-1.36e-06)	2.94e-14	6.33e-22	1.36e-06	12	0.62	0.000542	0.0481	0.375342	hsa04010	MAPK signaling pathway: NFKB1	N-hsa04010-105	RAC1	1	5881	RAC3	NA	NA	0.451022	0.827724	0.650273	0.515547	0.669739	-6.35329	no_de	NA	2	3.39249	0.174	1.19 (1.05-1.35)	1.19	1.05	1.35	7.56	0.598	0.00596	0.195
SS	P-hsa04010-15	-0.0105875	0.280798	-1.96394	0.0495934	0.105326	-6.3527	no_de	NA	2	0.000163726	-31.2	2.94e-14 (6.33e-22-1.36e-06)	2.94e-14	6.33e-22	1.36e-06	12	0.62	0.000542	0.0481	0.375342	hsa04010	MAPK signaling pathway: NFKB1	N-hsa04010-96	CD14	1	929	CD14	NA	NA	2.44784	4.18783	3.15765	0.0016001	0.00731837	-2.13371	up	4	NA	4.48432	-0.0819	0.921 (0.834-1.02)	0.921	0.834	1.02	2.59	0.556	0.107	0.505
SS	P-hsa04010-15	-0.0105875	0.280798	-1.96394	0.0495934	0.105326	-6.3527	no_de	NA	2	0.000163726	-31.2	2.94e-14 (6.33e-22-1.36e-06)	2.94e-14	6.33e-22	1.36e-06	12	0.62	0.000542	0.0481	0.375342	hsa04010	MAPK signaling pathway: NFKB1	N-hsa04010-99	IL1R1	1	3554	IL1R1	NA	NA	-2.87308	6.93341	-4.66154	3.22184e-06	3.41167e-05	3.61558	down	NA	2	3.13771	-0.0566	0.945 (0.836-1.07)	0.945	0.836	1.07	0.82	0.517	0.364	0.753
SS	P-hsa04010-15	-0.0105875	0.280798	-1.96394	0.0495934	0.105326	-6.3527	no_de	NA	2	0.000163726	-31.2	2.94e-14 (6.33e-22-1.36e-06)	2.94e-14	6.33e-22	1.36e-06	12	0.62	0.000542	0.0481	0.375342	hsa04010	MAPK signaling pathway: NFKB1	N-hsa04010-100	TNFRSF1A	1	7132	TNFRSF1A	NA	NA	-1.85445	7.18675	-5.39842	7.03999e-08	1.11501e-06	7.19915	down	NA	4	0.518452	-0.266	0.767 (0.557-1.06)	0.767	0.557	1.06	2.64	0.523	0.104	0.501
SS	P-hsa04010-15	-0.0105875	0.280798	-1.96394	0.0495934	0.105326	-6.3527	no_de	NA	2	0.000163726	-31.2	2.94e-14 (6.33e-22-1.36e-06)	2.94e-14	6.33e-22	1.36e-06	12	0.62	0.000542	0.0481	0.375342	hsa04010	MAPK signaling pathway: NFKB1	N-hsa04010-102	IL1A	1	3552	IL1A	NA	NA	-3.12317	-8.09894	-1.03701	0.299782	0.468988	-5.00088	no_de	1	NA	15.4508	-0.0671	0.935 (0.891-0.981)	0.935	0.891	0.981	7.52	0.622	0.0061	0.196
SS	P-hsa04910-46	0.00121013	0.00358481	1.67944	0.0931304	0.180348	-6.8704	no_de	NA	NA	4.80912e-07	-516	5.83e-225 (0-1.21e-114)	5.83e-225	0	1.21e-114	15.9	0.627	6.78e-05	0.0106	0.615689	hsa04910	Insulin signaling pathway: FBP1	N-hsa04910-46	FBP1	1	2203	FBP1	FBP1	FBP1	6.52766	0.417324	5.1539	2.6514e-07	3.69051e-06	6.50052	up	4	NA	3.75483	-0.162	0.85 (0.757-0.955)	0.85	0.757	0.955	7.44	0.58	0.00637	0.198
SS	P-hsa04910-46	0.00121013	0.00358481	1.67944	0.0931304	0.180348	-6.8704	no_de	NA	NA	4.80912e-07	-516	5.83e-225 (0-1.21e-114)	5.83e-225	0	1.21e-114	15.9	0.627	6.78e-05	0.0106	0.615689	hsa04910	Insulin signaling pathway: FBP1	N-hsa04910-28	FOXO1	1	2308	FOXO1	NA	NA	0.404362	6.21526	0.628006	0.530029	0.681132	-6.96705	no_de	NA	1	1.40979	-0.339	0.712 (0.585-0.868)	0.712	0.585	0.868	11.4	0.603	0.000756	0.083
SS	P-hsa04910-46	0.00121013	0.00358481	1.67944	0.0931304	0.180348	-6.8704	no_de	NA	NA	4.80912e-07	-516	5.83e-225 (0-1.21e-114)	5.83e-225	0	1.21e-114	15.9	0.627	6.78e-05	0.0106	0.615689	hsa04910	Insulin signaling pathway: FBP1	N-hsa04910-51	AKT3	-1	207	AKT1	NA	NA	-0.540871	7.13227	-2.43076	0.0151027	0.0471485	-4.3461	down	NA	1	0.230912	0.0199	1.02 (0.65-1.6)	1.02	0.65	1.6	0.01	0.522	0.931	0.982
SS	P-hsa04910-46	0.00121013	0.00358481	1.67944	0.0931304	0.180348	-6.8704	no_de	NA	NA	4.80912e-07	-516	5.83e-225 (0-1.21e-114)	5.83e-225	0	1.21e-114	15.9	0.627	6.78e-05	0.0106	0.615689	hsa04910	Insulin signaling pathway: FBP1	N-hsa04910-52	PIK3R5	-1	23533	PIK3R5	NA	NA	6.69504	1.6997	7.66187	2.19456e-14	1.10896e-12	22.0426	up	4	NA	2.3292	-0.1	0.905 (0.785-1.04)	0.905	0.785	1.04	1.92	0.552	0.166	0.581
SS	P-hsa04910-46	0.00121013	0.00358481	1.67944	0.0931304	0.180348	-6.8704	no_de	NA	NA	4.80912e-07	-516	5.83e-225 (0-1.21e-114)	5.83e-225	0	1.21e-114	15.9	0.627	6.78e-05	0.0106	0.615689	hsa04910	Insulin signaling pathway: FBP1	N-hsa04910-52	PIK3R5	-1	5294	PIK3CG	NA	NA	8.14352	-1.16824	8.42794	4.57213e-17	3.19263e-15	27.2068	up	4	NA	3.486	0.00994	1.01 (0.911-1.12)	1.01	0.911	1.12	0.04	0.461	0.851	0.96
SS	P-hsa04910-46	0.00121013	0.00358481	1.67944	0.0931304	0.180348	-6.8704	no_de	NA	NA	4.80912e-07	-516	5.83e-225 (0-1.21e-114)	5.83e-225	0	1.21e-114	15.9	0.627	6.78e-05	0.0106	0.615689	hsa04910	Insulin signaling pathway: FBP1	N-hsa04910-52	PIK3R5	-1	5296	PIK3R2	NA	NA	0.0392067	4.89754	0.138604	0.889768	0.934901	-7.12554	no_de	4	NA	0.504719	0.357	1.43 (1.04-1.96)	1.43	1.04	1.96	4.89	0.591	0.027	0.316
SS	P-hsa04910-46	0.00121013	0.00358481	1.67944	0.0931304	0.180348	-6.8704	no_de	NA	NA	4.80912e-07	-516	5.83e-225 (0-1.21e-114)	5.83e-225	0	1.21e-114	15.9	0.627	6.78e-05	0.0106	0.615689	hsa04910	Insulin signaling pathway: FBP1	N-hsa04910-52	PIK3R5	-1	8503	PIK3R3	NA	NA	5.90315	4.81516	10.3026	1.22178e-24	1.96412e-22	45.0611	up	4	NA	0.566808	-0.0963	0.908 (0.673-1.23)	0.908	0.673	1.23	0.4	0.525	0.53	0.845
SS	P-hsa04910-46	0.00121013	0.00358481	1.67944	0.0931304	0.180348	-6.8704	no_de	NA	NA	4.80912e-07	-516	5.83e-225 (0-1.21e-114)	5.83e-225	0	1.21e-114	15.9	0.627	6.78e-05	0.0106	0.615689	hsa04910	Insulin signaling pathway: FBP1	N-hsa04910-64	IRS1	-1	3667	IRS1	NA	NA	-3.69867	5.31407	-5.96806	2.56983e-09	5.51636e-08	10.5705	down	2	1	2.06545	-0.107	0.899 (0.765-1.06)	0.899	0.765	1.06	1.68	0.531	0.195	0.613
SS	P-hsa04910-46	0.00121013	0.00358481	1.67944	0.0931304	0.180348	-6.8704	no_de	NA	NA	4.80912e-07	-516	5.83e-225 (0-1.21e-114)	5.83e-225	0	1.21e-114	15.9	0.627	6.78e-05	0.0106	0.615689	hsa04910	Insulin signaling pathway: FBP1	N-hsa04910-64	IRS1	-1	8471	IRS4	NA	NA	9.19358	-10.7445	3.92373	8.83825e-05	0.000625519	0.870208	up	2	NA	30.0531	-0.00189	0.998 (0.958-1.04)	0.998	0.958	1.04	0.01	0.467	0.927	0.981
SS	P-hsa04910-46	0.00121013	0.00358481	1.67944	0.0931304	0.180348	-6.8704	no_de	NA	NA	4.80912e-07	-516	5.83e-225 (0-1.21e-114)	5.83e-225	0	1.21e-114	15.9	0.627	6.78e-05	0.0106	0.615689	hsa04910	Insulin signaling pathway: FBP1	N-hsa04910-64	IRS1	-1	8660	IRS2	NA	NA	-3.19707	6.0903	-4.76649	1.92885e-06	2.17474e-05	4.16367	down	NA	6	1.88745	-0.0121	0.988 (0.836-1.17)	0.988	0.836	1.17	0.02	0.505	0.887	0.97
SS	P-hsa04910-46	0.00121013	0.00358481	1.67944	0.0931304	0.180348	-6.8704	no_de	NA	NA	4.80912e-07	-516	5.83e-225 (0-1.21e-114)	5.83e-225	0	1.21e-114	15.9	0.627	6.78e-05	0.0106	0.615689	hsa04910	Insulin signaling pathway: FBP1	N-hsa04910-4	IKBKB	1	3551	IKBKB	NA	NA	-0.6846	5.99932	-2.77879	0.00547696	0.0204969	-3.29871	down	NA	2	0.51286	-0.24	0.787 (0.571-1.08)	0.787	0.571	1.08	2.16	0.582	0.142	0.555
SS	P-hsa04910-46	0.00121013	0.00358481	1.67944	0.0931304	0.180348	-6.8704	no_de	NA	NA	4.80912e-07	-516	5.83e-225 (0-1.21e-114)	5.83e-225	0	1.21e-114	15.9	0.627	6.78e-05	0.0106	0.615689	hsa04910	Insulin signaling pathway: FBP1	N-hsa04910-5	MAPK8	1	5601	MAPK9	NA	NA	-0.74227	5.28024	-3.28591	0.00102369	0.00501525	-1.73344	down	1	1	0.367376	-0.0331	0.967 (0.67-1.4)	0.967	0.67	1.4	0.03	0.484	0.86	0.962
SS	P-hsa04910-46	0.00121013	0.00358481	1.67944	0.0931304	0.180348	-6.8704	no_de	NA	NA	4.80912e-07	-516	5.83e-225 (0-1.21e-114)	5.83e-225	0	1.21e-114	15.9	0.627	6.78e-05	0.0106	0.615689	hsa04910	Insulin signaling pathway: FBP1	N-hsa04910-36	INSR	-1	3643	INSR	NA	NA	1.3874	6.06051	3.81616	0.000137218	0.000913059	0.0156003	up	3	NA	0.756961	0.119	1.13 (0.857-1.48)	1.13	0.857	1.48	0.73	0.502	0.394	0.77
SS	P-hsa04910-46	0.00121013	0.00358481	1.67944	0.0931304	0.180348	-6.8704	no_de	NA	NA	4.80912e-07	-516	5.83e-225 (0-1.21e-114)	5.83e-225	0	1.21e-114	15.9	0.627	6.78e-05	0.0106	0.615689	hsa04910	Insulin signaling pathway: FBP1	N-hsa04910-8	SOCS4	1	8651	SOCS1	NA	NA	3.1042	0.897159	4.96635	7.05406e-07	8.90369e-06	5.41611	up	4	NA	2.06708	-0.0235	0.977 (0.834-1.14)	0.977	0.834	1.14	0.09	0.499	0.77	0.937
SS	P-hsa04910-46	0.00121013	0.00358481	1.67944	0.0931304	0.180348	-6.8704	no_de	NA	NA	4.80912e-07	-516	5.83e-225 (0-1.21e-114)	5.83e-225	0	1.21e-114	15.9	0.627	6.78e-05	0.0106	0.615689	hsa04910	Insulin signaling pathway: FBP1	N-hsa04910-16	INS	-1	3630	INS	NA	NA	-1.13466	-8.33944	-0.37085	0.710765	0.817532	-5.43947	no_de	NA	NA	10.0234	0.0638	1.07 (1.01-1.13)	1.07	1.01	1.13	5.17	0.546	0.0229	0.296
SS	P-hsa04015-92	0.00609232	0.321153	1.57286	0.115815	0.2159	-7.04354	no_de	NA	NA	8.58754e-05	67.8	2.7e+29 (4.1e+17-1.77e+41)	2.7e+29	4.1e+17	1.77e+41	23.8	0.663	1.06e-06	0.00116	0.426058	hsa04015	Rap1 signaling pathway: Calcium cation*	N-hsa04015-90	PLCG1	1	5335	PLCG1	PLCG1	PLCG1	0.39238	6.66917	1.44293	0.149104	0.284126	-6.21	no_de	NA	NA	0.432798	0.943	2.57 (1.75-3.76)	2.57	1.75	3.76	23.5	0.662	1.25e-06	0.00808
SS	P-hsa04664-46	0.019436	0.0778335	1.56545	0.117542	0.218377	-7.05516	no_de	1	NA	0.000876299	-14.3	6.21e-07 (5.68e-10-0.000679)	6.21e-07	5.68e-10	0.000679	16	0.644	6.25e-05	0.0106	0.323036	hsa04664	Fc epsilon RI signaling pathway: PLA2G4B	N-hsa04664-46	PLA2G4B	1	100137049	PLA2G4B	PLA2G4B	PLA2G4B	NA	NA	NA	NA	NA	NA	NA	NA	NA	NA	NA	NA	NA	NA	NA	NA	NA	NA	NA
SS	P-hsa04664-46	0.019436	0.0778335	1.56545	0.117542	0.218377	-7.05516	no_de	1	NA	0.000876299	-14.3	6.21e-07 (5.68e-10-0.000679)	6.21e-07	5.68e-10	0.000679	16	0.644	6.25e-05	0.0106	0.323036	hsa04664	Fc epsilon RI signaling pathway: PLA2G4B	N-hsa04664-46	PLA2G4B	1	283748	PLA2G4D	PLA2G4D	NA	9.77026	-8.13928	3.40181	0.000674778	0.00351543	-0.737177	up	1	NA	20.2914	0.0478	1.05 (0.999-1.1)	1.05	0.999	1.1	3.64	0.56	0.0563	0.41
SS	P-hsa04664-46	0.019436	0.0778335	1.56545	0.117542	0.218377	-7.05516	no_de	1	NA	0.000876299	-14.3	6.21e-07 (5.68e-10-0.000679)	6.21e-07	5.68e-10	0.000679	16	0.644	6.25e-05	0.0106	0.323036	hsa04664	Fc epsilon RI signaling pathway: PLA2G4B	N-hsa04664-46	PLA2G4B	1	5321	PLA2G4A	PLA2G4A	NA	-2.1001	2.09194	-2.96286	0.00306258	0.0126418	-2.27236	down	NA	2	3.31008	-0.0467	0.954 (0.85-1.07)	0.954	0.85	1.07	0.62	0.502	0.431	0.79
SS	P-hsa04664-46	0.019436	0.0778335	1.56545	0.117542	0.218377	-7.05516	no_de	1	NA	0.000876299	-14.3	6.21e-07 (5.68e-10-0.000679)	6.21e-07	5.68e-10	0.000679	16	0.644	6.25e-05	0.0106	0.323036	hsa04664	Fc epsilon RI signaling pathway: PLA2G4B	N-hsa04664-46	PLA2G4B	1	8605	PLA2G4C	PLA2G4C	NA	1.44303	3.56027	2.39177	0.0168047	0.0513066	-4.10026	no_de	3	NA	2.06982	-0.172	0.842 (0.725-0.978)	0.842	0.725	0.978	5.08	0.64	0.0242	0.304
SS	P-hsa04664-46	0.019436	0.0778335	1.56545	0.117542	0.218377	-7.05516	no_de	1	NA	0.000876299	-14.3	6.21e-07 (5.68e-10-0.000679)	6.21e-07	5.68e-10	0.000679	16	0.644	6.25e-05	0.0106	0.323036	hsa04664	Fc epsilon RI signaling pathway: PLA2G4B	N-hsa04664-40	MAPK1	1	5594	MAPK1	NA	NA	-0.829824	6.72181	-4.1441	3.46899e-05	0.000277462	1.29407	down	3	1	0.367177	0.341	1.41 (0.953-2.08)	1.41	0.953	2.08	2.95	0.546	0.086	0.471
SS	P-hsa04664-46	0.019436	0.0778335	1.56545	0.117542	0.218377	-7.05516	no_de	1	NA	0.000876299	-14.3	6.21e-07 (5.68e-10-0.000679)	6.21e-07	5.68e-10	0.000679	16	0.644	6.25e-05	0.0106	0.323036	hsa04664	Fc epsilon RI signaling pathway: PLA2G4B	N-hsa04664-42	RAF1	1	5894	RAF1	NA	NA	-0.979476	7.15598	-4.71087	2.53478e-06	2.76211e-05	3.77331	down	NA	2	0.243966	0.217	1.24 (0.823-1.88)	1.24	0.823	1.88	1.07	0.538	0.302	0.706
SS	P-hsa04664-46	0.019436	0.0778335	1.56545	0.117542	0.218377	-7.05516	no_de	1	NA	0.000876299	-14.3	6.21e-07 (5.68e-10-0.000679)	6.21e-07	5.68e-10	0.000679	16	0.644	6.25e-05	0.0106	0.323036	hsa04664	Fc epsilon RI signaling pathway: PLA2G4B	N-hsa04664-43	HRAS	1	4893	NRAS	NA	NA	-0.0847391	4.52091	-0.282588	0.777505	0.863347	-7.01078	no_de	5	NA	0.602978	0.494	1.64 (1.2-2.25)	1.64	1.2	2.25	9.45	0.62	0.00211	0.133
SS	P-hsa04664-46	0.019436	0.0778335	1.56545	0.117542	0.218377	-7.05516	no_de	1	NA	0.000876299	-14.3	6.21e-07 (5.68e-10-0.000679)	6.21e-07	5.68e-10	0.000679	16	0.644	6.25e-05	0.0106	0.323036	hsa04664	Fc epsilon RI signaling pathway: PLA2G4B	N-hsa04664-36	LAT	1	27040	LAT	NA	NA	-1.15562	3.24567	-1.99926	0.0456354	0.114747	-4.70966	no_de	NA	2	1.92752	-0.203	0.816 (0.692-0.962)	0.816	0.692	0.962	5.86	0.574	0.0155	0.262
SS	P-hsa04664-46	0.019436	0.0778335	1.56545	0.117542	0.218377	-7.05516	no_de	1	NA	0.000876299	-14.3	6.21e-07 (5.68e-10-0.000679)	6.21e-07	5.68e-10	0.000679	16	0.644	6.25e-05	0.0106	0.323036	hsa04664	Fc epsilon RI signaling pathway: PLA2G4B	N-hsa04664-34 15 16 39	SYK MS4A2 FCER1A FCER1G	1	6850	SYK	NA	NA	6.12796	1.98123	8.27055	1.70088e-16	1.07482e-14	26.7629	up	4	NA	2.76743	-0.125	0.883 (0.781-0.998)	0.883	0.781	0.998	3.97	0.572	0.0464	0.382
SS	P-hsa04664-46	0.019436	0.0778335	1.56545	0.117542	0.218377	-7.05516	no_de	1	NA	0.000876299	-14.3	6.21e-07 (5.68e-10-0.000679)	6.21e-07	5.68e-10	0.000679	16	0.644	6.25e-05	0.0106	0.323036	hsa04664	Fc epsilon RI signaling pathway: PLA2G4B	N-hsa04664-34 15 16 39	SYK MS4A2 FCER1A FCER1G	1	2206	MS4A2	NA	NA	2.88406	-0.86501	1.30156	0.19313	0.343793	-5.09292	no_de	NA	3	23.3771	-0.0805	0.923 (0.886-0.961)	0.923	0.886	0.961	15.2	0.638	9.66e-05	0.0382
SS	P-hsa04664-46	0.019436	0.0778335	1.56545	0.117542	0.218377	-7.05516	no_de	1	NA	0.000876299	-14.3	6.21e-07 (5.68e-10-0.000679)	6.21e-07	5.68e-10	0.000679	16	0.644	6.25e-05	0.0106	0.323036	hsa04664	Fc epsilon RI signaling pathway: PLA2G4B	N-hsa04664-34 15 16 39	SYK MS4A2 FCER1A FCER1G	1	2205	FCER1A	NA	NA	5.02856	-2.39728	2.50901	0.012139	0.0395196	-2.96484	up	2	NA	11.0172	-0.0755	0.927 (0.88-0.978)	0.927	0.88	0.978	7.86	0.64	0.00505	0.181
SS	P-hsa04664-46	0.019436	0.0778335	1.56545	0.117542	0.218377	-7.05516	no_de	1	NA	0.000876299	-14.3	6.21e-07 (5.68e-10-0.000679)	6.21e-07	5.68e-10	0.000679	16	0.644	6.25e-05	0.0106	0.323036	hsa04664	Fc epsilon RI signaling pathway: PLA2G4B	N-hsa04664-34 15 16 39	SYK MS4A2 FCER1A FCER1G	1	2207	FCER1G	NA	NA	2.63017	2.91318	3.12053	0.00181574	0.00815134	-1.99711	up	4	NA	3.69169	-0.0796	0.924 (0.828-1.03)	0.924	0.828	1.03	2.03	0.548	0.154	0.569
SS	P-hsa04066-45	-0.0115541	0.505789	-0.981268	0.326509	0.492455	-7.79846	no_de	NA	NA	0.000525412	-17.1	3.66e-08 (2.15e-12-0.000622)	3.66e-08	2.15e-12	0.000622	11.9	0.62	0.00057	0.0481	0.439624	hsa04066	HIF-1 signaling pathway: ALDOA	N-hsa04066-45	ALDOA	1	226	ALDOA	ALDOA	ALDOA	NA	NA	NA	NA	NA	NA	NA	NA	NA	NA	NA	NA	NA	NA	NA	NA	NA	NA	NA
SS	P-hsa04066-45	-0.0115541	0.505789	-0.981268	0.326509	0.492455	-7.79846	no_de	NA	NA	0.000525412	-17.1	3.66e-08 (2.15e-12-0.000622)	3.66e-08	2.15e-12	0.000622	11.9	0.62	0.00057	0.0481	0.439624	hsa04066	HIF-1 signaling pathway: ALDOA	N-hsa04066-10 8 9	HIF1A ARNT CREBBP	1	3091	HIF1A	NA	NA	-2.24602	6.62938	-4.49555	7.09909e-06	6.8414e-05	2.83068	down	2	1	1.04113	-0.0625	0.939 (0.762-1.16)	0.939	0.762	1.16	0.34	0.498	0.559	0.858
SS	P-hsa04066-45	-0.0115541	0.505789	-0.981268	0.326509	0.492455	-7.79846	no_de	NA	NA	0.000525412	-17.1	3.66e-08 (2.15e-12-0.000622)	3.66e-08	2.15e-12	0.000622	11.9	0.62	0.00057	0.0481	0.439624	hsa04066	HIF-1 signaling pathway: ALDOA	N-hsa04066-10 8 9	HIF1A ARNT CREBBP	1	1387	CREBBP	NA	NA	0.835104	6.77387	2.95227	0.00316944	0.0129866	-2.91395	up	1	NA	0.401638	0.0686	1.07 (0.754-1.52)	1.07	0.754	1.52	0.15	0.531	0.702	0.916
SS	P-hsa04066-45	-0.0115541	0.505789	-0.981268	0.326509	0.492455	-7.79846	no_de	NA	NA	0.000525412	-17.1	3.66e-08 (2.15e-12-0.000622)	3.66e-08	2.15e-12	0.000622	11.9	0.62	0.00057	0.0481	0.439624	hsa04066	HIF-1 signaling pathway: ALDOA	N-hsa04066-6	EGLN2	1	112399	EGLN3	NA	NA	4.27146	3.33822	5.16807	2.45919e-07	3.45089e-06	6.28615	up	2	NA	4.93213	-0.0539	0.948 (0.858-1.05)	0.948	0.858	1.05	1.12	0.564	0.289	0.697
SS	P-hsa04066-45	-0.0115541	0.505789	-0.981268	0.326509	0.492455	-7.79846	no_de	NA	NA	0.000525412	-17.1	3.66e-08 (2.15e-12-0.000622)	3.66e-08	2.15e-12	0.000622	11.9	0.62	0.00057	0.0481	0.439624	hsa04066	HIF-1 signaling pathway: ALDOA	N-hsa04066-41	CAMK2A	1	815	CAMK2A	NA	NA	0.974543	1.22393	0.902934	0.366605	0.53687	-5.97233	no_de	3	NA	5.43226	-0.0985	0.906 (0.825-0.996)	0.906	0.825	0.996	4.19	0.586	0.0408	0.368
SS	P-hsa04066-45	-0.0115541	0.505789	-0.981268	0.326509	0.492455	-7.79846	no_de	NA	NA	0.000525412	-17.1	3.66e-08 (2.15e-12-0.000622)	3.66e-08	2.15e-12	0.000622	11.9	0.62	0.00057	0.0481	0.439624	hsa04066	HIF-1 signaling pathway: ALDOA	N-hsa04066-41	CAMK2A	1	816	CAMK2B	NA	NA	2.28357	1.06985	2.70644	0.00682442	0.0245898	-2.79944	up	1	2	9.09563	0.0483	1.05 (0.966-1.14)	1.05	0.966	1.14	1.31	0.538	0.252	0.665
SS	P-hsa04066-45	-0.0115541	0.505789	-0.981268	0.326509	0.492455	-7.79846	no_de	NA	NA	0.000525412	-17.1	3.66e-08 (2.15e-12-0.000622)	3.66e-08	2.15e-12	0.000622	11.9	0.62	0.00057	0.0481	0.439624	hsa04066	HIF-1 signaling pathway: ALDOA	N-hsa04066-41	CAMK2A	1	817	CAMK2D	NA	NA	-1.29432	6.24221	-3.69884	0.000218959	0.00135468	-0.357379	down	NA	1	0.644266	0.274	1.32 (0.978-1.77)	1.32	0.978	1.77	3.28	0.57	0.0703	0.442
SS	P-hsa04066-45	-0.0115541	0.505789	-0.981268	0.326509	0.492455	-7.79846	no_de	NA	NA	0.000525412	-17.1	3.66e-08 (2.15e-12-0.000622)	3.66e-08	2.15e-12	0.000622	11.9	0.62	0.00057	0.0481	0.439624	hsa04066	HIF-1 signaling pathway: ALDOA	N-hsa04066-41	CAMK2A	1	818	CAMK2G	NA	NA	-1.39902	6.38359	-2.56174	0.0104446	0.0348846	-3.86433	down	NA	6	0.785557	-0.311	0.733 (0.569-0.944)	0.733	0.569	0.944	5.8	0.601	0.0161	0.265
SS	P-hsa04066-45	-0.0115541	0.505789	-0.981268	0.326509	0.492455	-7.79846	no_de	NA	NA	0.000525412	-17.1	3.66e-08 (2.15e-12-0.000622)	3.66e-08	2.15e-12	0.000622	11.9	0.62	0.00057	0.0481	0.439624	hsa04066	HIF-1 signaling pathway: ALDOA	N-hsa04066-67	NFKB1	1	4790	NFKB1	NA	NA	-1.08523	5.58351	-3.90847	9.41348e-05	0.000661589	0.452518	down	NA	2	0.394486	-0.166	0.847 (0.582-1.23)	0.847	0.582	1.23	0.75	0.527	0.387	0.766
SS	P-hsa04066-45	-0.0115541	0.505789	-0.981268	0.326509	0.492455	-7.79846	no_de	NA	NA	0.000525412	-17.1	3.66e-08 (2.15e-12-0.000622)	3.66e-08	2.15e-12	0.000622	11.9	0.62	0.00057	0.0481	0.439624	hsa04066	HIF-1 signaling pathway: ALDOA	N-hsa04066-67	NFKB1	1	5970	RELA	NA	NA	0.026366	6.69196	0.108014	0.913989	0.950848	-7.22119	no_de	NA	1	0.184895	-0.74	0.477 (0.279-0.816)	0.477	0.279	0.816	7.32	0.582	0.00684	0.202
SS	P-hsa04066-45	-0.0115541	0.505789	-0.981268	0.326509	0.492455	-7.79846	no_de	NA	NA	0.000525412	-17.1	3.66e-08 (2.15e-12-0.000622)	3.66e-08	2.15e-12	0.000622	11.9	0.62	0.00057	0.0481	0.439624	hsa04066	HIF-1 signaling pathway: ALDOA	N-hsa04066-74	STAT3	1	6774	STAT3	NA	NA	0.316182	7.92792	0.741062	0.458691	0.622944	-7.04306	no_de	NA	NA	0.321911	-0.479	0.619 (0.434-0.883)	0.619	0.434	0.883	7.01	0.598	0.0081	0.216
SS	P-hsa04066-45	-0.0115541	0.505789	-0.981268	0.326509	0.492455	-7.79846	no_de	NA	NA	0.000525412	-17.1	3.66e-08 (2.15e-12-0.000622)	3.66e-08	2.15e-12	0.000622	11.9	0.62	0.00057	0.0481	0.439624	hsa04066	HIF-1 signaling pathway: ALDOA	N-hsa04066-2 3 4 7	RBX1 TCEB2 TCEB1 VHL	-1	7428	VHL	NA	NA	-0.265137	4.2892	-1.20814	0.227053	0.386182	-6.31477	no_de	4	NA	0.557479	0.42	1.52 (1.09-2.12)	1.52	1.09	2.12	6.15	0.592	0.0131	0.248
SS	P-hsa04066-45	-0.0115541	0.505789	-0.981268	0.326509	0.492455	-7.79846	no_de	NA	NA	0.000525412	-17.1	3.66e-08 (2.15e-12-0.000622)	3.66e-08	2.15e-12	0.000622	11.9	0.62	0.00057	0.0481	0.439624	hsa04066	HIF-1 signaling pathway: ALDOA	N-hsa04066-81	EIF4E	1	253314	EIF4E1B	NA	NA	6.66528	-11.6305	2.83991	0.00453117	0.0174599	-2.14654	up	1	NA	10.4549	0.0405	1.04 (0.976-1.11)	1.04	0.976	1.11	1.5	0.558	0.221	0.636
SS	P-hsa04066-45	-0.0115541	0.505789	-0.981268	0.326509	0.492455	-7.79846	no_de	NA	NA	0.000525412	-17.1	3.66e-08 (2.15e-12-0.000622)	3.66e-08	2.15e-12	0.000622	11.9	0.62	0.00057	0.0481	0.439624	hsa04066	HIF-1 signaling pathway: ALDOA	N-hsa04066-66	TLR4	1	7099	TLR4	NA	NA	-3.49682	4.07445	-4.5538	5.3963e-06	5.38857e-05	3.47086	down	1	1	2.53844	-0.0914	0.913 (0.804-1.04)	0.913	0.804	1.04	2	0.551	0.158	0.572
SS	P-hsa04066-45	-0.0115541	0.505789	-0.981268	0.326509	0.492455	-7.79846	no_de	NA	NA	0.000525412	-17.1	3.66e-08 (2.15e-12-0.000622)	3.66e-08	2.15e-12	0.000622	11.9	0.62	0.00057	0.0481	0.439624	hsa04066	HIF-1 signaling pathway: ALDOA	N-hsa04066-73	IL6R	1	3570	IL6R	NA	NA	0.668685	5.25329	0.901697	0.367262	0.537617	-6.57687	no_de	NA	NA	2.02299	-0.187	0.829 (0.714-0.964)	0.829	0.714	0.964	5.94	0.604	0.0148	0.258
SS	P-hsa04066-45	-0.0115541	0.505789	-0.981268	0.326509	0.492455	-7.79846	no_de	NA	NA	0.000525412	-17.1	3.66e-08 (2.15e-12-0.000622)	3.66e-08	2.15e-12	0.000622	11.9	0.62	0.00057	0.0481	0.439624	hsa04066	HIF-1 signaling pathway: ALDOA	N-hsa04066-86	MKNK2	1	8569	MKNK1	NA	NA	0.272774	5.51204	1.06423	0.287277	0.455366	-6.5386	no_de	NA	1	0.429793	-0.323	0.724 (0.527-0.996)	0.724	0.527	0.996	3.94	0.587	0.0471	0.385
SS	P-hsa04066-45	-0.0115541	0.505789	-0.981268	0.326509	0.492455	-7.79846	no_de	NA	NA	0.000525412	-17.1	3.66e-08 (2.15e-12-0.000622)	3.66e-08	2.15e-12	0.000622	11.9	0.62	0.00057	0.0481	0.439624	hsa04066	HIF-1 signaling pathway: ALDOA	N-hsa04066-80	EIF4EBP1	-1	1978	EIF4EBP1	NA	NA	-3.16152	4.68129	-5.41362	6.47086e-08	1.03287e-06	7.41423	down	NA	2	1.00967	0.129	1.14 (0.915-1.41)	1.14	0.915	1.41	1.35	0.558	0.246	0.662
SS	P-hsa04066-45	-0.0115541	0.505789	-0.981268	0.326509	0.492455	-7.79846	no_de	NA	NA	0.000525412	-17.1	3.66e-08 (2.15e-12-0.000622)	3.66e-08	2.15e-12	0.000622	11.9	0.62	0.00057	0.0481	0.439624	hsa04066	HIF-1 signaling pathway: ALDOA	N-hsa04066-20	MTOR	1	2475	MTOR	NA	NA	-1.09522	6.00476	-4.06649	4.84763e-05	0.000371448	1.03961	down	NA	1	0.36342	0.401	1.49 (1.04-2.14)	1.49	1.04	2.14	4.77	0.592	0.029	0.324
SS	P-hsa04066-45	-0.0115541	0.505789	-0.981268	0.326509	0.492455	-7.79846	no_de	NA	NA	0.000525412	-17.1	3.66e-08 (2.15e-12-0.000622)	3.66e-08	2.15e-12	0.000622	11.9	0.62	0.00057	0.0481	0.439624	hsa04066	HIF-1 signaling pathway: ALDOA	N-hsa04066-69	IFNG	1	3458	IFNG	NA	NA	2.76615	-8.44987	0.892612	0.372109	0.542216	-5.08235	no_de	NA	NA	22.2285	-0.065	0.937 (0.896-0.979)	0.937	0.896	0.979	8.31	0.601	0.00394	0.165
SS	P-hsa04066-45	-0.0115541	0.505789	-0.981268	0.326509	0.492455	-7.79846	no_de	NA	NA	0.000525412	-17.1	3.66e-08 (2.15e-12-0.000622)	3.66e-08	2.15e-12	0.000622	11.9	0.62	0.00057	0.0481	0.439624	hsa04066	HIF-1 signaling pathway: ALDOA	N-hsa04066-72	IL6	1	3569	IL6	NA	NA	-1.69466	1.53217	-0.668929	0.503572	0.661022	-5.96998	no_de	NA	NA	6.61471	-0.108	0.898 (0.823-0.979)	0.898	0.823	0.979	5.9	0.582	0.0151	0.26
SS	P-hsa04066-45	-0.0115541	0.505789	-0.981268	0.326509	0.492455	-7.79846	no_de	NA	NA	0.000525412	-17.1	3.66e-08 (2.15e-12-0.000622)	3.66e-08	2.15e-12	0.000622	11.9	0.62	0.00057	0.0481	0.439624	hsa04066	HIF-1 signaling pathway: ALDOA	N-hsa04066-84	MAPK1	1	5594	MAPK1	NA	NA	-0.829824	6.72181	-4.1441	3.46899e-05	0.000277462	1.29407	down	3	1	0.367177	0.341	1.41 (0.953-2.08)	1.41	0.953	2.08	2.95	0.546	0.086	0.471
SS	P-hsa04066-45	-0.0115541	0.505789	-0.981268	0.326509	0.492455	-7.79846	no_de	NA	NA	0.000525412	-17.1	3.66e-08 (2.15e-12-0.000622)	3.66e-08	2.15e-12	0.000622	11.9	0.62	0.00057	0.0481	0.439624	hsa04066	HIF-1 signaling pathway: ALDOA	N-hsa04066-19	AKT3	1	207	AKT1	NA	NA	-0.540871	7.13227	-2.43076	0.0151027	0.0471485	-4.3461	down	NA	1	0.230912	0.0199	1.02 (0.65-1.6)	1.02	0.65	1.6	0.01	0.522	0.931	0.982
SS	P-hsa04066-45	-0.0115541	0.505789	-0.981268	0.326509	0.492455	-7.79846	no_de	NA	NA	0.000525412	-17.1	3.66e-08 (2.15e-12-0.000622)	3.66e-08	2.15e-12	0.000622	11.9	0.62	0.00057	0.0481	0.439624	hsa04066	HIF-1 signaling pathway: ALDOA	N-hsa04066-17	EGFR	1	3480	IGF1R	NA	NA	-2.04856	5.95874	-4.6715	3.0701e-06	3.26755e-05	3.71609	down	NA	2	2.47076	-0.00136	0.999 (0.869-1.15)	0.999	0.869	1.15	0	0.508	0.985	0.996
SS	P-hsa04066-45	-0.0115541	0.505789	-0.981268	0.326509	0.492455	-7.79846	no_de	NA	NA	0.000525412	-17.1	3.66e-08 (2.15e-12-0.000622)	3.66e-08	2.15e-12	0.000622	11.9	0.62	0.00057	0.0481	0.439624	hsa04066	HIF-1 signaling pathway: ALDOA	N-hsa04066-17	EGFR	1	3643	INSR	NA	NA	1.3874	6.06051	3.81616	0.000137218	0.000913059	0.0156003	up	3	NA	0.756961	0.119	1.13 (0.857-1.48)	1.13	0.857	1.48	0.73	0.502	0.394	0.77
SS	P-hsa04066-45	-0.0115541	0.505789	-0.981268	0.326509	0.492455	-7.79846	no_de	NA	NA	0.000525412	-17.1	3.66e-08 (2.15e-12-0.000622)	3.66e-08	2.15e-12	0.000622	11.9	0.62	0.00057	0.0481	0.439624	hsa04066	HIF-1 signaling pathway: ALDOA	N-hsa04066-18	PIK3R5	1	23533	PIK3R5	NA	NA	6.69504	1.6997	7.66187	2.19456e-14	1.10896e-12	22.0426	up	4	NA	2.3292	-0.1	0.905 (0.785-1.04)	0.905	0.785	1.04	1.92	0.552	0.166	0.581
SS	P-hsa04066-45	-0.0115541	0.505789	-0.981268	0.326509	0.492455	-7.79846	no_de	NA	NA	0.000525412	-17.1	3.66e-08 (2.15e-12-0.000622)	3.66e-08	2.15e-12	0.000622	11.9	0.62	0.00057	0.0481	0.439624	hsa04066	HIF-1 signaling pathway: ALDOA	N-hsa04066-18	PIK3R5	1	5294	PIK3CG	NA	NA	8.14352	-1.16824	8.42794	4.57213e-17	3.19263e-15	27.2068	up	4	NA	3.486	0.00994	1.01 (0.911-1.12)	1.01	0.911	1.12	0.04	0.461	0.851	0.96
SS	P-hsa04066-45	-0.0115541	0.505789	-0.981268	0.326509	0.492455	-7.79846	no_de	NA	NA	0.000525412	-17.1	3.66e-08 (2.15e-12-0.000622)	3.66e-08	2.15e-12	0.000622	11.9	0.62	0.00057	0.0481	0.439624	hsa04066	HIF-1 signaling pathway: ALDOA	N-hsa04066-18	PIK3R5	1	5296	PIK3R2	NA	NA	0.0392067	4.89754	0.138604	0.889768	0.934901	-7.12554	no_de	4	NA	0.504719	0.357	1.43 (1.04-1.96)	1.43	1.04	1.96	4.89	0.591	0.027	0.316
SS	P-hsa04066-45	-0.0115541	0.505789	-0.981268	0.326509	0.492455	-7.79846	no_de	NA	NA	0.000525412	-17.1	3.66e-08 (2.15e-12-0.000622)	3.66e-08	2.15e-12	0.000622	11.9	0.62	0.00057	0.0481	0.439624	hsa04066	HIF-1 signaling pathway: ALDOA	N-hsa04066-18	PIK3R5	1	8503	PIK3R3	NA	NA	5.90315	4.81516	10.3026	1.22178e-24	1.96412e-22	45.0611	up	4	NA	0.566808	-0.0963	0.908 (0.673-1.23)	0.908	0.673	1.23	0.4	0.525	0.53	0.845
SS	P-hsa04066-45	-0.0115541	0.505789	-0.981268	0.326509	0.492455	-7.79846	no_de	NA	NA	0.000525412	-17.1	3.66e-08 (2.15e-12-0.000622)	3.66e-08	2.15e-12	0.000622	11.9	0.62	0.00057	0.0481	0.439624	hsa04066	HIF-1 signaling pathway: ALDOA	N-hsa04066-12	EGF	1	1950	EGF	NA	NA	-4.57269	-1.99558	-2.97938	0.0029025	0.0120936	-1.82467	down	1	2	22.0516	0.0019	1 (0.955-1.05)	1	0.955	1.05	0.01	0.46	0.937	0.984
SS	P-hsa04066-45	-0.0115541	0.505789	-0.981268	0.326509	0.492455	-7.79846	no_de	NA	NA	0.000525412	-17.1	3.66e-08 (2.15e-12-0.000622)	3.66e-08	2.15e-12	0.000622	11.9	0.62	0.00057	0.0481	0.439624	hsa04066	HIF-1 signaling pathway: ALDOA	N-hsa04066-12	EGF	1	3479	IGF1	NA	NA	4.31774	3.97159	3.55108	0.000387261	0.00220009	-0.566851	up	3	NA	5.22513	-0.0544	0.947 (0.861-1.04)	0.947	0.861	1.04	1.25	0.551	0.263	0.676
SS	P-hsa04066-45	-0.0115541	0.505789	-0.981268	0.326509	0.492455	-7.79846	no_de	NA	NA	0.000525412	-17.1	3.66e-08 (2.15e-12-0.000622)	3.66e-08	2.15e-12	0.000622	11.9	0.62	0.00057	0.0481	0.439624	hsa04066	HIF-1 signaling pathway: ALDOA	N-hsa04066-12	EGF	1	3630	INS	NA	NA	-1.13466	-8.33944	-0.37085	0.710765	0.817532	-5.43947	no_de	NA	NA	10.0234	0.0638	1.07 (1.01-1.13)	1.07	1.01	1.13	5.17	0.546	0.0229	0.296
SS	P-hsa04066-45	-0.0115541	0.505789	-0.981268	0.326509	0.492455	-7.79846	no_de	NA	NA	0.000525412	-17.1	3.66e-08 (2.15e-12-0.000622)	3.66e-08	2.15e-12	0.000622	11.9	0.62	0.00057	0.0481	0.439624	hsa04066	HIF-1 signaling pathway: ALDOA	N-hsa04066-23	PLCG1	0	5335	PLCG1	NA	NA	0.39238	6.66917	1.44293	0.149104	0.284126	-6.21	no_de	NA	NA	0.432798	0.943	2.57 (1.75-3.76)	2.57	1.75	3.76	23.5	0.662	1.25e-06	0.00808
SS	P-hsa04066-45	-0.0115541	0.505789	-0.981268	0.326509	0.492455	-7.79846	no_de	NA	NA	0.000525412	-17.1	3.66e-08 (2.15e-12-0.000622)	3.66e-08	2.15e-12	0.000622	11.9	0.62	0.00057	0.0481	0.439624	hsa04066	HIF-1 signaling pathway: ALDOA	N-hsa04066-23	PLCG1	0	5336	PLCG2	NA	NA	4.33825	3.26765	8.40339	5.62078e-17	3.85135e-15	27.8291	up	4	1	1.13043	-0.263	0.769 (0.627-0.942)	0.769	0.627	0.942	6.42	0.594	0.0113	0.237
SS	P-hsa04066-45	-0.0115541	0.505789	-0.981268	0.326509	0.492455	-7.79846	no_de	NA	NA	0.000525412	-17.1	3.66e-08 (2.15e-12-0.000622)	3.66e-08	2.15e-12	0.000622	11.9	0.62	0.00057	0.0481	0.439624	hsa04066	HIF-1 signaling pathway: ALDOA	N-hsa04066-22	CYBB	0	1536	CYBB	NA	NA	8.06717	2.40004	9.09631	1.33114e-19	1.21708e-17	33.7313	up	4	NA	4.40975	-0.0606	0.941 (0.852-1.04)	0.941	0.852	1.04	1.43	0.55	0.232	0.646
SS	P-hsa04066-45	-0.0115541	0.505789	-0.981268	0.326509	0.492455	-7.79846	no_de	NA	NA	0.000525412	-17.1	3.66e-08 (2.15e-12-0.000622)	3.66e-08	2.15e-12	0.000622	11.9	0.62	0.00057	0.0481	0.439624	hsa04066	HIF-1 signaling pathway: ALDOA	N-hsa04066-24	PRKCA	0	5578	PRKCA	NA	NA	-2.55112	4.83495	-5.4433	5.48501e-08	8.89581e-07	7.62674	down	NA	4	1.50408	0.087	1.09 (0.9-1.32)	1.09	0.9	1.32	0.78	0.568	0.376	0.76
SS	P-hsa04066-45	-0.0115541	0.505789	-0.981268	0.326509	0.492455	-7.79846	no_de	NA	NA	0.000525412	-17.1	3.66e-08 (2.15e-12-0.000622)	3.66e-08	2.15e-12	0.000622	11.9	0.62	0.00057	0.0481	0.439624	hsa04066	HIF-1 signaling pathway: ALDOA	N-hsa04066-24	PRKCA	0	5579	PRKCB	NA	NA	3.58863	1.69266	3.51808	0.000438623	0.00244582	-0.448575	up	3	NA	3.93339	-0.113	0.893 (0.802-0.995)	0.893	0.802	0.995	4.21	0.585	0.0403	0.368
SS	P-hsa04910-48	0.000685644	0.00400929	0.884941	0.376232	0.552276	-7.88829	no_de	NA	NA	9.66823e-07	-355	6.98e-155 (2.62e-242-1.86e-67)	6.98e-155	2.62e-242	1.86e-67	11.9	0.632	0.000548	0.0481	0.21981	hsa04910	Insulin signaling pathway: PPARGC1A	N-hsa04910-48	PPARGC1A	1	10891	PPARGC1A	PPARGC1A	PPARGC1A	1.80011	3.32754	2.35345	0.0186392	0.0558411	-4.16867	no_de	NA	1	9.26394	-0.0827	0.921 (0.859-0.986)	0.921	0.859	0.986	5.52	0.601	0.0188	0.277
SS	P-hsa04910-48	0.000685644	0.00400929	0.884941	0.376232	0.552276	-7.88829	no_de	NA	NA	9.66823e-07	-355	6.98e-155 (2.62e-242-1.86e-67)	6.98e-155	2.62e-242	1.86e-67	11.9	0.632	0.000548	0.0481	0.21981	hsa04910	Insulin signaling pathway: PPARGC1A	N-hsa04910-28	FOXO1	1	2308	FOXO1	NA	NA	0.404362	6.21526	0.628006	0.530029	0.681132	-6.96705	no_de	NA	1	1.40979	-0.339	0.712 (0.585-0.868)	0.712	0.585	0.868	11.4	0.603	0.000756	0.083
SS	P-hsa04910-48	0.000685644	0.00400929	0.884941	0.376232	0.552276	-7.88829	no_de	NA	NA	9.66823e-07	-355	6.98e-155 (2.62e-242-1.86e-67)	6.98e-155	2.62e-242	1.86e-67	11.9	0.632	0.000548	0.0481	0.21981	hsa04910	Insulin signaling pathway: PPARGC1A	N-hsa04910-51	AKT3	-1	207	AKT1	NA	NA	-0.540871	7.13227	-2.43076	0.0151027	0.0471485	-4.3461	down	NA	1	0.230912	0.0199	1.02 (0.65-1.6)	1.02	0.65	1.6	0.01	0.522	0.931	0.982
SS	P-hsa04910-48	0.000685644	0.00400929	0.884941	0.376232	0.552276	-7.88829	no_de	NA	NA	9.66823e-07	-355	6.98e-155 (2.62e-242-1.86e-67)	6.98e-155	2.62e-242	1.86e-67	11.9	0.632	0.000548	0.0481	0.21981	hsa04910	Insulin signaling pathway: PPARGC1A	N-hsa04910-52	PIK3R5	-1	23533	PIK3R5	NA	NA	6.69504	1.6997	7.66187	2.19456e-14	1.10896e-12	22.0426	up	4	NA	2.3292	-0.1	0.905 (0.785-1.04)	0.905	0.785	1.04	1.92	0.552	0.166	0.581
SS	P-hsa04910-48	0.000685644	0.00400929	0.884941	0.376232	0.552276	-7.88829	no_de	NA	NA	9.66823e-07	-355	6.98e-155 (2.62e-242-1.86e-67)	6.98e-155	2.62e-242	1.86e-67	11.9	0.632	0.000548	0.0481	0.21981	hsa04910	Insulin signaling pathway: PPARGC1A	N-hsa04910-52	PIK3R5	-1	5294	PIK3CG	NA	NA	8.14352	-1.16824	8.42794	4.57213e-17	3.19263e-15	27.2068	up	4	NA	3.486	0.00994	1.01 (0.911-1.12)	1.01	0.911	1.12	0.04	0.461	0.851	0.96
SS	P-hsa04910-48	0.000685644	0.00400929	0.884941	0.376232	0.552276	-7.88829	no_de	NA	NA	9.66823e-07	-355	6.98e-155 (2.62e-242-1.86e-67)	6.98e-155	2.62e-242	1.86e-67	11.9	0.632	0.000548	0.0481	0.21981	hsa04910	Insulin signaling pathway: PPARGC1A	N-hsa04910-52	PIK3R5	-1	5296	PIK3R2	NA	NA	0.0392067	4.89754	0.138604	0.889768	0.934901	-7.12554	no_de	4	NA	0.504719	0.357	1.43 (1.04-1.96)	1.43	1.04	1.96	4.89	0.591	0.027	0.316
SS	P-hsa04910-48	0.000685644	0.00400929	0.884941	0.376232	0.552276	-7.88829	no_de	NA	NA	9.66823e-07	-355	6.98e-155 (2.62e-242-1.86e-67)	6.98e-155	2.62e-242	1.86e-67	11.9	0.632	0.000548	0.0481	0.21981	hsa04910	Insulin signaling pathway: PPARGC1A	N-hsa04910-52	PIK3R5	-1	8503	PIK3R3	NA	NA	5.90315	4.81516	10.3026	1.22178e-24	1.96412e-22	45.0611	up	4	NA	0.566808	-0.0963	0.908 (0.673-1.23)	0.908	0.673	1.23	0.4	0.525	0.53	0.845
SS	P-hsa04910-48	0.000685644	0.00400929	0.884941	0.376232	0.552276	-7.88829	no_de	NA	NA	9.66823e-07	-355	6.98e-155 (2.62e-242-1.86e-67)	6.98e-155	2.62e-242	1.86e-67	11.9	0.632	0.000548	0.0481	0.21981	hsa04910	Insulin signaling pathway: PPARGC1A	N-hsa04910-64	IRS1	-1	3667	IRS1	NA	NA	-3.69867	5.31407	-5.96806	2.56983e-09	5.51636e-08	10.5705	down	2	1	2.06545	-0.107	0.899 (0.765-1.06)	0.899	0.765	1.06	1.68	0.531	0.195	0.613
SS	P-hsa04910-48	0.000685644	0.00400929	0.884941	0.376232	0.552276	-7.88829	no_de	NA	NA	9.66823e-07	-355	6.98e-155 (2.62e-242-1.86e-67)	6.98e-155	2.62e-242	1.86e-67	11.9	0.632	0.000548	0.0481	0.21981	hsa04910	Insulin signaling pathway: PPARGC1A	N-hsa04910-64	IRS1	-1	8471	IRS4	NA	NA	9.19358	-10.7445	3.92373	8.83825e-05	0.000625519	0.870208	up	2	NA	30.0531	-0.00189	0.998 (0.958-1.04)	0.998	0.958	1.04	0.01	0.467	0.927	0.981
SS	P-hsa04910-48	0.000685644	0.00400929	0.884941	0.376232	0.552276	-7.88829	no_de	NA	NA	9.66823e-07	-355	6.98e-155 (2.62e-242-1.86e-67)	6.98e-155	2.62e-242	1.86e-67	11.9	0.632	0.000548	0.0481	0.21981	hsa04910	Insulin signaling pathway: PPARGC1A	N-hsa04910-64	IRS1	-1	8660	IRS2	NA	NA	-3.19707	6.0903	-4.76649	1.92885e-06	2.17474e-05	4.16367	down	NA	6	1.88745	-0.0121	0.988 (0.836-1.17)	0.988	0.836	1.17	0.02	0.505	0.887	0.97
SS	P-hsa04910-48	0.000685644	0.00400929	0.884941	0.376232	0.552276	-7.88829	no_de	NA	NA	9.66823e-07	-355	6.98e-155 (2.62e-242-1.86e-67)	6.98e-155	2.62e-242	1.86e-67	11.9	0.632	0.000548	0.0481	0.21981	hsa04910	Insulin signaling pathway: PPARGC1A	N-hsa04910-4	IKBKB	1	3551	IKBKB	NA	NA	-0.6846	5.99932	-2.77879	0.00547696	0.0204969	-3.29871	down	NA	2	0.51286	-0.24	0.787 (0.571-1.08)	0.787	0.571	1.08	2.16	0.582	0.142	0.555
SS	P-hsa04910-48	0.000685644	0.00400929	0.884941	0.376232	0.552276	-7.88829	no_de	NA	NA	9.66823e-07	-355	6.98e-155 (2.62e-242-1.86e-67)	6.98e-155	2.62e-242	1.86e-67	11.9	0.632	0.000548	0.0481	0.21981	hsa04910	Insulin signaling pathway: PPARGC1A	N-hsa04910-5	MAPK8	1	5601	MAPK9	NA	NA	-0.74227	5.28024	-3.28591	0.00102369	0.00501525	-1.73344	down	1	1	0.367376	-0.0331	0.967 (0.67-1.4)	0.967	0.67	1.4	0.03	0.484	0.86	0.962
SS	P-hsa04910-48	0.000685644	0.00400929	0.884941	0.376232	0.552276	-7.88829	no_de	NA	NA	9.66823e-07	-355	6.98e-155 (2.62e-242-1.86e-67)	6.98e-155	2.62e-242	1.86e-67	11.9	0.632	0.000548	0.0481	0.21981	hsa04910	Insulin signaling pathway: PPARGC1A	N-hsa04910-36	INSR	-1	3643	INSR	NA	NA	1.3874	6.06051	3.81616	0.000137218	0.000913059	0.0156003	up	3	NA	0.756961	0.119	1.13 (0.857-1.48)	1.13	0.857	1.48	0.73	0.502	0.394	0.77
SS	P-hsa04910-48	0.000685644	0.00400929	0.884941	0.376232	0.552276	-7.88829	no_de	NA	NA	9.66823e-07	-355	6.98e-155 (2.62e-242-1.86e-67)	6.98e-155	2.62e-242	1.86e-67	11.9	0.632	0.000548	0.0481	0.21981	hsa04910	Insulin signaling pathway: PPARGC1A	N-hsa04910-8	SOCS4	1	8651	SOCS1	NA	NA	3.1042	0.897159	4.96635	7.05406e-07	8.90369e-06	5.41611	up	4	NA	2.06708	-0.0235	0.977 (0.834-1.14)	0.977	0.834	1.14	0.09	0.499	0.77	0.937
SS	P-hsa04910-48	0.000685644	0.00400929	0.884941	0.376232	0.552276	-7.88829	no_de	NA	NA	9.66823e-07	-355	6.98e-155 (2.62e-242-1.86e-67)	6.98e-155	2.62e-242	1.86e-67	11.9	0.632	0.000548	0.0481	0.21981	hsa04910	Insulin signaling pathway: PPARGC1A	N-hsa04910-16	INS	-1	3630	INS	NA	NA	-1.13466	-8.33944	-0.37085	0.710765	0.817532	-5.43947	no_de	NA	NA	10.0234	0.0638	1.07 (1.01-1.13)	1.07	1.01	1.13	5.17	0.546	0.0229	0.296
SS	P-hsa04611-34	-0.012688	0.327361	-0.423971	0.671606	0.840593	-8.18981	no_de	1	4	0.00528453	-6.21	0.002 (9.04e-05-0.0443)	0.002	9.04e-05	0.0443	15.5	0.655	8.41e-05	0.0115	0.0450373	hsa04611	Platelet activation: Thromboxane A2*	N-hsa04611-62	TBXAS1	1	6916	TBXAS1	TBXAS1	TBXAS1	NA	NA	NA	NA	NA	NA	NA	NA	NA	NA	NA	NA	NA	NA	NA	NA	NA	NA	NA
SS	P-hsa04611-34	-0.012688	0.327361	-0.423971	0.671606	0.840593	-8.18981	no_de	1	4	0.00528453	-6.21	0.002 (9.04e-05-0.0443)	0.002	9.04e-05	0.0443	15.5	0.655	8.41e-05	0.0115	0.0450373	hsa04611	Platelet activation: Thromboxane A2*	N-hsa04611-61	PTGS1	1	5742	PTGS1	NA	NA	-8.19798	4.36033	-8.44349	4.01062e-17	2.81398e-15	28.1681	down	NA	4	4.09551	-0.0859	0.918 (0.829-1.02)	0.918	0.829	1.02	2.78	0.563	0.0957	0.49
SS	P-hsa04611-34	-0.012688	0.327361	-0.423971	0.671606	0.840593	-8.18981	no_de	1	4	0.00528453	-6.21	0.002 (9.04e-05-0.0443)	0.002	9.04e-05	0.0443	15.5	0.655	8.41e-05	0.0115	0.0450373	hsa04611	Platelet activation: Thromboxane A2*	N-hsa04611-54	PLA2G4B	1	283748	PLA2G4D	NA	NA	9.77026	-8.13928	3.40181	0.000674778	0.00351543	-0.737177	up	1	NA	20.2914	0.0478	1.05 (0.999-1.1)	1.05	0.999	1.1	3.64	0.56	0.0563	0.41
SS	P-hsa04611-34	-0.012688	0.327361	-0.423971	0.671606	0.840593	-8.18981	no_de	1	4	0.00528453	-6.21	0.002 (9.04e-05-0.0443)	0.002	9.04e-05	0.0443	15.5	0.655	8.41e-05	0.0115	0.0450373	hsa04611	Platelet activation: Thromboxane A2*	N-hsa04611-54	PLA2G4B	1	5321	PLA2G4A	NA	NA	-2.1001	2.09194	-2.96286	0.00306258	0.0126418	-2.27236	down	NA	2	3.31008	-0.0467	0.954 (0.85-1.07)	0.954	0.85	1.07	0.62	0.502	0.431	0.79
SS	P-hsa04611-34	-0.012688	0.327361	-0.423971	0.671606	0.840593	-8.18981	no_de	1	4	0.00528453	-6.21	0.002 (9.04e-05-0.0443)	0.002	9.04e-05	0.0443	15.5	0.655	8.41e-05	0.0115	0.0450373	hsa04611	Platelet activation: Thromboxane A2*	N-hsa04611-54	PLA2G4B	1	8605	PLA2G4C	NA	NA	1.44303	3.56027	2.39177	0.0168047	0.0513066	-4.10026	no_de	3	NA	2.06982	-0.172	0.842 (0.725-0.978)	0.842	0.725	0.978	5.08	0.64	0.0242	0.304
SS	P-hsa04611-34	-0.012688	0.327361	-0.423971	0.671606	0.840593	-8.18981	no_de	1	4	0.00528453	-6.21	0.002 (9.04e-05-0.0443)	0.002	9.04e-05	0.0443	15.5	0.655	8.41e-05	0.0115	0.0450373	hsa04611	Platelet activation: Thromboxane A2*	N-hsa04611-20	RASGRP1	1	10125	RASGRP1	NA	NA	-0.550622	0.150691	-0.624271	0.532479	0.683331	-5.96378	no_de	3	NA	3.19165	-0.205	0.815 (0.712-0.933)	0.815	0.712	0.933	8.79	0.594	0.00302	0.149
SS	P-hsa04611-34	-0.012688	0.327361	-0.423971	0.671606	0.840593	-8.18981	no_de	1	4	0.00528453	-6.21	0.002 (9.04e-05-0.0443)	0.002	9.04e-05	0.0443	15.5	0.655	8.41e-05	0.0115	0.0450373	hsa04611	Platelet activation: Thromboxane A2*	N-hsa04611-20	RASGRP1	1	10235	RASGRP2	NA	NA	4.40797	4.44797	8.78483	2.13186e-18	1.72781e-16	30.9938	up	2	4	2.75345	-0.267	0.766 (0.664-0.882)	0.766	0.664	0.882	13.7	0.64	0.000217	0.0529
SS	P-hsa04611-34	-0.012688	0.327361	-0.423971	0.671606	0.840593	-8.18981	no_de	1	4	0.00528453	-6.21	0.002 (9.04e-05-0.0443)	0.002	9.04e-05	0.0443	15.5	0.655	8.41e-05	0.0115	0.0450373	hsa04611	Platelet activation: Thromboxane A2*	N-hsa04611-33	MAPK1	1	5594	MAPK1	NA	NA	-0.829824	6.72181	-4.1441	3.46899e-05	0.000277462	1.29407	down	3	1	0.367177	0.341	1.41 (0.953-2.08)	1.41	0.953	2.08	2.95	0.546	0.086	0.471
SS	P-hsa04611-34	-0.012688	0.327361	-0.423971	0.671606	0.840593	-8.18981	no_de	1	4	0.00528453	-6.21	0.002 (9.04e-05-0.0443)	0.002	9.04e-05	0.0443	15.5	0.655	8.41e-05	0.0115	0.0450373	hsa04611	Platelet activation: Thromboxane A2*	N-hsa04611-32	MAPK14	1	5603	MAPK13	NA	NA	-2.43606	3.25562	-3.99483	6.56894e-05	0.000483264	1.06905	down	NA	4	2.30188	-0.023	0.977 (0.849-1.13)	0.977	0.849	1.13	0.1	0.478	0.749	0.931
SS	P-hsa04611-34	-0.012688	0.327361	-0.423971	0.671606	0.840593	-8.18981	no_de	1	4	0.00528453	-6.21	0.002 (9.04e-05-0.0443)	0.002	9.04e-05	0.0443	15.5	0.655	8.41e-05	0.0115	0.0450373	hsa04611	Platelet activation: Thromboxane A2*	N-hsa04611-15	PLCB1	1	23236	PLCB1	NA	NA	2.53799	3.48118	3.97295	7.20059e-05	0.000523026	0.978976	up	6	NA	1.73369	-0.0616	0.94 (0.787-1.12)	0.94	0.787	1.12	0.46	0.494	0.496	0.826
SS	P-hsa04611-34	-0.012688	0.327361	-0.423971	0.671606	0.840593	-8.18981	no_de	1	4	0.00528453	-6.21	0.002 (9.04e-05-0.0443)	0.002	9.04e-05	0.0443	15.5	0.655	8.41e-05	0.0115	0.0450373	hsa04611	Platelet activation: Thromboxane A2*	N-hsa04611-15	PLCB1	1	5330	PLCB2	NA	NA	3.34021	3.04451	4.57874	4.79368e-06	4.85811e-05	3.5326	up	3	NA	1.75091	-0.157	0.855 (0.721-1.01)	0.855	0.721	1.01	3.22	0.556	0.0726	0.446
SS	P-hsa04611-34	-0.012688	0.327361	-0.423971	0.671606	0.840593	-8.18981	no_de	1	4	0.00528453	-6.21	0.002 (9.04e-05-0.0443)	0.002	9.04e-05	0.0443	15.5	0.655	8.41e-05	0.0115	0.0450373	hsa04611	Platelet activation: Thromboxane A2*	N-hsa04611-15	PLCB1	1	5332	PLCB4	NA	NA	-3.20222	4.40536	-4.35341	1.36769e-05	0.000122351	2.53288	down	NA	5	4.78185	0.042	1.04 (0.943-1.15)	1.04	0.943	1.15	0.67	0.516	0.413	0.781
SS	P-hsa04611-34	-0.012688	0.327361	-0.423971	0.671606	0.840593	-8.18981	no_de	1	4	0.00528453	-6.21	0.002 (9.04e-05-0.0443)	0.002	9.04e-05	0.0443	15.5	0.655	8.41e-05	0.0115	0.0450373	hsa04611	Platelet activation: Thromboxane A2*	N-hsa04611-31	PRKG1	1	5592	PRKG1	NA	NA	-1.65421	5.08578	-2.51213	0.0120323	0.0392378	-3.81426	down	1	1	2.0187	-0.0189	0.981 (0.851-1.13)	0.981	0.851	1.13	0.07	0.555	0.795	0.944
SS	P-hsa04611-34	-0.012688	0.327361	-0.423971	0.671606	0.840593	-8.18981	no_de	1	4	0.00528453	-6.21	0.002 (9.04e-05-0.0443)	0.002	9.04e-05	0.0443	15.5	0.655	8.41e-05	0.0115	0.0450373	hsa04611	Platelet activation: Thromboxane A2*	N-hsa04611-31	PRKG1	1	5593	PRKG2	NA	NA	-7.01651	-1.60408	-3.23678	0.0012169	0.00581005	-1.0359	down	NA	3	18.5377	-0.0168	0.983 (0.934-1.04)	0.983	0.934	1.04	0.41	0.505	0.523	0.841
SS	P-hsa04611-34	-0.012688	0.327361	-0.423971	0.671606	0.840593	-8.18981	no_de	1	4	0.00528453	-6.21	0.002 (9.04e-05-0.0443)	0.002	9.04e-05	0.0443	15.5	0.655	8.41e-05	0.0115	0.0450373	hsa04611	Platelet activation: Thromboxane A2*	N-hsa04611-70	P2RX1	1	5023	P2RX1	NA	NA	0.817353	2.36662	0.392373	0.6948	0.8052	-6.27943	no_de	NA	3	8.22879	-0.125	0.883 (0.811-0.961)	0.883	0.811	0.961	8.2	0.642	0.00418	0.168
SS	P-hsa04611-34	-0.012688	0.327361	-0.423971	0.671606	0.840593	-8.18981	no_de	1	4	0.00528453	-6.21	0.002 (9.04e-05-0.0443)	0.002	9.04e-05	0.0443	15.5	0.655	8.41e-05	0.0115	0.0450373	hsa04611	Platelet activation: Thromboxane A2*	N-hsa04611-49	PIK3R5*	1	23533	PIK3R5	NA	NA	6.69504	1.6997	7.66187	2.19456e-14	1.10896e-12	22.0426	up	4	NA	2.3292	-0.1	0.905 (0.785-1.04)	0.905	0.785	1.04	1.92	0.552	0.166	0.581
SS	P-hsa04611-34	-0.012688	0.327361	-0.423971	0.671606	0.840593	-8.18981	no_de	1	4	0.00528453	-6.21	0.002 (9.04e-05-0.0443)	0.002	9.04e-05	0.0443	15.5	0.655	8.41e-05	0.0115	0.0450373	hsa04611	Platelet activation: Thromboxane A2*	N-hsa04611-49	PIK3R5*	1	5294	PIK3CG	NA	NA	8.14352	-1.16824	8.42794	4.57213e-17	3.19263e-15	27.2068	up	4	NA	3.486	0.00994	1.01 (0.911-1.12)	1.01	0.911	1.12	0.04	0.461	0.851	0.96
SS	P-hsa04611-34	-0.012688	0.327361	-0.423971	0.671606	0.840593	-8.18981	no_de	1	4	0.00528453	-6.21	0.002 (9.04e-05-0.0443)	0.002	9.04e-05	0.0443	15.5	0.655	8.41e-05	0.0115	0.0450373	hsa04611	Platelet activation: Thromboxane A2*	N-hsa04611-49	PIK3R5*	1	5296	PIK3R2	NA	NA	0.0392067	4.89754	0.138604	0.889768	0.934901	-7.12554	no_de	4	NA	0.504719	0.357	1.43 (1.04-1.96)	1.43	1.04	1.96	4.89	0.591	0.027	0.316
SS	P-hsa04611-34	-0.012688	0.327361	-0.423971	0.671606	0.840593	-8.18981	no_de	1	4	0.00528453	-6.21	0.002 (9.04e-05-0.0443)	0.002	9.04e-05	0.0443	15.5	0.655	8.41e-05	0.0115	0.0450373	hsa04611	Platelet activation: Thromboxane A2*	N-hsa04611-49	PIK3R5*	1	8503	PIK3R3	NA	NA	5.90315	4.81516	10.3026	1.22178e-24	1.96412e-22	45.0611	up	4	NA	0.566808	-0.0963	0.908 (0.673-1.23)	0.908	0.673	1.23	0.4	0.525	0.53	0.845
SS	P-hsa04611-34	-0.012688	0.327361	-0.423971	0.671606	0.840593	-8.18981	no_de	1	4	0.00528453	-6.21	0.002 (9.04e-05-0.0443)	0.002	9.04e-05	0.0443	15.5	0.655	8.41e-05	0.0115	0.0450373	hsa04611	Platelet activation: Thromboxane A2*	N-hsa04611-19 79 80	PLCG2 LCP2 BTK	1	5336	PLCG2	NA	NA	4.33825	3.26765	8.40339	5.62078e-17	3.85135e-15	27.8291	up	4	1	1.13043	-0.263	0.769 (0.627-0.942)	0.769	0.627	0.942	6.42	0.594	0.0113	0.237
SS	P-hsa04611-34	-0.012688	0.327361	-0.423971	0.671606	0.840593	-8.18981	no_de	1	4	0.00528453	-6.21	0.002 (9.04e-05-0.0443)	0.002	9.04e-05	0.0443	15.5	0.655	8.41e-05	0.0115	0.0450373	hsa04611	Platelet activation: Thromboxane A2*	N-hsa04611-19 79 80	PLCG2 LCP2 BTK	1	3937	LCP2	NA	NA	8.05555	2.47984	13.361	5.08994e-40	3.30936e-37	79.7782	up	4	NA	2.21079	-0.135	0.873 (0.757-1.01)	0.873	0.757	1.01	3.42	0.571	0.0646	0.431
SS	P-hsa04611-34	-0.012688	0.327361	-0.423971	0.671606	0.840593	-8.18981	no_de	1	4	0.00528453	-6.21	0.002 (9.04e-05-0.0443)	0.002	9.04e-05	0.0443	15.5	0.655	8.41e-05	0.0115	0.0450373	hsa04611	Platelet activation: Thromboxane A2*	N-hsa04611-19 79 80	PLCG2 LCP2 BTK	1	695	BTK	NA	NA	5.14304	0.780528	6.05897	1.47243e-09	3.31644e-08	11.3926	up	4	NA	2.73679	-0.153	0.858 (0.756-0.974)	0.858	0.756	0.974	5.57	0.579	0.0182	0.275
SS	P-hsa04611-34	-0.012688	0.327361	-0.423971	0.671606	0.840593	-8.18981	no_de	1	4	0.00528453	-6.21	0.002 (9.04e-05-0.0443)	0.002	9.04e-05	0.0443	15.5	0.655	8.41e-05	0.0115	0.0450373	hsa04611	Platelet activation: Thromboxane A2*	N-hsa04611-27	PIK3R5	1	23533	PIK3R5	NA	NA	6.69504	1.6997	7.66187	2.19456e-14	1.10896e-12	22.0426	up	4	NA	2.3292	-0.1	0.905 (0.785-1.04)	0.905	0.785	1.04	1.92	0.552	0.166	0.581
SS	P-hsa04611-34	-0.012688	0.327361	-0.423971	0.671606	0.840593	-8.18981	no_de	1	4	0.00528453	-6.21	0.002 (9.04e-05-0.0443)	0.002	9.04e-05	0.0443	15.5	0.655	8.41e-05	0.0115	0.0450373	hsa04611	Platelet activation: Thromboxane A2*	N-hsa04611-27	PIK3R5	1	5294	PIK3CG	NA	NA	8.14352	-1.16824	8.42794	4.57213e-17	3.19263e-15	27.2068	up	4	NA	3.486	0.00994	1.01 (0.911-1.12)	1.01	0.911	1.12	0.04	0.461	0.851	0.96
SS	P-hsa04611-34	-0.012688	0.327361	-0.423971	0.671606	0.840593	-8.18981	no_de	1	4	0.00528453	-6.21	0.002 (9.04e-05-0.0443)	0.002	9.04e-05	0.0443	15.5	0.655	8.41e-05	0.0115	0.0450373	hsa04611	Platelet activation: Thromboxane A2*	N-hsa04611-27	PIK3R5	1	5296	PIK3R2	NA	NA	0.0392067	4.89754	0.138604	0.889768	0.934901	-7.12554	no_de	4	NA	0.504719	0.357	1.43 (1.04-1.96)	1.43	1.04	1.96	4.89	0.591	0.027	0.316
SS	P-hsa04611-34	-0.012688	0.327361	-0.423971	0.671606	0.840593	-8.18981	no_de	1	4	0.00528453	-6.21	0.002 (9.04e-05-0.0443)	0.002	9.04e-05	0.0443	15.5	0.655	8.41e-05	0.0115	0.0450373	hsa04611	Platelet activation: Thromboxane A2*	N-hsa04611-27	PIK3R5	1	8503	PIK3R3	NA	NA	5.90315	4.81516	10.3026	1.22178e-24	1.96412e-22	45.0611	up	4	NA	0.566808	-0.0963	0.908 (0.673-1.23)	0.908	0.673	1.23	0.4	0.525	0.53	0.845
SS	P-hsa04611-34	-0.012688	0.327361	-0.423971	0.671606	0.840593	-8.18981	no_de	1	4	0.00528453	-6.21	0.002 (9.04e-05-0.0443)	0.002	9.04e-05	0.0443	15.5	0.655	8.41e-05	0.0115	0.0450373	hsa04611	Platelet activation: Thromboxane A2*	N-hsa04611-37	GNAQ	1	2776	GNAQ	NA	NA	0.676858	6.12522	2.76437	0.0057246	0.0212875	-3.39554	up	5	NA	0.303913	-0.261	0.77 (0.498-1.19)	0.77	0.498	1.19	1.38	0.558	0.24	0.655
SS	P-hsa04611-34	-0.012688	0.327361	-0.423971	0.671606	0.840593	-8.18981	no_de	1	4	0.00528453	-6.21	0.002 (9.04e-05-0.0443)	0.002	9.04e-05	0.0443	15.5	0.655	8.41e-05	0.0115	0.0450373	hsa04611	Platelet activation: Thromboxane A2*	N-hsa04611-89	SYK	1	6850	SYK	NA	NA	6.12796	1.98123	8.27055	1.70088e-16	1.07482e-14	26.7629	up	4	NA	2.76743	-0.125	0.883 (0.781-0.998)	0.883	0.781	0.998	3.97	0.572	0.0464	0.382
SS	P-hsa04611-34	-0.012688	0.327361	-0.423971	0.671606	0.840593	-8.18981	no_de	1	4	0.00528453	-6.21	0.002 (9.04e-05-0.0443)	0.002	9.04e-05	0.0443	15.5	0.655	8.41e-05	0.0115	0.0450373	hsa04611	Platelet activation: Thromboxane A2*	N-hsa04611-9	F2R	1	9002	F2RL3	NA	NA	7.13028	1.55962	4.43335	9.48095e-06	8.83138e-05	3.15173	up	3	NA	3.23985	0.0856	1.09 (0.957-1.24)	1.09	0.957	1.24	1.68	0.514	0.195	0.613
SS	P-hsa04611-34	-0.012688	0.327361	-0.423971	0.671606	0.840593	-8.18981	no_de	1	4	0.00528453	-6.21	0.002 (9.04e-05-0.0443)	0.002	9.04e-05	0.0443	15.5	0.655	8.41e-05	0.0115	0.0450373	hsa04611	Platelet activation: Thromboxane A2*	N-hsa04611-10	P2RY1	1	5028	P2RY1	NA	NA	2.18285	1.56589	2.75856	0.00582721	0.0215954	-2.7525	up	6	NA	2.09976	-0.00747	0.993 (0.855-1.15)	0.993	0.855	1.15	0.01	0.515	0.922	0.98
SS	P-hsa04611-34	-0.012688	0.327361	-0.423971	0.671606	0.840593	-8.18981	no_de	1	4	0.00528453	-6.21	0.002 (9.04e-05-0.0443)	0.002	9.04e-05	0.0443	15.5	0.655	8.41e-05	0.0115	0.0450373	hsa04611	Platelet activation: Thromboxane A2*	N-hsa04611-11	TBXA2R	1	6915	TBXA2R	NA	NA	2.14531	2.37668	3.56206	0.000371449	0.0021247	-0.561593	up	2	NA	1.5143	-0.067	0.935 (0.785-1.11)	0.935	0.785	1.11	0.56	0.555	0.453	0.802
SS	P-hsa04611-34	-0.012688	0.327361	-0.423971	0.671606	0.840593	-8.18981	no_de	1	4	0.00528453	-6.21	0.002 (9.04e-05-0.0443)	0.002	9.04e-05	0.0443	15.5	0.655	8.41e-05	0.0115	0.0450373	hsa04611	Platelet activation: Thromboxane A2*	N-hsa04611-17	ITGA2	1	3673	ITGA2	NA	NA	-3.224	2.49825	-4.33633	1.47789e-05	0.000131102	2.57755	down	NA	2	3.0552	0.00736	1.01 (0.886-1.15)	1.01	0.886	1.15	0.01	0.508	0.91	0.977
SS	P-hsa04611-34	-0.012688	0.327361	-0.423971	0.671606	0.840593	-8.18981	no_de	1	4	0.00528453	-6.21	0.002 (9.04e-05-0.0443)	0.002	9.04e-05	0.0443	15.5	0.655	8.41e-05	0.0115	0.0450373	hsa04611	Platelet activation: Thromboxane A2*	N-hsa04611-17	ITGA2	1	3688	ITGB1	NA	NA	-2.98839	8.70467	-6.38194	1.90999e-10	5.12684e-09	12.8502	down	NA	2	1.30741	0.0482	1.05 (0.853-1.29)	1.05	0.853	1.29	0.21	0.514	0.649	0.896
SS	P-hsa04611-34	-0.012688	0.327361	-0.423971	0.671606	0.840593	-8.18981	no_de	1	4	0.00528453	-6.21	0.002 (9.04e-05-0.0443)	0.002	9.04e-05	0.0443	15.5	0.655	8.41e-05	0.0115	0.0450373	hsa04611	Platelet activation: Thromboxane A2*	N-hsa04611-30	GUCY1A2	1	2977	GUCY1A2	NA	NA	2.956	3.31428	3.50226	0.000465452	0.00257481	-0.740489	up	6	NA	3.61286	0.0954	1.1 (0.973-1.24)	1.1	0.973	1.24	2.31	0.541	0.129	0.537
SS	P-hsa04611-34	-0.012688	0.327361	-0.423971	0.671606	0.840593	-8.18981	no_de	1	4	0.00528453	-6.21	0.002 (9.04e-05-0.0443)	0.002	9.04e-05	0.0443	15.5	0.655	8.41e-05	0.0115	0.0450373	hsa04611	Platelet activation: Thromboxane A2*	N-hsa04611-30	GUCY1A2	1	2982	GUCY1A1	NA	NA	3.26862	3.53012	4.18697	2.87669e-05	0.000236356	1.84436	up	3	NA	2.82294	-0.127	0.881 (0.766-1.01)	0.881	0.766	1.01	3.13	0.557	0.0769	0.453
SS	P-hsa04611-34	-0.012688	0.327361	-0.423971	0.671606	0.840593	-8.18981	no_de	1	4	0.00528453	-6.21	0.002 (9.04e-05-0.0443)	0.002	9.04e-05	0.0443	15.5	0.655	8.41e-05	0.0115	0.0450373	hsa04611	Platelet activation: Thromboxane A2*	N-hsa04611-30	GUCY1A2	1	2983	GUCY1B1	NA	NA	0.318891	4.24099	0.554161	0.579494	0.720557	-6.77311	no_de	1	NA	1.84642	-0.215	0.806 (0.685-0.95)	0.806	0.685	0.95	6.65	0.555	0.00992	0.227
SS	P-hsa04611-34	-0.012688	0.327361	-0.423971	0.671606	0.840593	-8.18981	no_de	1	4	0.00528453	-6.21	0.002 (9.04e-05-0.0443)	0.002	9.04e-05	0.0443	15.5	0.655	8.41e-05	0.0115	0.0450373	hsa04611	Platelet activation: Thromboxane A2*	N-hsa04611-90	FCGR2A	1	2212	FCGR2A	NA	NA	2.95076	3.35942	3.69855	0.000219209	0.00135566	-0.113175	up	4	NA	2.83746	-0.043	0.958 (0.848-1.08)	0.958	0.848	1.08	0.48	0.516	0.487	0.821
SS	P-hsa04611-34	-0.012688	0.327361	-0.423971	0.671606	0.840593	-8.18981	no_de	1	4	0.00528453	-6.21	0.002 (9.04e-05-0.0443)	0.002	9.04e-05	0.0443	15.5	0.655	8.41e-05	0.0115	0.0450373	hsa04611	Platelet activation: Thromboxane A2*	N-hsa04611-76 81	FCER1G SYK	1	2207	FCER1G	NA	NA	2.63017	2.91318	3.12053	0.00181574	0.00815134	-1.99711	up	4	NA	3.69169	-0.0796	0.924 (0.828-1.03)	0.924	0.828	1.03	2.03	0.548	0.154	0.569
SS	P-hsa04611-34	-0.012688	0.327361	-0.423971	0.671606	0.840593	-8.18981	no_de	1	4	0.00528453	-6.21	0.002 (9.04e-05-0.0443)	0.002	9.04e-05	0.0443	15.5	0.655	8.41e-05	0.0115	0.0450373	hsa04611	Platelet activation: Thromboxane A2*	N-hsa04611-76 81	FCER1G SYK	1	6850	SYK	NA	NA	6.12796	1.98123	8.27055	1.70088e-16	1.07482e-14	26.7629	up	4	NA	2.76743	-0.125	0.883 (0.781-0.998)	0.883	0.781	0.998	3.97	0.572	0.0464	0.382
SS	P-hsa04611-34	-0.012688	0.327361	-0.423971	0.671606	0.840593	-8.18981	no_de	1	4	0.00528453	-6.21	0.002 (9.04e-05-0.0443)	0.002	9.04e-05	0.0443	15.5	0.655	8.41e-05	0.0115	0.0450373	hsa04611	Platelet activation: Thromboxane A2*	N-hsa04611-82 18 73 74 75	LYN GP5 GP1BA GP1BB GP9	1	2811	GP1BA	NA	NA	0.52584	-0.655754	0.709471	0.478066	0.639813	-5.68875	no_de	1	NA	1.71363	-0.181	0.834 (0.697-0.998)	0.834	0.697	0.998	3.92	0.597	0.0478	0.388
SS	P-hsa04611-34	-0.012688	0.327361	-0.423971	0.671606	0.840593	-8.18981	no_de	1	4	0.00528453	-6.21	0.002 (9.04e-05-0.0443)	0.002	9.04e-05	0.0443	15.5	0.655	8.41e-05	0.0115	0.0450373	hsa04611	Platelet activation: Thromboxane A2*	N-hsa04611-82 18 73 74 75	LYN GP5 GP1BA GP1BB GP9	1	2812	GP1BB	NA	NA	3.92325	2.58822	7.34311	2.43107e-13	1.05169e-11	19.6758	up	2	NA	1.75148	0.0771	1.08 (0.907-1.29)	1.08	0.907	1.29	0.75	0.536	0.387	0.766
SS	P-hsa04611-34	-0.012688	0.327361	-0.423971	0.671606	0.840593	-8.18981	no_de	1	4	0.00528453	-6.21	0.002 (9.04e-05-0.0443)	0.002	9.04e-05	0.0443	15.5	0.655	8.41e-05	0.0115	0.0450373	hsa04611	Platelet activation: Thromboxane A2*	N-hsa04611-82 18 73 74 75	LYN GP5 GP1BA GP1BB GP9	1	2815	GP9	NA	NA	9.44609	-7.76366	3.22205	0.00128109	0.00605821	-1.30733	up	2	NA	19.1553	0.0173	1.02 (0.968-1.07)	1.02	0.968	1.07	0.46	0.514	0.499	0.828
SS	P-hsa04611-34	-0.012688	0.327361	-0.423971	0.671606	0.840593	-8.18981	no_de	1	4	0.00528453	-6.21	0.002 (9.04e-05-0.0443)	0.002	9.04e-05	0.0443	15.5	0.655	8.41e-05	0.0115	0.0450373	hsa04611	Platelet activation: Thromboxane A2*	N-hsa04611-57	VWF	1	7450	VWF	NA	NA	7.62534	7.28219	12.6071	6.91921e-36	3.02153e-33	70.5745	up	4	NA	1.77519	0.0323	1.03 (0.879-1.21)	1.03	0.879	1.21	0.15	0.5	0.695	0.914
SS	P-hsa04611-34	-0.012688	0.327361	-0.423971	0.671606	0.840593	-8.18981	no_de	1	4	0.00528453	-6.21	0.002 (9.04e-05-0.0443)	0.002	9.04e-05	0.0443	15.5	0.655	8.41e-05	0.0115	0.0450373	hsa04611	Platelet activation: Thromboxane A2*	N-hsa04611-66	COL1A1	1	1281	COL3A1	NA	NA	-2.39556	9.03739	-3.11755	0.0018342	0.00821446	-2.53255	down	5	1	3.65591	0.0589	1.06 (0.941-1.2)	1.06	0.941	1.2	0.93	0.546	0.335	0.733
SS	P-hsa04611-34	-0.012688	0.327361	-0.423971	0.671606	0.840593	-8.18981	no_de	1	4	0.00528453	-6.21	0.002 (9.04e-05-0.0443)	0.002	9.04e-05	0.0443	15.5	0.655	8.41e-05	0.0115	0.0450373	hsa04611	Platelet activation: Thromboxane A2*	N-hsa04611-88	SRC	1	6714	SRC	NA	NA	-0.861645	4.8714	-2.6715	0.0075763	0.0268427	-3.53794	down	1	1	1.00932	-0.119	0.888 (0.718-1.1)	0.888	0.718	1.1	1.21	0.548	0.272	0.683
SS	P-hsa04611-34	-0.012688	0.327361	-0.423971	0.671606	0.840593	-8.18981	no_de	1	4	0.00528453	-6.21	0.002 (9.04e-05-0.0443)	0.002	9.04e-05	0.0443	15.5	0.655	8.41e-05	0.0115	0.0450373	hsa04611	Platelet activation: Thromboxane A2*	N-hsa04611-16 78	GP6 FYN	1	2534	FYN	NA	NA	-1.24492	5.67347	-3.44978	0.000565765	0.00303449	-1.21314	down	4	1	1.5621	-0.0189	0.981 (0.815-1.18)	0.981	0.815	1.18	0.04	0.536	0.841	0.956
SS	P-hsa04611-34	-0.012688	0.327361	-0.423971	0.671606	0.840593	-8.18981	no_de	1	4	0.00528453	-6.21	0.002 (9.04e-05-0.0443)	0.002	9.04e-05	0.0443	15.5	0.655	8.41e-05	0.0115	0.0450373	hsa04611	Platelet activation: Thromboxane A2*	N-hsa04611-29	NOS3	1	4846	NOS3	NA	NA	2.13515	3.82528	2.87471	0.0040614	0.0159651	-2.81679	up	2	NA	1.18459	-0.136	0.873 (0.711-1.07)	0.873	0.711	1.07	1.69	0.563	0.193	0.611
SS	P-hsa04611-34	-0.012688	0.327361	-0.423971	0.671606	0.840593	-8.18981	no_de	1	4	0.00528453	-6.21	0.002 (9.04e-05-0.0443)	0.002	9.04e-05	0.0443	15.5	0.655	8.41e-05	0.0115	0.0450373	hsa04611	Platelet activation: Thromboxane A2*	N-hsa04611-28	AKT3	1	207	AKT1	NA	NA	-0.540871	7.13227	-2.43076	0.0151027	0.0471485	-4.3461	down	NA	1	0.230912	0.0199	1.02 (0.65-1.6)	1.02	0.65	1.6	0.01	0.522	0.931	0.982
SS	P-hsa04611-34	-0.012688	0.327361	-0.423971	0.671606	0.840593	-8.18981	no_de	1	4	0.00528453	-6.21	0.002 (9.04e-05-0.0443)	0.002	9.04e-05	0.0443	15.5	0.655	8.41e-05	0.0115	0.0450373	hsa04611	Platelet activation: Thromboxane A2*	N-hsa04611-24 68	ITGA2B FGA	1	3674	ITGA2B	NA	NA	3.62485	-0.479956	4.84112	1.33078e-06	1.56494e-05	5.00835	up	2	1	2.59344	0.0201	1.02 (0.887-1.17)	1.02	0.887	1.17	0.08	0.527	0.778	0.938
SS	P-hsa04611-34	-0.012688	0.327361	-0.423971	0.671606	0.840593	-8.18981	no_de	1	4	0.00528453	-6.21	0.002 (9.04e-05-0.0443)	0.002	9.04e-05	0.0443	15.5	0.655	8.41e-05	0.0115	0.0450373	hsa04611	Platelet activation: Thromboxane A2*	N-hsa04611-24 68	ITGA2B FGA	1	3690	ITGB3	NA	NA	-5.74109	3.86305	-5.96523	2.61443e-09	5.60388e-08	10.8051	down	NA	1	3.78335	-0.0746	0.928 (0.846-1.02)	0.928	0.846	1.02	2.46	0.585	0.116	0.517
SS	P-hsa04611-34	-0.012688	0.327361	-0.423971	0.671606	0.840593	-8.18981	no_de	1	4	0.00528453	-6.21	0.002 (9.04e-05-0.0443)	0.002	9.04e-05	0.0443	15.5	0.655	8.41e-05	0.0115	0.0450373	hsa04611	Platelet activation: Thromboxane A2*	N-hsa04611-23	TLN1	1	7094	TLN1	NA	NA	-1.84002	9.50082	-4.35267	1.37229e-05	0.000122688	2.02339	down	NA	2	0.778895	-0.292	0.747 (0.582-0.959)	0.747	0.582	0.959	5.22	0.566	0.0223	0.294
SS	P-hsa04611-34	-0.012688	0.327361	-0.423971	0.671606	0.840593	-8.18981	no_de	1	4	0.00528453	-6.21	0.002 (9.04e-05-0.0443)	0.002	9.04e-05	0.0443	15.5	0.655	8.41e-05	0.0115	0.0450373	hsa04611	Platelet activation: Thromboxane A2*	N-hsa04611-65	ACTB	1	60	ACTB	NA	NA	-1.107	11.7268	-2.60656	0.00917325	0.0313908	-4.12033	down	NA	1	0.430279	-0.406	0.666 (0.476-0.931)	0.666	0.476	0.931	5.65	0.584	0.0174	0.272
SS	P-hsa04611-34	-0.012688	0.327361	-0.423971	0.671606	0.840593	-8.18981	no_de	1	4	0.00528453	-6.21	0.002 (9.04e-05-0.0443)	0.002	9.04e-05	0.0443	15.5	0.655	8.41e-05	0.0115	0.0450373	hsa04611	Platelet activation: Thromboxane A2*	N-hsa04611-65	ACTB	1	71	ACTG1	NA	NA	-0.831092	10.419	-2.40649	0.0161436	0.0497188	-4.57047	down	NA	2	0.493329	0.39	1.48 (1.06-2.06)	1.48	1.06	2.06	5.29	0.604	0.0215	0.289
SS	P-hsa04611-34	-0.012688	0.327361	-0.423971	0.671606	0.840593	-8.18981	no_de	1	4	0.00528453	-6.21	0.002 (9.04e-05-0.0443)	0.002	9.04e-05	0.0443	15.5	0.655	8.41e-05	0.0115	0.0450373	hsa04611	Platelet activation: Thromboxane A2*	N-hsa04611-22	APBB1IP	1	54518	APBB1IP	NA	NA	-4.14628	3.13194	-4.53961	5.77089e-06	5.71774e-05	3.53552	down	2	1	5.13186	-0.0604	0.941 (0.858-1.03)	0.941	0.858	1.03	1.61	0.56	0.204	0.62
SS	P-hsa04611-34	-0.012688	0.327361	-0.423971	0.671606	0.840593	-8.18981	no_de	1	4	0.00528453	-6.21	0.002 (9.04e-05-0.0443)	0.002	9.04e-05	0.0443	15.5	0.655	8.41e-05	0.0115	0.0450373	hsa04611	Platelet activation: Thromboxane A2*	N-hsa04611-64	VASP	1	7408	VASP	NA	NA	-0.448768	5.98393	-1.25156	0.210789	0.366379	-6.42346	no_de	NA	NA	0.744864	-0.441	0.644 (0.486-0.853)	0.644	0.486	0.853	9.37	0.617	0.0022	0.134
SS	P-hsa04611-34	-0.012688	0.327361	-0.423971	0.671606	0.840593	-8.18981	no_de	1	4	0.00528453	-6.21	0.002 (9.04e-05-0.0443)	0.002	9.04e-05	0.0443	15.5	0.655	8.41e-05	0.0115	0.0450373	hsa04611	Platelet activation: Thromboxane A2*	N-hsa04611-63	PRKACA	1	5566	PRKACA	NA	NA	0.616647	6.83439	2.4289	0.0151803	0.0473447	-4.32801	up	5	NA	0.276762	-0.64	0.527 (0.334-0.833)	0.527	0.334	0.833	7.53	0.61	0.00607	0.195
SS	P-hsa04611-34	-0.012688	0.327361	-0.423971	0.671606	0.840593	-8.18981	no_de	1	4	0.00528453	-6.21	0.002 (9.04e-05-0.0443)	0.002	9.04e-05	0.0443	15.5	0.655	8.41e-05	0.0115	0.0450373	hsa04611	Platelet activation: Thromboxane A2*	N-hsa04611-83	PRKCI	1	5584	PRKCI	NA	NA	0.162186	4.66124	0.575259	0.565142	0.709076	-6.8653	no_de	NA	NA	0.311245	0.458	1.58 (1.05-2.37)	1.58	1.05	2.37	4.92	0.586	0.0265	0.315
SS	P-hsa04611-34	-0.012688	0.327361	-0.423971	0.671606	0.840593	-8.18981	no_de	1	4	0.00528453	-6.21	0.002 (9.04e-05-0.0443)	0.002	9.04e-05	0.0443	15.5	0.655	8.41e-05	0.0115	0.0450373	hsa04611	Platelet activation: Thromboxane A2*	N-hsa04611-83	PRKCI	1	5590	PRKCZ	NA	NA	1.06975	2.31722	2.62592	0.00866848	0.029933	-3.35772	up	2	2	1.26025	0.0527	1.05 (0.856-1.3)	1.05	0.856	1.3	0.25	0.521	0.62	0.885
SS	P-hsa04611-34	-0.012688	0.327361	-0.423971	0.671606	0.840593	-8.18981	no_de	1	4	0.00528453	-6.21	0.002 (9.04e-05-0.0443)	0.002	9.04e-05	0.0443	15.5	0.655	8.41e-05	0.0115	0.0450373	hsa04611	Platelet activation: Thromboxane A2*	N-hsa04611-48	ADCY1	1	107	ADCY1	NA	NA	5.48439	2.61049	7.94767	2.34032e-15	1.30425e-13	24.1902	up	7	NA	4.67086	0.106	1.11 (0.999-1.24)	1.11	0.999	1.24	3.79	0.535	0.0515	0.4
SS	P-hsa04611-34	-0.012688	0.327361	-0.423971	0.671606	0.840593	-8.18981	no_de	1	4	0.00528453	-6.21	0.002 (9.04e-05-0.0443)	0.002	9.04e-05	0.0443	15.5	0.655	8.41e-05	0.0115	0.0450373	hsa04611	Platelet activation: Thromboxane A2*	N-hsa04611-48	ADCY1	1	108	ADCY2	NA	NA	5.85667	2.59716	5.70545	1.22851e-08	2.31002e-07	9.37488	up	2	3	19.5592	-0.0569	0.945 (0.904-0.988)	0.945	0.904	0.988	6.33	0.595	0.0119	0.24
SS	P-hsa04611-34	-0.012688	0.327361	-0.423971	0.671606	0.840593	-8.18981	no_de	1	4	0.00528453	-6.21	0.002 (9.04e-05-0.0443)	0.002	9.04e-05	0.0443	15.5	0.655	8.41e-05	0.0115	0.0450373	hsa04611	Platelet activation: Thromboxane A2*	N-hsa04611-48	ADCY1	1	111	ADCY5	NA	NA	3.984	5.13302	5.12449	3.09801e-07	4.25547e-06	5.98274	up	2	4	10.7706	-0.0269	0.973 (0.911-1.04)	0.973	0.911	1.04	0.64	0.539	0.425	0.787
SS	P-hsa04611-34	-0.012688	0.327361	-0.423971	0.671606	0.840593	-8.18981	no_de	1	4	0.00528453	-6.21	0.002 (9.04e-05-0.0443)	0.002	9.04e-05	0.0443	15.5	0.655	8.41e-05	0.0115	0.0450373	hsa04611	Platelet activation: Thromboxane A2*	N-hsa04611-48	ADCY1	1	113	ADCY7	NA	NA	-2.6157	4.43458	-5.79617	7.20905e-09	1.4118e-07	9.63697	down	NA	2	1.07795	-0.109	0.897 (0.722-1.11)	0.897	0.722	1.11	0.97	0.547	0.325	0.725
SS	P-hsa04611-34	-0.012688	0.327361	-0.423971	0.671606	0.840593	-8.18981	no_de	1	4	0.00528453	-6.21	0.002 (9.04e-05-0.0443)	0.002	9.04e-05	0.0443	15.5	0.655	8.41e-05	0.0115	0.0450373	hsa04611	Platelet activation: Thromboxane A2*	N-hsa04611-48	ADCY1	1	196883	ADCY4	NA	NA	2.28001	5.29135	3.15017	0.00164158	0.00747654	-2.0036	up	2	4	1.43895	-0.0847	0.919 (0.766-1.1)	0.919	0.766	1.1	0.83	0.555	0.362	0.752
SS	P-hsa04611-34	-0.012688	0.327361	-0.423971	0.671606	0.840593	-8.18981	no_de	1	4	0.00528453	-6.21	0.002 (9.04e-05-0.0443)	0.002	9.04e-05	0.0443	15.5	0.655	8.41e-05	0.0115	0.0450373	hsa04611	Platelet activation: Thromboxane A2*	N-hsa04611-52	GNAS	1	2778	GNAS	NA	NA	1.0109	9.57618	4.46336	8.24948e-06	7.81111e-05	2.47443	up	6	NA	0.366095	0.227	1.25 (0.92-1.71)	1.25	0.92	1.71	2.05	0.583	0.152	0.567
SS	P-hsa04611-34	-0.012688	0.327361	-0.423971	0.671606	0.840593	-8.18981	no_de	1	4	0.00528453	-6.21	0.002 (9.04e-05-0.0443)	0.002	9.04e-05	0.0443	15.5	0.655	8.41e-05	0.0115	0.0450373	hsa04611	Platelet activation: Thromboxane A2*	N-hsa04611-51	PTGIR	1	5739	PTGIR	NA	NA	-3.08325	3.02984	-3.32559	0.000888808	0.00444602	-1.20922	down	NA	3	3.47892	-0.0319	0.969 (0.862-1.09)	0.969	0.862	1.09	0.29	0.548	0.592	0.871
SS	P-hsa04611-34	-0.012688	0.327361	-0.423971	0.671606	0.840593	-8.18981	no_de	1	4	0.00528453	-6.21	0.002 (9.04e-05-0.0443)	0.002	9.04e-05	0.0443	15.5	0.655	8.41e-05	0.0115	0.0450373	hsa04611	Platelet activation: Thromboxane A2*	N-hsa04611-47	GNAI1	0	2770	GNAI1	NA	NA	-2.21063	5.06415	-4.59124	4.51645e-06	4.6123e-05	3.4241	down	NA	4	1.78363	0.1	1.11 (0.916-1.33)	1.11	0.916	1.33	1.09	0.54	0.297	0.703
SS	P-hsa04611-34	-0.012688	0.327361	-0.423971	0.671606	0.840593	-8.18981	no_de	1	4	0.00528453	-6.21	0.002 (9.04e-05-0.0443)	0.002	9.04e-05	0.0443	15.5	0.655	8.41e-05	0.0115	0.0450373	hsa04611	Platelet activation: Thromboxane A2*	N-hsa04611-47	GNAI1	0	2771	GNAI2	NA	NA	-0.665666	7.92122	-2.56187	0.0104407	0.0348753	-4.05606	down	2	1	0.387353	-0.252	0.777 (0.537-1.13)	0.777	0.537	1.13	1.78	0.533	0.182	0.599
SS	P-hsa04110-48	-0.00965623	0.327979	-0.412385	0.680075	0.845665	-8.19465	no_de	5	NA	0.00238118	-8.4	0.000226 (3.13e-06-0.0163)	0.000226	3.13e-06	0.0163	14.8	0.635	0.00012	0.0146	0.197736	hsa04110	Cell cycle: RB1*	N-hsa04110-48	RB1*	1	5925	RB1	RB1	RB1	-1.3127	5.10597	-4.30884	1.6733e-05	0.000146142	2.17763	down	NA	3	1.26001	-0.21	0.811 (0.657-1)	0.811	0.657	1	3.8	0.528	0.0511	0.4
SS	P-hsa04110-48	-0.00965623	0.327979	-0.412385	0.680075	0.845665	-8.19465	no_de	5	NA	0.00238118	-8.4	0.000226 (3.13e-06-0.0163)	0.000226	3.13e-06	0.0163	14.8	0.635	0.00012	0.0146	0.197736	hsa04110	Cell cycle: RB1*	N-hsa04110-36	MDM2	-1	4193	MDM2	NA	NA	-1.65017	6.14025	-4.21987	2.48858e-05	0.000208687	1.69311	down	1	2	4.68002	0.0526	1.05 (0.955-1.16)	1.05	0.955	1.16	1.09	0.515	0.296	0.702
SS	P-hsa04110-48	-0.00965623	0.327979	-0.412385	0.680075	0.845665	-8.19465	no_de	5	NA	0.00238118	-8.4	0.000226 (3.13e-06-0.0163)	0.000226	3.13e-06	0.0163	14.8	0.635	0.00012	0.0146	0.197736	hsa04110	Cell cycle: RB1*	N-hsa04110-1	CDKN2A	1	1029	CDKN2A	NA	NA	-0.179381	0.068392	-0.17156	0.863791	0.91891	-6.29512	no_de	5	NA	7.17555	-0.105	0.9 (0.829-0.978)	0.9	0.829	0.978	6.25	0.577	0.0124	0.243
STLMS	P-hsa04110-48	0.109197	0.327979	5.23439	1.72448e-07	9.01657e-06	5.26208	up	5	NA	0.00238118	-8.4	0.000226 (3.13e-06-0.0163)	0.000226	3.13e-06	0.0163	14.8	0.635	0.00012	0.0146	0.197736	hsa04110	Cell cycle: RB1*	N-hsa04110-48	RB1*	1	5925	RB1	RB1	RB1	-0.713104	5.10597	-2.67405	0.00751891	0.0365638	-3.28943	down	NA	3	1.26001	-0.21	0.811 (0.657-1)	0.811	0.657	1	3.8	0.528	0.0511	0.4
STLMS	P-hsa04110-48	0.109197	0.327979	5.23439	1.72448e-07	9.01657e-06	5.26208	up	5	NA	0.00238118	-8.4	0.000226 (3.13e-06-0.0163)	0.000226	3.13e-06	0.0163	14.8	0.635	0.00012	0.0146	0.197736	hsa04110	Cell cycle: RB1*	N-hsa04110-1	CDKN2A	1	1029	CDKN2A	NA	NA	7.12347	0.068392	7.22445	5.80618e-13	1.69877e-10	18.4903	up	5	NA	7.17555	-0.105	0.9 (0.829-0.978)	0.9	0.829	0.978	6.25	0.577	0.0124	0.243
STLMS	P-hsa04611-34	-0.0930753	0.327361	-3.49089	0.000485656	0.0048922	-2.31129	down	1	4	0.00528453	-6.21	0.002 (9.04e-05-0.0443)	0.002	9.04e-05	0.0443	15.5	0.655	8.41e-05	0.0115	0.0450373	hsa04611	Platelet activation: Thromboxane A2*	N-hsa04611-62	TBXAS1	1	6916	TBXAS1	TBXAS1	TBXAS1	NA	NA	NA	NA	NA	NA	NA	NA	NA	NA	NA	NA	NA	NA	NA	NA	NA	NA	NA
STLMS	P-hsa04611-34	-0.0930753	0.327361	-3.49089	0.000485656	0.0048922	-2.31129	down	1	4	0.00528453	-6.21	0.002 (9.04e-05-0.0443)	0.002	9.04e-05	0.0443	15.5	0.655	8.41e-05	0.0115	0.0450373	hsa04611	Platelet activation: Thromboxane A2*	N-hsa04611-61	PTGS1	1	5742	PTGS1	NA	NA	-2.26336	4.36033	-3.33226	0.000867835	0.00667485	-1.28113	down	NA	4	4.09551	-0.0859	0.918 (0.829-1.02)	0.918	0.829	1.02	2.78	0.563	0.0957	0.49
STLMS	P-hsa04611-34	-0.0930753	0.327361	-3.49089	0.000485656	0.0048922	-2.31129	down	1	4	0.00528453	-6.21	0.002 (9.04e-05-0.0443)	0.002	9.04e-05	0.0443	15.5	0.655	8.41e-05	0.0115	0.0450373	hsa04611	Platelet activation: Thromboxane A2*	N-hsa04611-54	PLA2G4B	1	100137049	PLA2G4B	NA	NA	-1.89522	4.37931	-4.9891	6.27593e-07	1.9472e-05	5.53014	down	NA	5	0.94591	-0.0464	0.955 (0.75-1.21)	0.955	0.75	1.21	0.14	0.551	0.705	0.917
STLMS	P-hsa04611-34	-0.0930753	0.327361	-3.49089	0.000485656	0.0048922	-2.31129	down	1	4	0.00528453	-6.21	0.002 (9.04e-05-0.0443)	0.002	9.04e-05	0.0443	15.5	0.655	8.41e-05	0.0115	0.0450373	hsa04611	Platelet activation: Thromboxane A2*	N-hsa04611-54	PLA2G4B	1	8605	PLA2G4C	NA	NA	1.23091	3.56027	2.54139	0.0110719	0.0492763	-3.63281	up	3	NA	2.06982	-0.172	0.842 (0.725-0.978)	0.842	0.725	0.978	5.08	0.64	0.0242	0.304
STLMS	P-hsa04611-34	-0.0930753	0.327361	-3.49089	0.000485656	0.0048922	-2.31129	down	1	4	0.00528453	-6.21	0.002 (9.04e-05-0.0443)	0.002	9.04e-05	0.0443	15.5	0.655	8.41e-05	0.0115	0.0450373	hsa04611	Platelet activation: Thromboxane A2*	N-hsa04611-54	PLA2G4B	1	8681	JMJD7-PLA2G4B	NA	NA	-1.71152	5.15668	-5.2787	1.3572e-07	5.54594e-06	6.90711	down	NA	5	0.634873	-0.0997	0.905 (0.67-1.22)	0.905	0.67	1.22	0.42	0.566	0.516	0.837
STLMS	P-hsa04611-34	-0.0930753	0.327361	-3.49089	0.000485656	0.0048922	-2.31129	down	1	4	0.00528453	-6.21	0.002 (9.04e-05-0.0443)	0.002	9.04e-05	0.0443	15.5	0.655	8.41e-05	0.0115	0.0450373	hsa04611	Platelet activation: Thromboxane A2*	N-hsa04611-20	RASGRP1	1	10125	RASGRP1	NA	NA	1.81037	0.150691	2.5389	0.0111508	0.049552	-2.99643	up	3	NA	3.19165	-0.205	0.815 (0.712-0.933)	0.815	0.712	0.933	8.79	0.594	0.00302	0.149
STLMS	P-hsa04611-34	-0.0930753	0.327361	-3.49089	0.000485656	0.0048922	-2.31129	down	1	4	0.00528453	-6.21	0.002 (9.04e-05-0.0443)	0.002	9.04e-05	0.0443	15.5	0.655	8.41e-05	0.0115	0.0450373	hsa04611	Platelet activation: Thromboxane A2*	N-hsa04611-20	RASGRP1	1	10235	RASGRP2	NA	NA	-1.34189	4.44797	-3.0449	0.00233993	0.0147667	-2.18807	down	2	4	2.75345	-0.267	0.766 (0.664-0.882)	0.766	0.664	0.882	13.7	0.64	0.000217	0.0529
STLMS	P-hsa04611-34	-0.0930753	0.327361	-3.49089	0.000485656	0.0048922	-2.31129	down	1	4	0.00528453	-6.21	0.002 (9.04e-05-0.0443)	0.002	9.04e-05	0.0443	15.5	0.655	8.41e-05	0.0115	0.0450373	hsa04611	Platelet activation: Thromboxane A2*	N-hsa04611-33	MAPK1	1	5594	MAPK1	NA	NA	0.536046	6.72181	3.05299	0.00227793	0.0144729	-2.41635	up	3	1	0.367177	0.341	1.41 (0.953-2.08)	1.41	0.953	2.08	2.95	0.546	0.086	0.471
STLMS	P-hsa04611-34	-0.0930753	0.327361	-3.49089	0.000485656	0.0048922	-2.31129	down	1	4	0.00528453	-6.21	0.002 (9.04e-05-0.0443)	0.002	9.04e-05	0.0443	15.5	0.655	8.41e-05	0.0115	0.0450373	hsa04611	Platelet activation: Thromboxane A2*	N-hsa04611-32	MAPK14	1	5600	MAPK11	NA	NA	-1.94236	4.01083	-4.32881	1.52903e-05	0.000264869	2.55682	down	NA	5	1.23427	-0.0218	0.978 (0.803-1.19)	0.978	0.803	1.19	0.05	0.525	0.828	0.953
STLMS	P-hsa04611-34	-0.0930753	0.327361	-3.49089	0.000485656	0.0048922	-2.31129	down	1	4	0.00528453	-6.21	0.002 (9.04e-05-0.0443)	0.002	9.04e-05	0.0443	15.5	0.655	8.41e-05	0.0115	0.0450373	hsa04611	Platelet activation: Thromboxane A2*	N-hsa04611-32	MAPK14	1	5603	MAPK13	NA	NA	-1.99994	3.25562	-3.78907	0.000153028	0.00168066	0.425075	down	NA	4	2.30188	-0.023	0.977 (0.849-1.13)	0.977	0.849	1.13	0.1	0.478	0.749	0.931
STLMS	P-hsa04611-34	-0.0930753	0.327361	-3.49089	0.000485656	0.0048922	-2.31129	down	1	4	0.00528453	-6.21	0.002 (9.04e-05-0.0443)	0.002	9.04e-05	0.0443	15.5	0.655	8.41e-05	0.0115	0.0450373	hsa04611	Platelet activation: Thromboxane A2*	N-hsa04611-32	MAPK14	1	6300	MAPK12	NA	NA	-1.08324	5.83692	-3.34171	0.000838883	0.00649485	-1.38312	down	NA	6	0.626022	0.064	1.07 (0.802-1.42)	1.07	0.802	1.42	0.19	0.512	0.659	0.9
STLMS	P-hsa04611-34	-0.0930753	0.327361	-3.49089	0.000485656	0.0048922	-2.31129	down	1	4	0.00528453	-6.21	0.002 (9.04e-05-0.0443)	0.002	9.04e-05	0.0443	15.5	0.655	8.41e-05	0.0115	0.0450373	hsa04611	Platelet activation: Thromboxane A2*	N-hsa04611-70	P2RX1	1	5023	P2RX1	NA	NA	-2.68206	2.36662	-1.97492	0.0483332	0.14769	-4.54696	no_de	NA	3	8.22879	-0.125	0.883 (0.811-0.961)	0.883	0.811	0.961	8.2	0.642	0.00418	0.168
STLMS	P-hsa04611-34	-0.0930753	0.327361	-3.49089	0.000485656	0.0048922	-2.31129	down	1	4	0.00528453	-6.21	0.002 (9.04e-05-0.0443)	0.002	9.04e-05	0.0443	15.5	0.655	8.41e-05	0.0115	0.0450373	hsa04611	Platelet activation: Thromboxane A2*	N-hsa04611-49	PIK3R5*	1	5296	PIK3R2	NA	NA	0.472825	4.89754	1.85029	0.0643322	0.181805	-5.21329	no_de	4	NA	0.504719	0.357	1.43 (1.04-1.96)	1.43	1.04	1.96	4.89	0.591	0.027	0.316
STLMS	P-hsa04611-34	-0.0930753	0.327361	-3.49089	0.000485656	0.0048922	-2.31129	down	1	4	0.00528453	-6.21	0.002 (9.04e-05-0.0443)	0.002	9.04e-05	0.0443	15.5	0.655	8.41e-05	0.0115	0.0450373	hsa04611	Platelet activation: Thromboxane A2*	N-hsa04611-49	PIK3R5*	1	8503	PIK3R3	NA	NA	1.52463	4.81516	2.99771	0.00273384	0.0167406	-2.44771	up	4	NA	0.566808	-0.0963	0.908 (0.673-1.23)	0.908	0.673	1.23	0.4	0.525	0.53	0.845
STLMS	P-hsa04611-34	-0.0930753	0.327361	-3.49089	0.000485656	0.0048922	-2.31129	down	1	4	0.00528453	-6.21	0.002 (9.04e-05-0.0443)	0.002	9.04e-05	0.0443	15.5	0.655	8.41e-05	0.0115	0.0450373	hsa04611	Platelet activation: Thromboxane A2*	N-hsa04611-19 79 80	PLCG2 LCP2 BTK	1	5336	PLCG2	NA	NA	-0.196694	3.26765	-0.429528	0.667558	0.809903	-6.53291	no_de	4	1	1.13043	-0.263	0.769 (0.627-0.942)	0.769	0.627	0.942	6.42	0.594	0.0113	0.237
STLMS	P-hsa04611-34	-0.0930753	0.327361	-3.49089	0.000485656	0.0048922	-2.31129	down	1	4	0.00528453	-6.21	0.002 (9.04e-05-0.0443)	0.002	9.04e-05	0.0443	15.5	0.655	8.41e-05	0.0115	0.0450373	hsa04611	Platelet activation: Thromboxane A2*	N-hsa04611-19 79 80	PLCG2 LCP2 BTK	1	695	BTK	NA	NA	-0.193118	0.780528	-0.302317	0.762424	0.869423	-6.2687	no_de	4	NA	2.73679	-0.153	0.858 (0.756-0.974)	0.858	0.756	0.974	5.57	0.579	0.0182	0.275
STLMS	P-hsa04611-34	-0.0930753	0.327361	-3.49089	0.000485656	0.0048922	-2.31129	down	1	4	0.00528453	-6.21	0.002 (9.04e-05-0.0443)	0.002	9.04e-05	0.0443	15.5	0.655	8.41e-05	0.0115	0.0450373	hsa04611	Platelet activation: Thromboxane A2*	N-hsa04611-27	PIK3R5	1	5296	PIK3R2	NA	NA	0.472825	4.89754	1.85029	0.0643322	0.181805	-5.21329	no_de	4	NA	0.504719	0.357	1.43 (1.04-1.96)	1.43	1.04	1.96	4.89	0.591	0.027	0.316
STLMS	P-hsa04611-34	-0.0930753	0.327361	-3.49089	0.000485656	0.0048922	-2.31129	down	1	4	0.00528453	-6.21	0.002 (9.04e-05-0.0443)	0.002	9.04e-05	0.0443	15.5	0.655	8.41e-05	0.0115	0.0450373	hsa04611	Platelet activation: Thromboxane A2*	N-hsa04611-27	PIK3R5	1	8503	PIK3R3	NA	NA	1.52463	4.81516	2.99771	0.00273384	0.0167406	-2.44771	up	4	NA	0.566808	-0.0963	0.908 (0.673-1.23)	0.908	0.673	1.23	0.4	0.525	0.53	0.845
STLMS	P-hsa04611-34	-0.0930753	0.327361	-3.49089	0.000485656	0.0048922	-2.31129	down	1	4	0.00528453	-6.21	0.002 (9.04e-05-0.0443)	0.002	9.04e-05	0.0443	15.5	0.655	8.41e-05	0.0115	0.0450373	hsa04611	Platelet activation: Thromboxane A2*	N-hsa04611-37	GNAQ	1	2776	GNAQ	NA	NA	0.858993	6.12522	3.96938	7.30909e-05	0.000930589	0.813596	up	5	NA	0.303913	-0.261	0.77 (0.498-1.19)	0.77	0.498	1.19	1.38	0.558	0.24	0.655
STLMS	P-hsa04611-34	-0.0930753	0.327361	-3.49089	0.000485656	0.0048922	-2.31129	down	1	4	0.00528453	-6.21	0.002 (9.04e-05-0.0443)	0.002	9.04e-05	0.0443	15.5	0.655	8.41e-05	0.0115	0.0450373	hsa04611	Platelet activation: Thromboxane A2*	N-hsa04611-89	SYK	1	6850	SYK	NA	NA	-0.174624	1.98123	-0.29249	0.769925	0.873732	-6.5283	no_de	4	NA	2.76743	-0.125	0.883 (0.781-0.998)	0.883	0.781	0.998	3.97	0.572	0.0464	0.382
STLMS	P-hsa04611-34	-0.0930753	0.327361	-3.49089	0.000485656	0.0048922	-2.31129	down	1	4	0.00528453	-6.21	0.002 (9.04e-05-0.0443)	0.002	9.04e-05	0.0443	15.5	0.655	8.41e-05	0.0115	0.0450373	hsa04611	Platelet activation: Thromboxane A2*	N-hsa04611-9	F2R	1	2149	F2R	NA	NA	1.69111	4.30533	2.55786	0.0105616	0.0475328	-3.46121	up	4	NA	2.26023	0.111	1.12 (0.951-1.31)	1.12	0.951	1.31	1.81	0.552	0.178	0.595
STLMS	P-hsa04611-34	-0.0930753	0.327361	-3.49089	0.000485656	0.0048922	-2.31129	down	1	4	0.00528453	-6.21	0.002 (9.04e-05-0.0443)	0.002	9.04e-05	0.0443	15.5	0.655	8.41e-05	0.0115	0.0450373	hsa04611	Platelet activation: Thromboxane A2*	N-hsa04611-10	P2RY1	1	5028	P2RY1	NA	NA	3.18848	1.56589	5.41015	6.59689e-08	3.03956e-06	7.79136	up	6	NA	2.09976	-0.00747	0.993 (0.855-1.15)	0.993	0.855	1.15	0.01	0.515	0.922	0.98
STLMS	P-hsa04611-34	-0.0930753	0.327361	-3.49089	0.000485656	0.0048922	-2.31129	down	1	4	0.00528453	-6.21	0.002 (9.04e-05-0.0443)	0.002	9.04e-05	0.0443	15.5	0.655	8.41e-05	0.0115	0.0450373	hsa04611	Platelet activation: Thromboxane A2*	N-hsa04611-30	GUCY1A2	1	2977	GUCY1A2	NA	NA	2.67525	3.31428	4.17395	3.04558e-05	0.000461697	1.84041	up	6	NA	3.61286	0.0954	1.1 (0.973-1.24)	1.1	0.973	1.24	2.31	0.541	0.129	0.537
STLMS	P-hsa04611-34	-0.0930753	0.327361	-3.49089	0.000485656	0.0048922	-2.31129	down	1	4	0.00528453	-6.21	0.002 (9.04e-05-0.0443)	0.002	9.04e-05	0.0443	15.5	0.655	8.41e-05	0.0115	0.0450373	hsa04611	Platelet activation: Thromboxane A2*	N-hsa04611-30	GUCY1A2	1	2983	GUCY1B1	NA	NA	-0.361028	4.24099	-0.762223	0.445963	0.644823	-6.50401	no_de	1	NA	1.84642	-0.215	0.806 (0.685-0.95)	0.806	0.685	0.95	6.65	0.555	0.00992	0.227
STLMS	P-hsa04611-34	-0.0930753	0.327361	-3.49089	0.000485656	0.0048922	-2.31129	down	1	4	0.00528453	-6.21	0.002 (9.04e-05-0.0443)	0.002	9.04e-05	0.0443	15.5	0.655	8.41e-05	0.0115	0.0450373	hsa04611	Platelet activation: Thromboxane A2*	N-hsa04611-76 81	FCER1G SYK	1	6850	SYK	NA	NA	-0.174624	1.98123	-0.29249	0.769925	0.873732	-6.5283	no_de	4	NA	2.76743	-0.125	0.883 (0.781-0.998)	0.883	0.781	0.998	3.97	0.572	0.0464	0.382
STLMS	P-hsa04611-34	-0.0930753	0.327361	-3.49089	0.000485656	0.0048922	-2.31129	down	1	4	0.00528453	-6.21	0.002 (9.04e-05-0.0443)	0.002	9.04e-05	0.0443	15.5	0.655	8.41e-05	0.0115	0.0450373	hsa04611	Platelet activation: Thromboxane A2*	N-hsa04611-82 18 73 74 75	LYN GP5 GP1BA GP1BB GP9	1	2811	GP1BA	NA	NA	0.915774	-0.655754	1.39155	0.164122	0.342332	-4.86137	no_de	1	NA	1.71363	-0.181	0.834 (0.697-0.998)	0.834	0.697	0.998	3.92	0.597	0.0478	0.388
STLMS	P-hsa04611-34	-0.0930753	0.327361	-3.49089	0.000485656	0.0048922	-2.31129	down	1	4	0.00528453	-6.21	0.002 (9.04e-05-0.0443)	0.002	9.04e-05	0.0443	15.5	0.655	8.41e-05	0.0115	0.0450373	hsa04611	Platelet activation: Thromboxane A2*	N-hsa04611-66	COL1A1	1	1277	COL1A1	NA	NA	2.32065	8.95983	3.11523	0.00184862	0.0123034	-2.33489	up	4	1	4.08709	0.0487	1.05 (0.936-1.18)	1.05	0.936	1.18	0.69	0.519	0.406	0.778
STLMS	P-hsa04611-34	-0.0930753	0.327361	-3.49089	0.000485656	0.0048922	-2.31129	down	1	4	0.00528453	-6.21	0.002 (9.04e-05-0.0443)	0.002	9.04e-05	0.0443	15.5	0.655	8.41e-05	0.0115	0.0450373	hsa04611	Platelet activation: Thromboxane A2*	N-hsa04611-66	COL1A1	1	1278	COL1A2	NA	NA	3.58516	9.3207	5.46987	4.72751e-08	2.32281e-06	7.64522	up	5	NA	3.05547	-0.00349	0.997 (0.871-1.14)	0.997	0.871	1.14	0	0.496	0.96	0.989
STLMS	P-hsa04611-34	-0.0930753	0.327361	-3.49089	0.000485656	0.0048922	-2.31129	down	1	4	0.00528453	-6.21	0.002 (9.04e-05-0.0443)	0.002	9.04e-05	0.0443	15.5	0.655	8.41e-05	0.0115	0.0450373	hsa04611	Platelet activation: Thromboxane A2*	N-hsa04611-66	COL1A1	1	1281	COL3A1	NA	NA	3.3844	9.03739	4.97173	6.86212e-07	2.08703e-05	5.09643	up	5	1	3.65591	0.0589	1.06 (0.941-1.2)	1.06	0.941	1.2	0.93	0.546	0.335	0.733
STLMS	P-hsa04611-34	-0.0930753	0.327361	-3.49089	0.000485656	0.0048922	-2.31129	down	1	4	0.00528453	-6.21	0.002 (9.04e-05-0.0443)	0.002	9.04e-05	0.0443	15.5	0.655	8.41e-05	0.0115	0.0450373	hsa04611	Platelet activation: Thromboxane A2*	N-hsa04611-16 78	GP6 FYN	1	2534	FYN	NA	NA	0.874414	5.67347	2.74727	0.00603138	0.0308091	-3.18097	up	4	1	1.5621	-0.0189	0.981 (0.815-1.18)	0.981	0.815	1.18	0.04	0.536	0.841	0.956
STLMS	P-hsa04611-34	-0.0930753	0.327361	-3.49089	0.000485656	0.0048922	-2.31129	down	1	4	0.00528453	-6.21	0.002 (9.04e-05-0.0443)	0.002	9.04e-05	0.0443	15.5	0.655	8.41e-05	0.0115	0.0450373	hsa04611	Platelet activation: Thromboxane A2*	N-hsa04611-87	GNA13*	1	10672	GNA13	NA	NA	1.36025	5.7946	3.99508	6.56211e-05	0.00085255	0.936864	up	5	NA	0.319139	0.171	1.19 (0.799-1.76)	1.19	0.799	1.76	0.72	0.538	0.396	0.772
STLMS	P-hsa04611-34	-0.0930753	0.327361	-3.49089	0.000485656	0.0048922	-2.31129	down	1	4	0.00528453	-6.21	0.002 (9.04e-05-0.0443)	0.002	9.04e-05	0.0443	15.5	0.655	8.41e-05	0.0115	0.0450373	hsa04611	Platelet activation: Thromboxane A2*	N-hsa04611-23	TLN1	1	7094	TLN1	NA	NA	-0.181883	9.50082	-0.494468	0.620998	0.779223	-7.08624	no_de	NA	2	0.778895	-0.292	0.747 (0.582-0.959)	0.747	0.582	0.959	5.22	0.566	0.0223	0.294
STLMS	P-hsa04611-34	-0.0930753	0.327361	-3.49089	0.000485656	0.0048922	-2.31129	down	1	4	0.00528453	-6.21	0.002 (9.04e-05-0.0443)	0.002	9.04e-05	0.0443	15.5	0.655	8.41e-05	0.0115	0.0450373	hsa04611	Platelet activation: Thromboxane A2*	N-hsa04611-65	ACTB	1	60	ACTB	NA	NA	0.257628	11.7268	0.683912	0.494063	0.685638	-7.06311	no_de	NA	1	0.430279	-0.406	0.666 (0.476-0.931)	0.666	0.476	0.931	5.65	0.584	0.0174	0.272
STLMS	P-hsa04611-34	-0.0930753	0.327361	-3.49089	0.000485656	0.0048922	-2.31129	down	1	4	0.00528453	-6.21	0.002 (9.04e-05-0.0443)	0.002	9.04e-05	0.0443	15.5	0.655	8.41e-05	0.0115	0.0450373	hsa04611	Platelet activation: Thromboxane A2*	N-hsa04611-65	ACTB	1	71	ACTG1	NA	NA	-0.531392	10.419	-1.70809	0.0876835	0.225613	-5.77925	no_de	NA	2	0.493329	0.39	1.48 (1.06-2.06)	1.48	1.06	2.06	5.29	0.604	0.0215	0.289
STLMS	P-hsa04611-34	-0.0930753	0.327361	-3.49089	0.000485656	0.0048922	-2.31129	down	1	4	0.00528453	-6.21	0.002 (9.04e-05-0.0443)	0.002	9.04e-05	0.0443	15.5	0.655	8.41e-05	0.0115	0.0450373	hsa04611	Platelet activation: Thromboxane A2*	N-hsa04611-64	VASP	1	7408	VASP	NA	NA	0.0331279	5.98393	0.10402	0.917158	0.956433	-6.98664	no_de	NA	NA	0.744864	-0.441	0.644 (0.486-0.853)	0.644	0.486	0.853	9.37	0.617	0.0022	0.134
STLMS	P-hsa04611-34	-0.0930753	0.327361	-3.49089	0.000485656	0.0048922	-2.31129	down	1	4	0.00528453	-6.21	0.002 (9.04e-05-0.0443)	0.002	9.04e-05	0.0443	15.5	0.655	8.41e-05	0.0115	0.0450373	hsa04611	Platelet activation: Thromboxane A2*	N-hsa04611-63	PRKACA	1	5566	PRKACA	NA	NA	1.10477	6.83439	4.91888	8.98891e-07	2.62528e-05	4.92642	up	5	NA	0.276762	-0.64	0.527 (0.334-0.833)	0.527	0.334	0.833	7.53	0.61	0.00607	0.195
STLMS	P-hsa04611-34	-0.0930753	0.327361	-3.49089	0.000485656	0.0048922	-2.31129	down	1	4	0.00528453	-6.21	0.002 (9.04e-05-0.0443)	0.002	9.04e-05	0.0443	15.5	0.655	8.41e-05	0.0115	0.0450373	hsa04611	Platelet activation: Thromboxane A2*	N-hsa04611-63	PRKACA	1	5568	PRKACG	NA	NA	7.00972	-9.46401	2.77523	0.00553723	0.0288528	-2.44212	up	1	NA	15.7812	0.0215	1.02 (0.964-1.08)	1.02	0.964	1.08	0.52	0.468	0.472	0.813
STLMS	P-hsa04611-34	-0.0930753	0.327361	-3.49089	0.000485656	0.0048922	-2.31129	down	1	4	0.00528453	-6.21	0.002 (9.04e-05-0.0443)	0.002	9.04e-05	0.0443	15.5	0.655	8.41e-05	0.0115	0.0450373	hsa04611	Platelet activation: Thromboxane A2*	N-hsa04611-83	PRKCI	1	5584	PRKCI	NA	NA	-0.130755	4.66124	-0.512874	0.608063	0.770232	-6.67199	no_de	NA	NA	0.311245	0.458	1.58 (1.05-2.37)	1.58	1.05	2.37	4.92	0.586	0.0265	0.315
STLMS	P-hsa04611-34	-0.0930753	0.327361	-3.49089	0.000485656	0.0048922	-2.31129	down	1	4	0.00528453	-6.21	0.002 (9.04e-05-0.0443)	0.002	9.04e-05	0.0443	15.5	0.655	8.41e-05	0.0115	0.0450373	hsa04611	Platelet activation: Thromboxane A2*	N-hsa04611-83	PRKCI	1	5590	PRKCZ	NA	NA	-1.48515	2.31722	-3.93503	8.43369e-05	0.00104556	1.05449	down	2	2	1.26025	0.0527	1.05 (0.856-1.3)	1.05	0.856	1.3	0.25	0.521	0.62	0.885
STLMS	P-hsa04611-34	-0.0930753	0.327361	-3.49089	0.000485656	0.0048922	-2.31129	down	1	4	0.00528453	-6.21	0.002 (9.04e-05-0.0443)	0.002	9.04e-05	0.0443	15.5	0.655	8.41e-05	0.0115	0.0450373	hsa04611	Platelet activation: Thromboxane A2*	N-hsa04611-48	ADCY1	1	107	ADCY1	NA	NA	3.21003	2.61049	5.59466	2.33063e-08	1.30632e-06	8.66844	up	7	NA	4.67086	0.106	1.11 (0.999-1.24)	1.11	0.999	1.24	3.79	0.535	0.0515	0.4
STLMS	P-hsa04611-34	-0.0930753	0.327361	-3.49089	0.000485656	0.0048922	-2.31129	down	1	4	0.00528453	-6.21	0.002 (9.04e-05-0.0443)	0.002	9.04e-05	0.0443	15.5	0.655	8.41e-05	0.0115	0.0450373	hsa04611	Platelet activation: Thromboxane A2*	N-hsa04611-48	ADCY1	1	108	ADCY2	NA	NA	0.406766	2.59716	0.442061	0.658464	0.804197	-6.15169	no_de	2	3	19.5592	-0.0569	0.945 (0.904-0.988)	0.945	0.904	0.988	6.33	0.595	0.0119	0.24
STLMS	P-hsa04611-34	-0.0930753	0.327361	-3.49089	0.000485656	0.0048922	-2.31129	down	1	4	0.00528453	-6.21	0.002 (9.04e-05-0.0443)	0.002	9.04e-05	0.0443	15.5	0.655	8.41e-05	0.0115	0.0450373	hsa04611	Platelet activation: Thromboxane A2*	N-hsa04611-48	ADCY1	1	112	ADCY6	NA	NA	-1.01589	6.53319	-3.44995	0.000565411	0.00475915	-1.09915	down	NA	5	0.766293	0.036	1.04 (0.802-1.34)	1.04	0.802	1.34	0.08	0.513	0.784	0.941
STLMS	P-hsa04611-34	-0.0930753	0.327361	-3.49089	0.000485656	0.0048922	-2.31129	down	1	4	0.00528453	-6.21	0.002 (9.04e-05-0.0443)	0.002	9.04e-05	0.0443	15.5	0.655	8.41e-05	0.0115	0.0450373	hsa04611	Platelet activation: Thromboxane A2*	N-hsa04611-48	ADCY1	1	115	ADCY9	NA	NA	1.14561	5.72611	3.06439	0.00219303	0.0140371	-2.32227	up	2	NA	0.769862	-0.17	0.843 (0.662-1.07)	0.843	0.662	1.07	1.91	0.559	0.167	0.583
STLMS	P-hsa04611-34	-0.0930753	0.327361	-3.49089	0.000485656	0.0048922	-2.31129	down	1	4	0.00528453	-6.21	0.002 (9.04e-05-0.0443)	0.002	9.04e-05	0.0443	15.5	0.655	8.41e-05	0.0115	0.0450373	hsa04611	Platelet activation: Thromboxane A2*	N-hsa04611-48	ADCY1	1	196883	ADCY4	NA	NA	-2.67271	5.29135	-4.08363	4.5045e-05	0.000631796	1.51199	down	2	4	1.43895	-0.0847	0.919 (0.766-1.1)	0.919	0.766	1.1	0.83	0.555	0.362	0.752
STLMS	P-hsa04611-34	-0.0930753	0.327361	-3.49089	0.000485656	0.0048922	-2.31129	down	1	4	0.00528453	-6.21	0.002 (9.04e-05-0.0443)	0.002	9.04e-05	0.0443	15.5	0.655	8.41e-05	0.0115	0.0450373	hsa04611	Platelet activation: Thromboxane A2*	N-hsa04611-52	GNAS	1	2778	GNAS	NA	NA	0.601808	9.57618	2.97448	0.00294921	0.0177511	-2.82012	up	6	NA	0.366095	0.227	1.25 (0.92-1.71)	1.25	0.92	1.71	2.05	0.583	0.152	0.567
STLMS	P-hsa04611-34	-0.0930753	0.327361	-3.49089	0.000485656	0.0048922	-2.31129	down	1	4	0.00528453	-6.21	0.002 (9.04e-05-0.0443)	0.002	9.04e-05	0.0443	15.5	0.655	8.41e-05	0.0115	0.0450373	hsa04611	Platelet activation: Thromboxane A2*	N-hsa04611-51	PTGIR	1	5739	PTGIR	NA	NA	-2.67632	3.02984	-3.31157	0.000934453	0.00708296	-1.10777	down	NA	3	3.47892	-0.0319	0.969 (0.862-1.09)	0.969	0.862	1.09	0.29	0.548	0.592	0.871
STLMS	P-hsa04611-34	-0.0930753	0.327361	-3.49089	0.000485656	0.0048922	-2.31129	down	1	4	0.00528453	-6.21	0.002 (9.04e-05-0.0443)	0.002	9.04e-05	0.0443	15.5	0.655	8.41e-05	0.0115	0.0450373	hsa04611	Platelet activation: Thromboxane A2*	N-hsa04611-47	GNAI1	0	2771	GNAI2	NA	NA	0.763573	7.92122	3.30218	0.00096624	0.00727303	-1.69786	up	2	1	0.387353	-0.252	0.777 (0.537-1.13)	0.777	0.537	1.13	1.78	0.533	0.182	0.599
STLMS	P-hsa04611-34	-0.0930753	0.327361	-3.49089	0.000485656	0.0048922	-2.31129	down	1	4	0.00528453	-6.21	0.002 (9.04e-05-0.0443)	0.002	9.04e-05	0.0443	15.5	0.655	8.41e-05	0.0115	0.0450373	hsa04611	Platelet activation: Thromboxane A2*	N-hsa04611-47	GNAI1	0	2773	GNAI3	NA	NA	0.875089	5.70242	4.4664	8.13379e-06	0.000159717	2.90835	up	5	1	0.265318	0.323	1.38 (0.891-2.14)	1.38	0.891	2.14	2.08	0.552	0.149	0.563
STLMS	P-hsa04010-15	-0.00857697	0.280798	-1.78579	0.0741953	0.218091	-6.80155	no_de	NA	2	0.000163726	-31.2	2.94e-14 (6.33e-22-1.36e-06)	2.94e-14	6.33e-22	1.36e-06	12	0.62	0.000542	0.0481	0.375342	hsa04010	MAPK signaling pathway: NFKB1	N-hsa04010-15	NFKB1	1	4790	NFKB1	NFKB1	NFKB1	NA	NA	NA	NA	NA	NA	NA	NA	NA	NA	NA	NA	NA	NA	NA	NA	NA	NA	NA
STLMS	P-hsa04010-15	-0.00857697	0.280798	-1.78579	0.0741953	0.218091	-6.80155	no_de	NA	2	0.000163726	-31.2	2.94e-14 (6.33e-22-1.36e-06)	2.94e-14	6.33e-22	1.36e-06	12	0.62	0.000542	0.0481	0.375342	hsa04010	MAPK signaling pathway: NFKB1	N-hsa04010-15	NFKB1	1	4791	NFKB2	NFKB2	NA	-1.31751	5.33519	-3.41283	0.000648122	0.00530279	-1.15155	down	NA	3	0.638162	-0.671	0.511 (0.37-0.706)	0.511	0.37	0.706	16.6	0.611	4.53e-05	0.0279
STLMS	P-hsa04010-15	-0.00857697	0.280798	-1.78579	0.0741953	0.218091	-6.80155	no_de	NA	2	0.000163726	-31.2	2.94e-14 (6.33e-22-1.36e-06)	2.94e-14	6.33e-22	1.36e-06	12	0.62	0.000542	0.0481	0.375342	hsa04010	MAPK signaling pathway: NFKB1	N-hsa04010-15	NFKB1	1	5970	RELA	RELA	NA	-0.39998	6.69196	-1.84228	0.0654941	0.18404	-5.33176	no_de	NA	1	0.184895	-0.74	0.477 (0.279-0.816)	0.477	0.279	0.816	7.32	0.582	0.00684	0.202
STLMS	P-hsa04010-15	-0.00857697	0.280798	-1.78579	0.0741953	0.218091	-6.80155	no_de	NA	2	0.000163726	-31.2	2.94e-14 (6.33e-22-1.36e-06)	2.94e-14	6.33e-22	1.36e-06	12	0.62	0.000542	0.0481	0.375342	hsa04010	MAPK signaling pathway: NFKB1	N-hsa04010-15	NFKB1	1	5971	RELB	RELB	NA	-0.0102236	3.59762	-0.0207707	0.983429	0.990948	-6.77934	no_de	NA	NA	1.00078	-0.392	0.676 (0.539-0.848)	0.676	0.539	0.848	11.4	0.616	0.000725	0.0804
STLMS	P-hsa04010-15	-0.00857697	0.280798	-1.78579	0.0741953	0.218091	-6.80155	no_de	NA	2	0.000163726	-31.2	2.94e-14 (6.33e-22-1.36e-06)	2.94e-14	6.33e-22	1.36e-06	12	0.62	0.000542	0.0481	0.375342	hsa04010	MAPK signaling pathway: NFKB1	N-hsa04010-16	CHUK	1	1147	CHUK	NA	NA	-0.670285	4.5039	-2.61032	0.00907339	0.0422385	-3.42539	down	NA	2	0.256973	0.118	1.13 (0.731-1.73)	1.13	0.731	1.73	0.29	0.552	0.591	0.871
STLMS	P-hsa04010-15	-0.00857697	0.280798	-1.78579	0.0741953	0.218091	-6.80155	no_de	NA	2	0.000163726	-31.2	2.94e-14 (6.33e-22-1.36e-06)	2.94e-14	6.33e-22	1.36e-06	12	0.62	0.000542	0.0481	0.375342	hsa04010	MAPK signaling pathway: NFKB1	N-hsa04010-80	MAP3K7	1	6885	MAP3K7	NA	NA	0.249693	5.40156	1.71971	0.0855489	0.221641	-5.44227	no_de	1	1	0.266316	0.472	1.6 (1.03-2.49)	1.6	1.03	2.49	4.38	0.599	0.0365	0.352
STLMS	P-hsa04010-15	-0.00857697	0.280798	-1.78579	0.0741953	0.218091	-6.80155	no_de	NA	2	0.000163726	-31.2	2.94e-14 (6.33e-22-1.36e-06)	2.94e-14	6.33e-22	1.36e-06	12	0.62	0.000542	0.0481	0.375342	hsa04010	MAPK signaling pathway: NFKB1	N-hsa04010-126	MAP3K8	1	1326	MAP3K8	NA	NA	-1.77557	4.26155	-2.58518	0.00976156	0.0446745	-3.33285	down	NA	4	1.98661	-0.226	0.798 (0.688-0.926)	0.798	0.688	0.926	8.86	0.609	0.00292	0.147
STLMS	P-hsa04010-15	-0.00857697	0.280798	-1.78579	0.0741953	0.218091	-6.80155	no_de	NA	2	0.000163726	-31.2	2.94e-14 (6.33e-22-1.36e-06)	2.94e-14	6.33e-22	1.36e-06	12	0.62	0.000542	0.0481	0.375342	hsa04010	MAPK signaling pathway: NFKB1	N-hsa04010-123 125	MAPK8IP3 MAP3K1	1	23162	MAPK8IP3	NA	NA	-1.53855	6.62835	-4.96934	6.94678e-07	2.10621e-05	5.25319	down	NA	5	0.790426	0.316	1.37 (1.05-1.79)	1.37	1.05	1.79	5.42	0.554	0.0199	0.28
STLMS	P-hsa04010-15	-0.00857697	0.280798	-1.78579	0.0741953	0.218091	-6.80155	no_de	NA	2	0.000163726	-31.2	2.94e-14 (6.33e-22-1.36e-06)	2.94e-14	6.33e-22	1.36e-06	12	0.62	0.000542	0.0481	0.375342	hsa04010	MAPK signaling pathway: NFKB1	N-hsa04010-11	MAP4K4	1	9448	MAP4K4	NA	NA	0.283687	6.97834	1.06915	0.285055	0.489467	-6.46803	no_de	NA	2	0.613168	0.407	1.5 (1.14-1.99)	1.5	1.14	1.99	8.15	0.62	0.00431	0.171
STLMS	P-hsa04010-15	-0.00857697	0.280798	-1.78579	0.0741953	0.218091	-6.80155	no_de	NA	2	0.000163726	-31.2	2.94e-14 (6.33e-22-1.36e-06)	2.94e-14	6.33e-22	1.36e-06	12	0.62	0.000542	0.0481	0.375342	hsa04010	MAPK signaling pathway: NFKB1	N-hsa04010-95	CASP3	1	836	CASP3	NA	NA	1.07519	4.13327	4.20048	2.71079e-05	0.000418763	1.90726	up	5	1	0.519663	-0.0501	0.951 (0.692-1.31)	0.951	0.692	1.31	0.1	0.508	0.757	0.933
STLMS	P-hsa04010-15	-0.00857697	0.280798	-1.78579	0.0741953	0.218091	-6.80155	no_de	NA	2	0.000163726	-31.2	2.94e-14 (6.33e-22-1.36e-06)	2.94e-14	6.33e-22	1.36e-06	12	0.62	0.000542	0.0481	0.375342	hsa04010	MAPK signaling pathway: NFKB1	N-hsa04010-105	RAC1	1	5880	RAC2	NA	NA	-0.139729	2.8598	-0.210996	0.832899	0.911602	-6.55498	no_de	NA	1	2.89407	-0.157	0.855 (0.75-0.975)	0.855	0.75	0.975	5.48	0.561	0.0192	0.278
STLMS	P-hsa04010-15	-0.00857697	0.280798	-1.78579	0.0741953	0.218091	-6.80155	no_de	NA	2	0.000163726	-31.2	2.94e-14 (6.33e-22-1.36e-06)	2.94e-14	6.33e-22	1.36e-06	12	0.62	0.000542	0.0481	0.375342	hsa04010	MAPK signaling pathway: NFKB1	N-hsa04010-105	RAC1	1	5881	RAC3	NA	NA	-1.1187	0.827724	-1.66741	0.0954966	0.239072	-4.92994	no_de	NA	2	3.39249	0.174	1.19 (1.05-1.35)	1.19	1.05	1.35	7.56	0.598	0.00596	0.195
STLMS	P-hsa04010-15	-0.00857697	0.280798	-1.78579	0.0741953	0.218091	-6.80155	no_de	NA	2	0.000163726	-31.2	2.94e-14 (6.33e-22-1.36e-06)	2.94e-14	6.33e-22	1.36e-06	12	0.62	0.000542	0.0481	0.375342	hsa04010	MAPK signaling pathway: NFKB1	N-hsa04010-100	TNFRSF1A	1	7132	TNFRSF1A	NA	NA	-0.846237	7.18675	-2.79894	0.00514707	0.0272517	-3.17383	down	NA	4	0.518452	-0.266	0.767 (0.557-1.06)	0.767	0.557	1.06	2.64	0.523	0.104	0.501
STLMS	P-hsa04010-15	-0.00857697	0.280798	-1.78579	0.0741953	0.218091	-6.80155	no_de	NA	2	0.000163726	-31.2	2.94e-14 (6.33e-22-1.36e-06)	2.94e-14	6.33e-22	1.36e-06	12	0.62	0.000542	0.0481	0.375342	hsa04010	MAPK signaling pathway: NFKB1	N-hsa04010-102	IL1A	1	3552	IL1A	NA	NA	6.64001	-8.09894	2.55361	0.0106913	0.0479674	-2.84024	up	1	NA	15.4508	-0.0671	0.935 (0.891-0.981)	0.935	0.891	0.981	7.52	0.622	0.0061	0.196
STLMS	P-hsa04360-18	-0.015615	0.409848	-1.61177	0.107077	0.270899	-7.09691	no_de	NA	NA	0.00076167	16.6	16300000 (2910-9.11e+10)	16300000	2910	91100000000	14.2	0.611	0.000162	0.0178	0.59132	hsa04360	Axon guidance: PTK2	N-hsa04360-18	PTK2	1	5747	PTK2	PTK2	PTK2	0.332735	6.4971	1.35876	0.174285	0.357014	-6.08705	no_de	NA	NA	0.385498	0.566	1.76 (1.23-2.52)	1.76	1.23	2.52	9.56	0.598	0.00199	0.13
STLMS	P-hsa04664-47	0.0350716	0.316298	1.24839	0.211949	0.444122	-7.6162	no_de	3	NA	0.00679792	-5.29	0.00502 (0.000483-0.0522)	0.00502	0.000483	0.0522	19.6	0.664	9.32e-06	0.00474	0.41165	hsa04664	Fc epsilon RI signaling pathway: MAPK8	N-hsa04664-47	MAPK8	1	5599	MAPK8	MAPK8	MAPK8	NA	NA	NA	NA	NA	NA	NA	NA	NA	NA	NA	NA	NA	NA	NA	NA	NA	NA	NA
STLMS	P-hsa04664-47	0.0350716	0.316298	1.24839	0.211949	0.444122	-7.6162	no_de	3	NA	0.00679792	-5.29	0.00502 (0.000483-0.0522)	0.00502	0.000483	0.0522	19.6	0.664	9.32e-06	0.00474	0.41165	hsa04664	Fc epsilon RI signaling pathway: MAPK8	N-hsa04664-26	MAP2K7	1	5609	MAP2K7	NA	NA	0.568386	5.6278	2.86932	0.00413119	0.0229686	-2.88318	up	3	NA	0.240886	-0.116	0.891 (0.555-1.43)	0.891	0.555	1.43	0.23	0.521	0.631	0.889
STLMS	P-hsa04664-47	0.0350716	0.316298	1.24839	0.211949	0.444122	-7.6162	no_de	3	NA	0.00679792	-5.29	0.00502 (0.000483-0.0522)	0.00502	0.000483	0.0522	19.6	0.664	9.32e-06	0.00474	0.41165	hsa04664	Fc epsilon RI signaling pathway: MAPK8	N-hsa04664-48	RAC1	1	5880	RAC2	NA	NA	-0.139729	2.8598	-0.210996	0.832899	0.911602	-6.55498	no_de	NA	1	2.89407	-0.157	0.855 (0.75-0.975)	0.855	0.75	0.975	5.48	0.561	0.0192	0.278
STLMS	P-hsa04664-47	0.0350716	0.316298	1.24839	0.211949	0.444122	-7.6162	no_de	3	NA	0.00679792	-5.29	0.00502 (0.000483-0.0522)	0.00502	0.000483	0.0522	19.6	0.664	9.32e-06	0.00474	0.41165	hsa04664	Fc epsilon RI signaling pathway: MAPK8	N-hsa04664-48	RAC1	1	5881	RAC3	NA	NA	-1.1187	0.827724	-1.66741	0.0954966	0.239072	-4.92994	no_de	NA	2	3.39249	0.174	1.19 (1.05-1.35)	1.19	1.05	1.35	7.56	0.598	0.00596	0.195
STLMS	P-hsa04664-47	0.0350716	0.316298	1.24839	0.211949	0.444122	-7.6162	no_de	3	NA	0.00679792	-5.29	0.00502 (0.000483-0.0522)	0.00502	0.000483	0.0522	19.6	0.664	9.32e-06	0.00474	0.41165	hsa04664	Fc epsilon RI signaling pathway: MAPK8	N-hsa04664-29	PIK3R5	1	5296	PIK3R2	NA	NA	0.472825	4.89754	1.85029	0.0643322	0.181805	-5.21329	no_de	4	NA	0.504719	0.357	1.43 (1.04-1.96)	1.43	1.04	1.96	4.89	0.591	0.027	0.316
STLMS	P-hsa04664-47	0.0350716	0.316298	1.24839	0.211949	0.444122	-7.6162	no_de	3	NA	0.00679792	-5.29	0.00502 (0.000483-0.0522)	0.00502	0.000483	0.0522	19.6	0.664	9.32e-06	0.00474	0.41165	hsa04664	Fc epsilon RI signaling pathway: MAPK8	N-hsa04664-29	PIK3R5	1	8503	PIK3R3	NA	NA	1.52463	4.81516	2.99771	0.00273384	0.0167406	-2.44771	up	4	NA	0.566808	-0.0963	0.908 (0.673-1.23)	0.908	0.673	1.23	0.4	0.525	0.53	0.845
STLMS	P-hsa04664-47	0.0350716	0.316298	1.24839	0.211949	0.444122	-7.6162	no_de	3	NA	0.00679792	-5.29	0.00502 (0.000483-0.0522)	0.00502	0.000483	0.0522	19.6	0.664	9.32e-06	0.00474	0.41165	hsa04664	Fc epsilon RI signaling pathway: MAPK8	N-hsa04664-49	VAV3	1	7409	VAV1	NA	NA	0.136508	0.581321	0.221093	0.82503	0.907085	-6.37732	no_de	4	NA	3.62851	-0.114	0.892 (0.797-0.999)	0.892	0.797	0.999	3.92	0.573	0.0476	0.387
STLMS	P-hsa04664-47	0.0350716	0.316298	1.24839	0.211949	0.444122	-7.6162	no_de	3	NA	0.00679792	-5.29	0.00502 (0.000483-0.0522)	0.00502	0.000483	0.0522	19.6	0.664	9.32e-06	0.00474	0.41165	hsa04664	Fc epsilon RI signaling pathway: MAPK8	N-hsa04664-34 15 16 39	SYK MS4A2 FCER1A FCER1G	1	6850	SYK	NA	NA	-0.174624	1.98123	-0.29249	0.769925	0.873732	-6.5283	no_de	4	NA	2.76743	-0.125	0.883 (0.781-0.998)	0.883	0.781	0.998	3.97	0.572	0.0464	0.382
STLMS	P-hsa04664-47	0.0350716	0.316298	1.24839	0.211949	0.444122	-7.6162	no_de	3	NA	0.00679792	-5.29	0.00502 (0.000483-0.0522)	0.00502	0.000483	0.0522	19.6	0.664	9.32e-06	0.00474	0.41165	hsa04664	Fc epsilon RI signaling pathway: MAPK8	N-hsa04664-34 15 16 39	SYK MS4A2 FCER1A FCER1G	1	2206	MS4A2	NA	NA	-3.47955	-0.86501	-2.54442	0.0109762	0.0489397	-2.96945	down	NA	3	23.3771	-0.0805	0.923 (0.886-0.961)	0.923	0.886	0.961	15.2	0.638	9.66e-05	0.0382
STLMS	P-hsa04664-47	0.0350716	0.316298	1.24839	0.211949	0.444122	-7.6162	no_de	3	NA	0.00679792	-5.29	0.00502 (0.000483-0.0522)	0.00502	0.000483	0.0522	19.6	0.664	9.32e-06	0.00474	0.41165	hsa04664	Fc epsilon RI signaling pathway: MAPK8	N-hsa04664-34 15 16 39	SYK MS4A2 FCER1A FCER1G	1	2205	FCER1A	NA	NA	-1.50351	-2.39728	-0.954521	0.339867	0.546875	-5.36572	no_de	2	NA	11.0172	-0.0755	0.927 (0.88-0.978)	0.927	0.88	0.978	7.86	0.64	0.00505	0.181
STLMS	P-hsa04664-47	0.0350716	0.316298	1.24839	0.211949	0.444122	-7.6162	no_de	3	NA	0.00679792	-5.29	0.00502 (0.000483-0.0522)	0.00502	0.000483	0.0522	19.6	0.664	9.32e-06	0.00474	0.41165	hsa04664	Fc epsilon RI signaling pathway: MAPK8	N-hsa04664-31	GAB2	1	9846	GAB2	NA	NA	1.03154	5.22957	2.86387	0.00420272	0.0232797	-2.84902	up	5	NA	1.17631	-0.225	0.799 (0.657-0.97)	0.799	0.657	0.97	5.12	0.575	0.0236	0.299
STLMS	P-hsa04664-47	0.0350716	0.316298	1.24839	0.211949	0.444122	-7.6162	no_de	3	NA	0.00679792	-5.29	0.00502 (0.000483-0.0522)	0.00502	0.000483	0.0522	19.6	0.664	9.32e-06	0.00474	0.41165	hsa04664	Fc epsilon RI signaling pathway: MAPK8	N-hsa04664-17	FYN	1	2534	FYN	NA	NA	0.874414	5.67347	2.74727	0.00603138	0.0308091	-3.18097	up	4	1	1.5621	-0.0189	0.981 (0.815-1.18)	0.981	0.815	1.18	0.04	0.536	0.841	0.956
STLMS	P-hsa04015-92	0.00288224	0.321153	0.835215	0.403638	0.664959	-8.04642	no_de	NA	NA	8.58754e-05	67.8	2.7e+29 (4.1e+17-1.77e+41)	2.7e+29	4.1e+17	1.77e+41	23.8	0.663	1.06e-06	0.00116	0.426058	hsa04015	Rap1 signaling pathway: Calcium cation*	N-hsa04015-90	PLCG1	1	5335	PLCG1	PLCG1	PLCG1	0.172049	6.66917	0.714498	0.474953	0.669958	-6.78492	no_de	NA	NA	0.432798	0.943	2.57 (1.75-3.76)	2.57	1.75	3.76	23.5	0.662	1.25e-06	0.00808
STLMS	P-hsa04910-48	0.000541558	0.00400929	0.784549	0.432756	0.692989	-8.08743	no_de	NA	NA	9.66823e-07	-355	6.98e-155 (2.62e-242-1.86e-67)	6.98e-155	2.62e-242	1.86e-67	11.9	0.632	0.000548	0.0481	0.21981	hsa04910	Insulin signaling pathway: PPARGC1A	N-hsa04910-48	PPARGC1A	1	10891	PPARGC1A	PPARGC1A	PPARGC1A	1.38835	3.32754	2.22909	0.0258531	0.0933977	-4.33378	no_de	NA	1	9.26394	-0.0827	0.921 (0.859-0.986)	0.921	0.859	0.986	5.52	0.601	0.0188	0.277
STLMS	P-hsa04910-48	0.000541558	0.00400929	0.784549	0.432756	0.692989	-8.08743	no_de	NA	NA	9.66823e-07	-355	6.98e-155 (2.62e-242-1.86e-67)	6.98e-155	2.62e-242	1.86e-67	11.9	0.632	0.000548	0.0481	0.21981	hsa04910	Insulin signaling pathway: PPARGC1A	N-hsa04910-28	FOXO1	1	2308	FOXO1	NA	NA	-0.353476	6.21526	-0.633286	0.526576	0.71162	-6.77805	no_de	NA	1	1.40979	-0.339	0.712 (0.585-0.868)	0.712	0.585	0.868	11.4	0.603	0.000756	0.083
STLMS	P-hsa04910-48	0.000541558	0.00400929	0.784549	0.432756	0.692989	-8.08743	no_de	NA	NA	9.66823e-07	-355	6.98e-155 (2.62e-242-1.86e-67)	6.98e-155	2.62e-242	1.86e-67	11.9	0.632	0.000548	0.0481	0.21981	hsa04910	Insulin signaling pathway: PPARGC1A	N-hsa04910-3	INPPL1	1	3636	INPPL1	NA	NA	-0.544897	7.17988	-2.6982	0.00699539	0.0345803	-3.44235	down	NA	3	0.240387	0.132	1.14 (0.731-1.78)	1.14	0.731	1.78	0.34	0.576	0.561	0.858
STLMS	P-hsa04910-48	0.000541558	0.00400929	0.784549	0.432756	0.692989	-8.08743	no_de	NA	NA	9.66823e-07	-355	6.98e-155 (2.62e-242-1.86e-67)	6.98e-155	2.62e-242	1.86e-67	11.9	0.632	0.000548	0.0481	0.21981	hsa04910	Insulin signaling pathway: PPARGC1A	N-hsa04910-52	PIK3R5	-1	5296	PIK3R2	NA	NA	0.472825	4.89754	1.85029	0.0643322	0.181805	-5.21329	no_de	4	NA	0.504719	0.357	1.43 (1.04-1.96)	1.43	1.04	1.96	4.89	0.591	0.027	0.316
STLMS	P-hsa04910-48	0.000541558	0.00400929	0.784549	0.432756	0.692989	-8.08743	no_de	NA	NA	9.66823e-07	-355	6.98e-155 (2.62e-242-1.86e-67)	6.98e-155	2.62e-242	1.86e-67	11.9	0.632	0.000548	0.0481	0.21981	hsa04910	Insulin signaling pathway: PPARGC1A	N-hsa04910-52	PIK3R5	-1	8503	PIK3R3	NA	NA	1.52463	4.81516	2.99771	0.00273384	0.0167406	-2.44771	up	4	NA	0.566808	-0.0963	0.908 (0.673-1.23)	0.908	0.673	1.23	0.4	0.525	0.53	0.845
STLMS	P-hsa04910-48	0.000541558	0.00400929	0.784549	0.432756	0.692989	-8.08743	no_de	NA	NA	9.66823e-07	-355	6.98e-155 (2.62e-242-1.86e-67)	6.98e-155	2.62e-242	1.86e-67	11.9	0.632	0.000548	0.0481	0.21981	hsa04910	Insulin signaling pathway: PPARGC1A	N-hsa04910-64	IRS1	-1	3667	IRS1	NA	NA	1.42418	5.31407	2.81589	0.00488367	0.0261457	-2.99459	up	2	1	2.06545	-0.107	0.899 (0.765-1.06)	0.899	0.765	1.06	1.68	0.531	0.195	0.613
STLMS	P-hsa04910-48	0.000541558	0.00400929	0.784549	0.432756	0.692989	-8.08743	no_de	NA	NA	9.66823e-07	-355	6.98e-155 (2.62e-242-1.86e-67)	6.98e-155	2.62e-242	1.86e-67	11.9	0.632	0.000548	0.0481	0.21981	hsa04910	Insulin signaling pathway: PPARGC1A	N-hsa04910-64	IRS1	-1	8660	IRS2	NA	NA	-1.56276	6.0903	-2.7448	0.0060768	0.0309855	-3.20086	down	NA	6	1.88745	-0.0121	0.988 (0.836-1.17)	0.988	0.836	1.17	0.02	0.505	0.887	0.97
STLMS	P-hsa04910-48	0.000541558	0.00400929	0.784549	0.432756	0.692989	-8.08743	no_de	NA	NA	9.66823e-07	-355	6.98e-155 (2.62e-242-1.86e-67)	6.98e-155	2.62e-242	1.86e-67	11.9	0.632	0.000548	0.0481	0.21981	hsa04910	Insulin signaling pathway: PPARGC1A	N-hsa04910-8	SOCS4	1	122809	SOCS4	NA	NA	0.695884	4.47653	2.55341	0.0106975	0.0479823	-3.59172	up	2	NA	0.408579	0.163	1.18 (0.832-1.67)	1.18	0.832	1.67	0.85	0.524	0.357	0.749
STLMS	P-hsa04910-48	0.000541558	0.00400929	0.784549	0.432756	0.692989	-8.08743	no_de	NA	NA	9.66823e-07	-355	6.98e-155 (2.62e-242-1.86e-67)	6.98e-155	2.62e-242	1.86e-67	11.9	0.632	0.000548	0.0481	0.21981	hsa04910	Insulin signaling pathway: PPARGC1A	N-hsa04910-8	SOCS4	1	8835	SOCS2	NA	NA	2.01722	4.30959	3.38305	0.000722479	0.00578317	-1.12912	up	2	NA	3.56049	-0.078	0.925 (0.819-1.04)	0.925	0.819	1.04	1.6	0.577	0.206	0.621
STLMS	P-hsa04910-48	0.000541558	0.00400929	0.784549	0.432756	0.692989	-8.08743	no_de	NA	NA	9.66823e-07	-355	6.98e-155 (2.62e-242-1.86e-67)	6.98e-155	2.62e-242	1.86e-67	11.9	0.632	0.000548	0.0481	0.21981	hsa04910	Insulin signaling pathway: PPARGC1A	N-hsa04910-16	INS	-1	3630	INS	NA	NA	-2.50346	-8.33944	-0.913087	0.361241	0.56723	-5.00084	no_de	NA	NA	10.0234	0.0638	1.07 (1.01-1.13)	1.07	1.01	1.13	5.17	0.546	0.0229	0.296
STLMS	P-hsa04664-46	-0.00808728	0.0778335	-0.731132	0.464733	0.716682	-8.1279	no_de	1	NA	0.000876299	-14.3	6.21e-07 (5.68e-10-0.000679)	6.21e-07	5.68e-10	0.000679	16	0.644	6.25e-05	0.0106	0.323036	hsa04664	Fc epsilon RI signaling pathway: PLA2G4B	N-hsa04664-46	PLA2G4B	1	100137049	PLA2G4B	PLA2G4B	PLA2G4B	-1.89522	4.37931	-4.9891	6.27593e-07	1.9472e-05	5.53014	down	NA	5	0.94591	-0.0464	0.955 (0.75-1.21)	0.955	0.75	1.21	0.14	0.551	0.705	0.917
STLMS	P-hsa04664-46	-0.00808728	0.0778335	-0.731132	0.464733	0.716682	-8.1279	no_de	1	NA	0.000876299	-14.3	6.21e-07 (5.68e-10-0.000679)	6.21e-07	5.68e-10	0.000679	16	0.644	6.25e-05	0.0106	0.323036	hsa04664	Fc epsilon RI signaling pathway: PLA2G4B	N-hsa04664-46	PLA2G4B	1	8605	PLA2G4C	PLA2G4C	NA	1.23091	3.56027	2.54139	0.0110719	0.0492763	-3.63281	up	3	NA	2.06982	-0.172	0.842 (0.725-0.978)	0.842	0.725	0.978	5.08	0.64	0.0242	0.304
STLMS	P-hsa04664-46	-0.00808728	0.0778335	-0.731132	0.464733	0.716682	-8.1279	no_de	1	NA	0.000876299	-14.3	6.21e-07 (5.68e-10-0.000679)	6.21e-07	5.68e-10	0.000679	16	0.644	6.25e-05	0.0106	0.323036	hsa04664	Fc epsilon RI signaling pathway: PLA2G4B	N-hsa04664-46	PLA2G4B	1	8681	JMJD7-PLA2G4B	JMJD7-PLA2G4B	NA	-1.71152	5.15668	-5.2787	1.3572e-07	5.54594e-06	6.90711	down	NA	5	0.634873	-0.0997	0.905 (0.67-1.22)	0.905	0.67	1.22	0.42	0.566	0.516	0.837
STLMS	P-hsa04664-46	-0.00808728	0.0778335	-0.731132	0.464733	0.716682	-8.1279	no_de	1	NA	0.000876299	-14.3	6.21e-07 (5.68e-10-0.000679)	6.21e-07	5.68e-10	0.000679	16	0.644	6.25e-05	0.0106	0.323036	hsa04664	Fc epsilon RI signaling pathway: PLA2G4B	N-hsa04664-40	MAPK1	1	5594	MAPK1	NA	NA	0.536046	6.72181	3.05299	0.00227793	0.0144729	-2.41635	up	3	1	0.367177	0.341	1.41 (0.953-2.08)	1.41	0.953	2.08	2.95	0.546	0.086	0.471
STLMS	P-hsa04664-46	-0.00808728	0.0778335	-0.731132	0.464733	0.716682	-8.1279	no_de	1	NA	0.000876299	-14.3	6.21e-07 (5.68e-10-0.000679)	6.21e-07	5.68e-10	0.000679	16	0.644	6.25e-05	0.0106	0.323036	hsa04664	Fc epsilon RI signaling pathway: PLA2G4B	N-hsa04664-41	MAP2K1	1	5604	MAP2K1	NA	NA	1.10482	5.80184	4.20975	2.60234e-05	0.000406726	1.81368	up	3	NA	0.397323	0.186	1.2 (0.823-1.76)	1.2	0.823	1.76	0.92	0.52	0.338	0.735
STLMS	P-hsa04664-46	-0.00808728	0.0778335	-0.731132	0.464733	0.716682	-8.1279	no_de	1	NA	0.000876299	-14.3	6.21e-07 (5.68e-10-0.000679)	6.21e-07	5.68e-10	0.000679	16	0.644	6.25e-05	0.0106	0.323036	hsa04664	Fc epsilon RI signaling pathway: PLA2G4B	N-hsa04664-43	HRAS	1	4893	NRAS	NA	NA	1.15372	4.52091	4.23019	2.37757e-05	0.000381166	2.01058	up	5	NA	0.602978	0.494	1.64 (1.2-2.25)	1.64	1.2	2.25	9.45	0.62	0.00211	0.133
STLMS	P-hsa04664-46	-0.00808728	0.0778335	-0.731132	0.464733	0.716682	-8.1279	no_de	1	NA	0.000876299	-14.3	6.21e-07 (5.68e-10-0.000679)	6.21e-07	5.68e-10	0.000679	16	0.644	6.25e-05	0.0106	0.323036	hsa04664	Fc epsilon RI signaling pathway: PLA2G4B	N-hsa04664-36	LAT	1	27040	LAT	NA	NA	-2.00774	3.24567	-4.20268	2.68466e-05	0.000415817	2.097	down	NA	2	1.92752	-0.203	0.816 (0.692-0.962)	0.816	0.692	0.962	5.86	0.574	0.0155	0.262
STLMS	P-hsa04664-46	-0.00808728	0.0778335	-0.731132	0.464733	0.716682	-8.1279	no_de	1	NA	0.000876299	-14.3	6.21e-07 (5.68e-10-0.000679)	6.21e-07	5.68e-10	0.000679	16	0.644	6.25e-05	0.0106	0.323036	hsa04664	Fc epsilon RI signaling pathway: PLA2G4B	N-hsa04664-34 15 16 39	SYK MS4A2 FCER1A FCER1G	1	6850	SYK	NA	NA	-0.174624	1.98123	-0.29249	0.769925	0.873732	-6.5283	no_de	4	NA	2.76743	-0.125	0.883 (0.781-0.998)	0.883	0.781	0.998	3.97	0.572	0.0464	0.382
STLMS	P-hsa04664-46	-0.00808728	0.0778335	-0.731132	0.464733	0.716682	-8.1279	no_de	1	NA	0.000876299	-14.3	6.21e-07 (5.68e-10-0.000679)	6.21e-07	5.68e-10	0.000679	16	0.644	6.25e-05	0.0106	0.323036	hsa04664	Fc epsilon RI signaling pathway: PLA2G4B	N-hsa04664-34 15 16 39	SYK MS4A2 FCER1A FCER1G	1	2206	MS4A2	NA	NA	-3.47955	-0.86501	-2.54442	0.0109762	0.0489397	-2.96945	down	NA	3	23.3771	-0.0805	0.923 (0.886-0.961)	0.923	0.886	0.961	15.2	0.638	9.66e-05	0.0382
STLMS	P-hsa04664-46	-0.00808728	0.0778335	-0.731132	0.464733	0.716682	-8.1279	no_de	1	NA	0.000876299	-14.3	6.21e-07 (5.68e-10-0.000679)	6.21e-07	5.68e-10	0.000679	16	0.644	6.25e-05	0.0106	0.323036	hsa04664	Fc epsilon RI signaling pathway: PLA2G4B	N-hsa04664-34 15 16 39	SYK MS4A2 FCER1A FCER1G	1	2205	FCER1A	NA	NA	-1.50351	-2.39728	-0.954521	0.339867	0.546875	-5.36572	no_de	2	NA	11.0172	-0.0755	0.927 (0.88-0.978)	0.927	0.88	0.978	7.86	0.64	0.00505	0.181
STLMS	P-hsa04910-46	-0.000462855	0.00358481	-0.721005	0.470941	0.72122	-8.13525	no_de	NA	NA	4.80912e-07	-516	5.83e-225 (0-1.21e-114)	5.83e-225	0	1.21e-114	15.9	0.627	6.78e-05	0.0106	0.615689	hsa04910	Insulin signaling pathway: FBP1	N-hsa04910-46	FBP1	1	2203	FBP1	FBP1	FBP1	-2.28356	0.417324	-2.14353	0.0321198	0.109695	-3.99625	no_de	4	NA	3.75483	-0.162	0.85 (0.757-0.955)	0.85	0.757	0.955	7.44	0.58	0.00637	0.198
STLMS	P-hsa04910-46	-0.000462855	0.00358481	-0.721005	0.470941	0.72122	-8.13525	no_de	NA	NA	4.80912e-07	-516	5.83e-225 (0-1.21e-114)	5.83e-225	0	1.21e-114	15.9	0.627	6.78e-05	0.0106	0.615689	hsa04910	Insulin signaling pathway: FBP1	N-hsa04910-46	FBP1	1	8789	FBP2	FBP2	NA	-7.84542	-3.18787	-2.58311	0.00982014	0.0448723	-2.72614	down	NA	1	25.3723	0.00225	1 (0.959-1.05)	1	0.959	1.05	0.01	0.514	0.92	0.979
STLMS	P-hsa04910-46	-0.000462855	0.00358481	-0.721005	0.470941	0.72122	-8.13525	no_de	NA	NA	4.80912e-07	-516	5.83e-225 (0-1.21e-114)	5.83e-225	0	1.21e-114	15.9	0.627	6.78e-05	0.0106	0.615689	hsa04910	Insulin signaling pathway: FBP1	N-hsa04910-28	FOXO1	1	2308	FOXO1	NA	NA	-0.353476	6.21526	-0.633286	0.526576	0.71162	-6.77805	no_de	NA	1	1.40979	-0.339	0.712 (0.585-0.868)	0.712	0.585	0.868	11.4	0.603	0.000756	0.083
STLMS	P-hsa04910-46	-0.000462855	0.00358481	-0.721005	0.470941	0.72122	-8.13525	no_de	NA	NA	4.80912e-07	-516	5.83e-225 (0-1.21e-114)	5.83e-225	0	1.21e-114	15.9	0.627	6.78e-05	0.0106	0.615689	hsa04910	Insulin signaling pathway: FBP1	N-hsa04910-3	INPPL1	1	3636	INPPL1	NA	NA	-0.544897	7.17988	-2.6982	0.00699539	0.0345803	-3.44235	down	NA	3	0.240387	0.132	1.14 (0.731-1.78)	1.14	0.731	1.78	0.34	0.576	0.561	0.858
STLMS	P-hsa04910-46	-0.000462855	0.00358481	-0.721005	0.470941	0.72122	-8.13525	no_de	NA	NA	4.80912e-07	-516	5.83e-225 (0-1.21e-114)	5.83e-225	0	1.21e-114	15.9	0.627	6.78e-05	0.0106	0.615689	hsa04910	Insulin signaling pathway: FBP1	N-hsa04910-52	PIK3R5	-1	5296	PIK3R2	NA	NA	0.472825	4.89754	1.85029	0.0643322	0.181805	-5.21329	no_de	4	NA	0.504719	0.357	1.43 (1.04-1.96)	1.43	1.04	1.96	4.89	0.591	0.027	0.316
STLMS	P-hsa04910-46	-0.000462855	0.00358481	-0.721005	0.470941	0.72122	-8.13525	no_de	NA	NA	4.80912e-07	-516	5.83e-225 (0-1.21e-114)	5.83e-225	0	1.21e-114	15.9	0.627	6.78e-05	0.0106	0.615689	hsa04910	Insulin signaling pathway: FBP1	N-hsa04910-52	PIK3R5	-1	8503	PIK3R3	NA	NA	1.52463	4.81516	2.99771	0.00273384	0.0167406	-2.44771	up	4	NA	0.566808	-0.0963	0.908 (0.673-1.23)	0.908	0.673	1.23	0.4	0.525	0.53	0.845
STLMS	P-hsa04910-46	-0.000462855	0.00358481	-0.721005	0.470941	0.72122	-8.13525	no_de	NA	NA	4.80912e-07	-516	5.83e-225 (0-1.21e-114)	5.83e-225	0	1.21e-114	15.9	0.627	6.78e-05	0.0106	0.615689	hsa04910	Insulin signaling pathway: FBP1	N-hsa04910-64	IRS1	-1	3667	IRS1	NA	NA	1.42418	5.31407	2.81589	0.00488367	0.0261457	-2.99459	up	2	1	2.06545	-0.107	0.899 (0.765-1.06)	0.899	0.765	1.06	1.68	0.531	0.195	0.613
STLMS	P-hsa04910-46	-0.000462855	0.00358481	-0.721005	0.470941	0.72122	-8.13525	no_de	NA	NA	4.80912e-07	-516	5.83e-225 (0-1.21e-114)	5.83e-225	0	1.21e-114	15.9	0.627	6.78e-05	0.0106	0.615689	hsa04910	Insulin signaling pathway: FBP1	N-hsa04910-64	IRS1	-1	8660	IRS2	NA	NA	-1.56276	6.0903	-2.7448	0.0060768	0.0309855	-3.20086	down	NA	6	1.88745	-0.0121	0.988 (0.836-1.17)	0.988	0.836	1.17	0.02	0.505	0.887	0.97
STLMS	P-hsa04910-46	-0.000462855	0.00358481	-0.721005	0.470941	0.72122	-8.13525	no_de	NA	NA	4.80912e-07	-516	5.83e-225 (0-1.21e-114)	5.83e-225	0	1.21e-114	15.9	0.627	6.78e-05	0.0106	0.615689	hsa04910	Insulin signaling pathway: FBP1	N-hsa04910-8	SOCS4	1	122809	SOCS4	NA	NA	0.695884	4.47653	2.55341	0.0106975	0.0479823	-3.59172	up	2	NA	0.408579	0.163	1.18 (0.832-1.67)	1.18	0.832	1.67	0.85	0.524	0.357	0.749
STLMS	P-hsa04910-46	-0.000462855	0.00358481	-0.721005	0.470941	0.72122	-8.13525	no_de	NA	NA	4.80912e-07	-516	5.83e-225 (0-1.21e-114)	5.83e-225	0	1.21e-114	15.9	0.627	6.78e-05	0.0106	0.615689	hsa04910	Insulin signaling pathway: FBP1	N-hsa04910-8	SOCS4	1	8835	SOCS2	NA	NA	2.01722	4.30959	3.38305	0.000722479	0.00578317	-1.12912	up	2	NA	3.56049	-0.078	0.925 (0.819-1.04)	0.925	0.819	1.04	1.6	0.577	0.206	0.621
STLMS	P-hsa04910-46	-0.000462855	0.00358481	-0.721005	0.470941	0.72122	-8.13525	no_de	NA	NA	4.80912e-07	-516	5.83e-225 (0-1.21e-114)	5.83e-225	0	1.21e-114	15.9	0.627	6.78e-05	0.0106	0.615689	hsa04910	Insulin signaling pathway: FBP1	N-hsa04910-16	INS	-1	3630	INS	NA	NA	-2.50346	-8.33944	-0.913087	0.361241	0.56723	-5.00084	no_de	NA	NA	10.0234	0.0638	1.07 (1.01-1.13)	1.07	1.01	1.13	5.17	0.546	0.0229	0.296
STLMS	P-hsa04664-3 4 5	0.0035748	0.0277926	0.715605	0.474269	0.723261	-8.13912	no_de	2	NA	0.000104002	-45.3	2.06e-20 (2.74e-29-1.54e-11)	2.06e-20	2.74e-29	1.54e-11	18.9	0.645	1.38e-05	0.00474	0.60311	hsa04664	Fc epsilon RI signaling pathway: FCER1G MS4A2 FCER1A	N-hsa04664-3 4 5	FCER1G MS4A2 FCER1A	1	2207	FCER1G	FCER1G	FCER1G	NA	NA	NA	NA	NA	NA	NA	NA	NA	NA	NA	NA	NA	NA	NA	NA	NA	NA	NA
STLMS	P-hsa04664-3 4 5	0.0035748	0.0277926	0.715605	0.474269	0.723261	-8.13912	no_de	2	NA	0.000104002	-45.3	2.06e-20 (2.74e-29-1.54e-11)	2.06e-20	2.74e-29	1.54e-11	18.9	0.645	1.38e-05	0.00474	0.60311	hsa04664	Fc epsilon RI signaling pathway: FCER1G MS4A2 FCER1A	N-hsa04664-3 4 5	FCER1G MS4A2 FCER1A	1	2206	MS4A2	MS4A2	MS4A2	-3.47955	-0.86501	-2.54442	0.0109762	0.0489397	-2.96945	down	NA	3	23.3771	-0.0805	0.923 (0.886-0.961)	0.923	0.886	0.961	15.2	0.638	9.66e-05	0.0382
STLMS	P-hsa04664-3 4 5	0.0035748	0.0277926	0.715605	0.474269	0.723261	-8.13912	no_de	2	NA	0.000104002	-45.3	2.06e-20 (2.74e-29-1.54e-11)	2.06e-20	2.74e-29	1.54e-11	18.9	0.645	1.38e-05	0.00474	0.60311	hsa04664	Fc epsilon RI signaling pathway: FCER1G MS4A2 FCER1A	N-hsa04664-3 4 5	FCER1G MS4A2 FCER1A	1	2205	FCER1A	FCER1A	FCER1A	-1.50351	-2.39728	-0.954521	0.339867	0.546875	-5.36572	no_de	2	NA	11.0172	-0.0755	0.927 (0.88-0.978)	0.927	0.88	0.978	7.86	0.64	0.00505	0.181
STLMS	P-hsa04664-23	0.0165746	0.331484	0.683155	0.494541	0.739791	-8.16181	no_de	1	NA	0.00446984	-6.44	0.0016 (8.49e-05-0.0302)	0.0016	8.49e-05	0.0302	18.5	0.667	1.73e-05	0.00474	0.342888	hsa04664	Fc epsilon RI signaling pathway: AKT3	N-hsa04664-23	AKT3	1	10000	AKT3	AKT3	AKT3	NA	NA	NA	NA	NA	NA	NA	NA	NA	NA	NA	NA	NA	NA	NA	NA	NA	NA	NA
STLMS	P-hsa04664-23	0.0165746	0.331484	0.683155	0.494541	0.739791	-8.16181	no_de	1	NA	0.00446984	-6.44	0.0016 (8.49e-05-0.0302)	0.0016	8.49e-05	0.0302	18.5	0.667	1.73e-05	0.00474	0.342888	hsa04664	Fc epsilon RI signaling pathway: AKT3	N-hsa04664-29	PIK3R5	1	5296	PIK3R2	NA	NA	0.472825	4.89754	1.85029	0.0643322	0.181805	-5.21329	no_de	4	NA	0.504719	0.357	1.43 (1.04-1.96)	1.43	1.04	1.96	4.89	0.591	0.027	0.316
STLMS	P-hsa04664-23	0.0165746	0.331484	0.683155	0.494541	0.739791	-8.16181	no_de	1	NA	0.00446984	-6.44	0.0016 (8.49e-05-0.0302)	0.0016	8.49e-05	0.0302	18.5	0.667	1.73e-05	0.00474	0.342888	hsa04664	Fc epsilon RI signaling pathway: AKT3	N-hsa04664-29	PIK3R5	1	8503	PIK3R3	NA	NA	1.52463	4.81516	2.99771	0.00273384	0.0167406	-2.44771	up	4	NA	0.566808	-0.0963	0.908 (0.673-1.23)	0.908	0.673	1.23	0.4	0.525	0.53	0.845
STLMS	P-hsa04664-23	0.0165746	0.331484	0.683155	0.494541	0.739791	-8.16181	no_de	1	NA	0.00446984	-6.44	0.0016 (8.49e-05-0.0302)	0.0016	8.49e-05	0.0302	18.5	0.667	1.73e-05	0.00474	0.342888	hsa04664	Fc epsilon RI signaling pathway: AKT3	N-hsa04664-34 15 16 39	SYK MS4A2 FCER1A FCER1G	1	6850	SYK	NA	NA	-0.174624	1.98123	-0.29249	0.769925	0.873732	-6.5283	no_de	4	NA	2.76743	-0.125	0.883 (0.781-0.998)	0.883	0.781	0.998	3.97	0.572	0.0464	0.382
STLMS	P-hsa04664-23	0.0165746	0.331484	0.683155	0.494541	0.739791	-8.16181	no_de	1	NA	0.00446984	-6.44	0.0016 (8.49e-05-0.0302)	0.0016	8.49e-05	0.0302	18.5	0.667	1.73e-05	0.00474	0.342888	hsa04664	Fc epsilon RI signaling pathway: AKT3	N-hsa04664-34 15 16 39	SYK MS4A2 FCER1A FCER1G	1	2206	MS4A2	NA	NA	-3.47955	-0.86501	-2.54442	0.0109762	0.0489397	-2.96945	down	NA	3	23.3771	-0.0805	0.923 (0.886-0.961)	0.923	0.886	0.961	15.2	0.638	9.66e-05	0.0382
STLMS	P-hsa04664-23	0.0165746	0.331484	0.683155	0.494541	0.739791	-8.16181	no_de	1	NA	0.00446984	-6.44	0.0016 (8.49e-05-0.0302)	0.0016	8.49e-05	0.0302	18.5	0.667	1.73e-05	0.00474	0.342888	hsa04664	Fc epsilon RI signaling pathway: AKT3	N-hsa04664-34 15 16 39	SYK MS4A2 FCER1A FCER1G	1	2205	FCER1A	NA	NA	-1.50351	-2.39728	-0.954521	0.339867	0.546875	-5.36572	no_de	2	NA	11.0172	-0.0755	0.927 (0.88-0.978)	0.927	0.88	0.978	7.86	0.64	0.00505	0.181
STLMS	P-hsa04664-23	0.0165746	0.331484	0.683155	0.494541	0.739791	-8.16181	no_de	1	NA	0.00446984	-6.44	0.0016 (8.49e-05-0.0302)	0.0016	8.49e-05	0.0302	18.5	0.667	1.73e-05	0.00474	0.342888	hsa04664	Fc epsilon RI signaling pathway: AKT3	N-hsa04664-31	GAB2	1	9846	GAB2	NA	NA	1.03154	5.22957	2.86387	0.00420272	0.0232797	-2.84902	up	5	NA	1.17631	-0.225	0.799 (0.657-0.97)	0.799	0.657	0.97	5.12	0.575	0.0236	0.299
STLMS	P-hsa04664-23	0.0165746	0.331484	0.683155	0.494541	0.739791	-8.16181	no_de	1	NA	0.00446984	-6.44	0.0016 (8.49e-05-0.0302)	0.0016	8.49e-05	0.0302	18.5	0.667	1.73e-05	0.00474	0.342888	hsa04664	Fc epsilon RI signaling pathway: AKT3	N-hsa04664-17	FYN	1	2534	FYN	NA	NA	0.874414	5.67347	2.74727	0.00603138	0.0308091	-3.18097	up	4	1	1.5621	-0.0189	0.981 (0.815-1.18)	0.981	0.815	1.18	0.04	0.536	0.841	0.956
STLMS	P-hsa04664-25	0.0116196	0.325684	0.385926	0.699568	0.912737	-8.32063	no_de	3	NA	0.00687133	-5.26	0.00521 (0.000449-0.0604)	0.00521	0.000449	0.0604	17.7	0.649	2.61e-05	0.00573	0.525862	hsa04664	Fc epsilon RI signaling pathway: MAPK14	N-hsa04664-25	MAPK14	1	1432	MAPK14	MAPK14	MAPK14	NA	NA	NA	NA	NA	NA	NA	NA	NA	NA	NA	NA	NA	NA	NA	NA	NA	NA	NA
STLMS	P-hsa04664-25	0.0116196	0.325684	0.385926	0.699568	0.912737	-8.32063	no_de	3	NA	0.00687133	-5.26	0.00521 (0.000449-0.0604)	0.00521	0.000449	0.0604	17.7	0.649	2.61e-05	0.00573	0.525862	hsa04664	Fc epsilon RI signaling pathway: MAPK14	N-hsa04664-25	MAPK14	1	5600	MAPK11	MAPK11	NA	-1.94236	4.01083	-4.32881	1.52903e-05	0.000264869	2.55682	down	NA	5	1.23427	-0.0218	0.978 (0.803-1.19)	0.978	0.803	1.19	0.05	0.525	0.828	0.953
STLMS	P-hsa04664-25	0.0116196	0.325684	0.385926	0.699568	0.912737	-8.32063	no_de	3	NA	0.00687133	-5.26	0.00521 (0.000449-0.0604)	0.00521	0.000449	0.0604	17.7	0.649	2.61e-05	0.00573	0.525862	hsa04664	Fc epsilon RI signaling pathway: MAPK14	N-hsa04664-25	MAPK14	1	5603	MAPK13	MAPK13	NA	-1.99994	3.25562	-3.78907	0.000153028	0.00168066	0.425075	down	NA	4	2.30188	-0.023	0.977 (0.849-1.13)	0.977	0.849	1.13	0.1	0.478	0.749	0.931
STLMS	P-hsa04664-25	0.0116196	0.325684	0.385926	0.699568	0.912737	-8.32063	no_de	3	NA	0.00687133	-5.26	0.00521 (0.000449-0.0604)	0.00521	0.000449	0.0604	17.7	0.649	2.61e-05	0.00573	0.525862	hsa04664	Fc epsilon RI signaling pathway: MAPK14	N-hsa04664-25	MAPK14	1	6300	MAPK12	MAPK12	NA	-1.08324	5.83692	-3.34171	0.000838883	0.00649485	-1.38312	down	NA	6	0.626022	0.064	1.07 (0.802-1.42)	1.07	0.802	1.42	0.19	0.512	0.659	0.9
STLMS	P-hsa04664-25	0.0116196	0.325684	0.385926	0.699568	0.912737	-8.32063	no_de	3	NA	0.00687133	-5.26	0.00521 (0.000449-0.0604)	0.00521	0.000449	0.0604	17.7	0.649	2.61e-05	0.00573	0.525862	hsa04664	Fc epsilon RI signaling pathway: MAPK14	N-hsa04664-48	RAC1	1	5880	RAC2	NA	NA	-0.139729	2.8598	-0.210996	0.832899	0.911602	-6.55498	no_de	NA	1	2.89407	-0.157	0.855 (0.75-0.975)	0.855	0.75	0.975	5.48	0.561	0.0192	0.278
STLMS	P-hsa04664-25	0.0116196	0.325684	0.385926	0.699568	0.912737	-8.32063	no_de	3	NA	0.00687133	-5.26	0.00521 (0.000449-0.0604)	0.00521	0.000449	0.0604	17.7	0.649	2.61e-05	0.00573	0.525862	hsa04664	Fc epsilon RI signaling pathway: MAPK14	N-hsa04664-48	RAC1	1	5881	RAC3	NA	NA	-1.1187	0.827724	-1.66741	0.0954966	0.239072	-4.92994	no_de	NA	2	3.39249	0.174	1.19 (1.05-1.35)	1.19	1.05	1.35	7.56	0.598	0.00596	0.195
STLMS	P-hsa04664-25	0.0116196	0.325684	0.385926	0.699568	0.912737	-8.32063	no_de	3	NA	0.00687133	-5.26	0.00521 (0.000449-0.0604)	0.00521	0.000449	0.0604	17.7	0.649	2.61e-05	0.00573	0.525862	hsa04664	Fc epsilon RI signaling pathway: MAPK14	N-hsa04664-29	PIK3R5	1	5296	PIK3R2	NA	NA	0.472825	4.89754	1.85029	0.0643322	0.181805	-5.21329	no_de	4	NA	0.504719	0.357	1.43 (1.04-1.96)	1.43	1.04	1.96	4.89	0.591	0.027	0.316
STLMS	P-hsa04664-25	0.0116196	0.325684	0.385926	0.699568	0.912737	-8.32063	no_de	3	NA	0.00687133	-5.26	0.00521 (0.000449-0.0604)	0.00521	0.000449	0.0604	17.7	0.649	2.61e-05	0.00573	0.525862	hsa04664	Fc epsilon RI signaling pathway: MAPK14	N-hsa04664-29	PIK3R5	1	8503	PIK3R3	NA	NA	1.52463	4.81516	2.99771	0.00273384	0.0167406	-2.44771	up	4	NA	0.566808	-0.0963	0.908 (0.673-1.23)	0.908	0.673	1.23	0.4	0.525	0.53	0.845
STLMS	P-hsa04664-25	0.0116196	0.325684	0.385926	0.699568	0.912737	-8.32063	no_de	3	NA	0.00687133	-5.26	0.00521 (0.000449-0.0604)	0.00521	0.000449	0.0604	17.7	0.649	2.61e-05	0.00573	0.525862	hsa04664	Fc epsilon RI signaling pathway: MAPK14	N-hsa04664-49	VAV3	1	7409	VAV1	NA	NA	0.136508	0.581321	0.221093	0.82503	0.907085	-6.37732	no_de	4	NA	3.62851	-0.114	0.892 (0.797-0.999)	0.892	0.797	0.999	3.92	0.573	0.0476	0.387
STLMS	P-hsa04664-25	0.0116196	0.325684	0.385926	0.699568	0.912737	-8.32063	no_de	3	NA	0.00687133	-5.26	0.00521 (0.000449-0.0604)	0.00521	0.000449	0.0604	17.7	0.649	2.61e-05	0.00573	0.525862	hsa04664	Fc epsilon RI signaling pathway: MAPK14	N-hsa04664-34 15 16 39	SYK MS4A2 FCER1A FCER1G	1	6850	SYK	NA	NA	-0.174624	1.98123	-0.29249	0.769925	0.873732	-6.5283	no_de	4	NA	2.76743	-0.125	0.883 (0.781-0.998)	0.883	0.781	0.998	3.97	0.572	0.0464	0.382
STLMS	P-hsa04664-25	0.0116196	0.325684	0.385926	0.699568	0.912737	-8.32063	no_de	3	NA	0.00687133	-5.26	0.00521 (0.000449-0.0604)	0.00521	0.000449	0.0604	17.7	0.649	2.61e-05	0.00573	0.525862	hsa04664	Fc epsilon RI signaling pathway: MAPK14	N-hsa04664-34 15 16 39	SYK MS4A2 FCER1A FCER1G	1	2206	MS4A2	NA	NA	-3.47955	-0.86501	-2.54442	0.0109762	0.0489397	-2.96945	down	NA	3	23.3771	-0.0805	0.923 (0.886-0.961)	0.923	0.886	0.961	15.2	0.638	9.66e-05	0.0382
STLMS	P-hsa04664-25	0.0116196	0.325684	0.385926	0.699568	0.912737	-8.32063	no_de	3	NA	0.00687133	-5.26	0.00521 (0.000449-0.0604)	0.00521	0.000449	0.0604	17.7	0.649	2.61e-05	0.00573	0.525862	hsa04664	Fc epsilon RI signaling pathway: MAPK14	N-hsa04664-34 15 16 39	SYK MS4A2 FCER1A FCER1G	1	2205	FCER1A	NA	NA	-1.50351	-2.39728	-0.954521	0.339867	0.546875	-5.36572	no_de	2	NA	11.0172	-0.0755	0.927 (0.88-0.978)	0.927	0.88	0.978	7.86	0.64	0.00505	0.181
STLMS	P-hsa04664-25	0.0116196	0.325684	0.385926	0.699568	0.912737	-8.32063	no_de	3	NA	0.00687133	-5.26	0.00521 (0.000449-0.0604)	0.00521	0.000449	0.0604	17.7	0.649	2.61e-05	0.00573	0.525862	hsa04664	Fc epsilon RI signaling pathway: MAPK14	N-hsa04664-31	GAB2	1	9846	GAB2	NA	NA	1.03154	5.22957	2.86387	0.00420272	0.0232797	-2.84902	up	5	NA	1.17631	-0.225	0.799 (0.657-0.97)	0.799	0.657	0.97	5.12	0.575	0.0236	0.299
STLMS	P-hsa04664-25	0.0116196	0.325684	0.385926	0.699568	0.912737	-8.32063	no_de	3	NA	0.00687133	-5.26	0.00521 (0.000449-0.0604)	0.00521	0.000449	0.0604	17.7	0.649	2.61e-05	0.00573	0.525862	hsa04664	Fc epsilon RI signaling pathway: MAPK14	N-hsa04664-17	FYN	1	2534	FYN	NA	NA	0.874414	5.67347	2.74727	0.00603138	0.0308091	-3.18097	up	4	1	1.5621	-0.0189	0.981 (0.815-1.18)	0.981	0.815	1.18	0.04	0.536	0.841	0.956
STLMS	P-hsa04066-45	0.00242024	0.505789	0.230711	0.817549	0.992997	-8.36847	no_de	NA	NA	0.000525412	-17.1	3.66e-08 (2.15e-12-0.000622)	3.66e-08	2.15e-12	0.000622	11.9	0.62	0.00057	0.0481	0.439624	hsa04066	HIF-1 signaling pathway: ALDOA	N-hsa04066-45	ALDOA	1	226	ALDOA	ALDOA	ALDOA	NA	NA	NA	NA	NA	NA	NA	NA	NA	NA	NA	NA	NA	NA	NA	NA	NA	NA	NA
STLMS	P-hsa04066-45	0.00242024	0.505789	0.230711	0.817549	0.992997	-8.36847	no_de	NA	NA	0.000525412	-17.1	3.66e-08 (2.15e-12-0.000622)	3.66e-08	2.15e-12	0.000622	11.9	0.62	0.00057	0.0481	0.439624	hsa04066	HIF-1 signaling pathway: ALDOA	N-hsa04066-10 8 9	HIF1A ARNT CREBBP	1	3091	HIF1A	NA	NA	1.97862	6.62938	4.45441	8.59954e-06	0.000167402	2.83123	up	2	1	1.04113	-0.0625	0.939 (0.762-1.16)	0.939	0.762	1.16	0.34	0.498	0.559	0.858
STLMS	P-hsa04066-45	0.00242024	0.505789	0.230711	0.817549	0.992997	-8.36847	no_de	NA	NA	0.000525412	-17.1	3.66e-08 (2.15e-12-0.000622)	3.66e-08	2.15e-12	0.000622	11.9	0.62	0.00057	0.0481	0.439624	hsa04066	HIF-1 signaling pathway: ALDOA	N-hsa04066-41	CAMK2A	1	815	CAMK2A	NA	NA	1.85468	1.22393	2.96142	0.00307692	0.0183668	-2.27836	up	3	NA	5.43226	-0.0985	0.906 (0.825-0.996)	0.906	0.825	0.996	4.19	0.586	0.0408	0.368
STLMS	P-hsa04066-45	0.00242024	0.505789	0.230711	0.817549	0.992997	-8.36847	no_de	NA	NA	0.000525412	-17.1	3.66e-08 (2.15e-12-0.000622)	3.66e-08	2.15e-12	0.000622	11.9	0.62	0.00057	0.0481	0.439624	hsa04066	HIF-1 signaling pathway: ALDOA	N-hsa04066-41	CAMK2A	1	818	CAMK2G	NA	NA	-1.47965	6.38359	-3.18565	0.00145336	0.0101268	-1.93113	down	NA	6	0.785557	-0.311	0.733 (0.569-0.944)	0.733	0.569	0.944	5.8	0.601	0.0161	0.265
STLMS	P-hsa04066-45	0.00242024	0.505789	0.230711	0.817549	0.992997	-8.36847	no_de	NA	NA	0.000525412	-17.1	3.66e-08 (2.15e-12-0.000622)	3.66e-08	2.15e-12	0.000622	11.9	0.62	0.00057	0.0481	0.439624	hsa04066	HIF-1 signaling pathway: ALDOA	N-hsa04066-67	NFKB1	1	5970	RELA	NA	NA	-0.39998	6.69196	-1.84228	0.0654941	0.18404	-5.33176	no_de	NA	1	0.184895	-0.74	0.477 (0.279-0.816)	0.477	0.279	0.816	7.32	0.582	0.00684	0.202
STLMS	P-hsa04066-45	0.00242024	0.505789	0.230711	0.817549	0.992997	-8.36847	no_de	NA	NA	0.000525412	-17.1	3.66e-08 (2.15e-12-0.000622)	3.66e-08	2.15e-12	0.000622	11.9	0.62	0.00057	0.0481	0.439624	hsa04066	HIF-1 signaling pathway: ALDOA	N-hsa04066-74	STAT3	1	6774	STAT3	NA	NA	0.150557	7.92792	0.400404	0.688876	0.824559	-7.03387	no_de	NA	NA	0.321911	-0.479	0.619 (0.434-0.883)	0.619	0.434	0.883	7.01	0.598	0.0081	0.216
STLMS	P-hsa04066-45	0.00242024	0.505789	0.230711	0.817549	0.992997	-8.36847	no_de	NA	NA	0.000525412	-17.1	3.66e-08 (2.15e-12-0.000622)	3.66e-08	2.15e-12	0.000622	11.9	0.62	0.00057	0.0481	0.439624	hsa04066	HIF-1 signaling pathway: ALDOA	N-hsa04066-2 3 4 7	RBX1 TCEB2 TCEB1 VHL	-1	7428	VHL	NA	NA	0.774986	4.2892	3.9436	8.13887e-05	0.0010159	0.853448	up	4	NA	0.557479	0.42	1.52 (1.09-2.12)	1.52	1.09	2.12	6.15	0.592	0.0131	0.248
STLMS	P-hsa04066-45	0.00242024	0.505789	0.230711	0.817549	0.992997	-8.36847	no_de	NA	NA	0.000525412	-17.1	3.66e-08 (2.15e-12-0.000622)	3.66e-08	2.15e-12	0.000622	11.9	0.62	0.00057	0.0481	0.439624	hsa04066	HIF-1 signaling pathway: ALDOA	N-hsa04066-83	RPS6	1	6194	RPS6	NA	NA	-0.813547	9.90317	-3.03492	0.00241865	0.0151628	-2.63251	down	NA	2	0.694202	0.086	1.09 (0.844-1.41)	1.09	0.844	1.41	0.43	0.557	0.511	0.834
STLMS	P-hsa04066-45	0.00242024	0.505789	0.230711	0.817549	0.992997	-8.36847	no_de	NA	NA	0.000525412	-17.1	3.66e-08 (2.15e-12-0.000622)	3.66e-08	2.15e-12	0.000622	11.9	0.62	0.00057	0.0481	0.439624	hsa04066	HIF-1 signaling pathway: ALDOA	N-hsa04066-73	IL6R	1	3570	IL6R	NA	NA	0.814764	5.25329	1.43562	0.151175	0.324469	-5.89703	no_de	NA	NA	2.02299	-0.187	0.829 (0.714-0.964)	0.829	0.714	0.964	5.94	0.604	0.0148	0.258
STLMS	P-hsa04066-45	0.00242024	0.505789	0.230711	0.817549	0.992997	-8.36847	no_de	NA	NA	0.000525412	-17.1	3.66e-08 (2.15e-12-0.000622)	3.66e-08	2.15e-12	0.000622	11.9	0.62	0.00057	0.0481	0.439624	hsa04066	HIF-1 signaling pathway: ALDOA	N-hsa04066-86	MKNK2	1	8569	MKNK1	NA	NA	-0.328969	5.51204	-1.48068	0.138755	0.306456	-5.82957	no_de	NA	1	0.429793	-0.323	0.724 (0.527-0.996)	0.724	0.527	0.996	3.94	0.587	0.0471	0.385
STLMS	P-hsa04066-45	0.00242024	0.505789	0.230711	0.817549	0.992997	-8.36847	no_de	NA	NA	0.000525412	-17.1	3.66e-08 (2.15e-12-0.000622)	3.66e-08	2.15e-12	0.000622	11.9	0.62	0.00057	0.0481	0.439624	hsa04066	HIF-1 signaling pathway: ALDOA	N-hsa04066-20	MTOR	1	2475	MTOR	NA	NA	-0.487093	6.00476	-2.07935	0.0376367	0.123143	-4.83566	no_de	NA	1	0.36342	0.401	1.49 (1.04-2.14)	1.49	1.04	2.14	4.77	0.592	0.029	0.324
STLMS	P-hsa04066-45	0.00242024	0.505789	0.230711	0.817549	0.992997	-8.36847	no_de	NA	NA	0.000525412	-17.1	3.66e-08 (2.15e-12-0.000622)	3.66e-08	2.15e-12	0.000622	11.9	0.62	0.00057	0.0481	0.439624	hsa04066	HIF-1 signaling pathway: ALDOA	N-hsa04066-69	IFNG	1	3458	IFNG	NA	NA	1.63788	-8.44987	0.604156	0.545768	0.725887	-5.11718	no_de	NA	NA	22.2285	-0.065	0.937 (0.896-0.979)	0.937	0.896	0.979	8.31	0.601	0.00394	0.165
STLMS	P-hsa04066-45	0.00242024	0.505789	0.230711	0.817549	0.992997	-8.36847	no_de	NA	NA	0.000525412	-17.1	3.66e-08 (2.15e-12-0.000622)	3.66e-08	2.15e-12	0.000622	11.9	0.62	0.00057	0.0481	0.439624	hsa04066	HIF-1 signaling pathway: ALDOA	N-hsa04066-72	IL6	1	3569	IL6	NA	NA	-0.930481	1.53217	-0.427689	0.668897	0.810644	-5.92895	no_de	NA	NA	6.61471	-0.108	0.898 (0.823-0.979)	0.898	0.823	0.979	5.9	0.582	0.0151	0.26
STLMS	P-hsa04066-45	0.00242024	0.505789	0.230711	0.817549	0.992997	-8.36847	no_de	NA	NA	0.000525412	-17.1	3.66e-08 (2.15e-12-0.000622)	3.66e-08	2.15e-12	0.000622	11.9	0.62	0.00057	0.0481	0.439624	hsa04066	HIF-1 signaling pathway: ALDOA	N-hsa04066-84	MAPK1	1	5594	MAPK1	NA	NA	0.536046	6.72181	3.05299	0.00227793	0.0144729	-2.41635	up	3	1	0.367177	0.341	1.41 (0.953-2.08)	1.41	0.953	2.08	2.95	0.546	0.086	0.471
STLMS	P-hsa04066-45	0.00242024	0.505789	0.230711	0.817549	0.992997	-8.36847	no_de	NA	NA	0.000525412	-17.1	3.66e-08 (2.15e-12-0.000622)	3.66e-08	2.15e-12	0.000622	11.9	0.62	0.00057	0.0481	0.439624	hsa04066	HIF-1 signaling pathway: ALDOA	N-hsa04066-85	MAP2K1	1	5604	MAP2K1	NA	NA	1.10482	5.80184	4.20975	2.60234e-05	0.000406726	1.81368	up	3	NA	0.397323	0.186	1.2 (0.823-1.76)	1.2	0.823	1.76	0.92	0.52	0.338	0.735
STLMS	P-hsa04066-45	0.00242024	0.505789	0.230711	0.817549	0.992997	-8.36847	no_de	NA	NA	0.000525412	-17.1	3.66e-08 (2.15e-12-0.000622)	3.66e-08	2.15e-12	0.000622	11.9	0.62	0.00057	0.0481	0.439624	hsa04066	HIF-1 signaling pathway: ALDOA	N-hsa04066-17	EGFR	1	2064	ERBB2	NA	NA	-1.11497	5.93631	-3.35271	0.000806307	0.00628588	-1.37632	down	NA	4	1.02022	-0.135	0.874 (0.699-1.09)	0.874	0.699	1.09	1.4	0.56	0.237	0.652
STLMS	P-hsa04066-45	0.00242024	0.505789	0.230711	0.817549	0.992997	-8.36847	no_de	NA	NA	0.000525412	-17.1	3.66e-08 (2.15e-12-0.000622)	3.66e-08	2.15e-12	0.000622	11.9	0.62	0.00057	0.0481	0.439624	hsa04066	HIF-1 signaling pathway: ALDOA	N-hsa04066-18	PIK3R5	1	5296	PIK3R2	NA	NA	0.472825	4.89754	1.85029	0.0643322	0.181805	-5.21329	no_de	4	NA	0.504719	0.357	1.43 (1.04-1.96)	1.43	1.04	1.96	4.89	0.591	0.027	0.316
STLMS	P-hsa04066-45	0.00242024	0.505789	0.230711	0.817549	0.992997	-8.36847	no_de	NA	NA	0.000525412	-17.1	3.66e-08 (2.15e-12-0.000622)	3.66e-08	2.15e-12	0.000622	11.9	0.62	0.00057	0.0481	0.439624	hsa04066	HIF-1 signaling pathway: ALDOA	N-hsa04066-18	PIK3R5	1	8503	PIK3R3	NA	NA	1.52463	4.81516	2.99771	0.00273384	0.0167406	-2.44771	up	4	NA	0.566808	-0.0963	0.908 (0.673-1.23)	0.908	0.673	1.23	0.4	0.525	0.53	0.845
STLMS	P-hsa04066-45	0.00242024	0.505789	0.230711	0.817549	0.992997	-8.36847	no_de	NA	NA	0.000525412	-17.1	3.66e-08 (2.15e-12-0.000622)	3.66e-08	2.15e-12	0.000622	11.9	0.62	0.00057	0.0481	0.439624	hsa04066	HIF-1 signaling pathway: ALDOA	N-hsa04066-12	EGF	1	1950	EGF	NA	NA	5.39511	-1.99558	6.3209	2.8312e-10	3.48047e-08	12.9092	up	1	2	22.0516	0.0019	1 (0.955-1.05)	1	0.955	1.05	0.01	0.46	0.937	0.984
STLMS	P-hsa04066-45	0.00242024	0.505789	0.230711	0.817549	0.992997	-8.36847	no_de	NA	NA	0.000525412	-17.1	3.66e-08 (2.15e-12-0.000622)	3.66e-08	2.15e-12	0.000622	11.9	0.62	0.00057	0.0481	0.439624	hsa04066	HIF-1 signaling pathway: ALDOA	N-hsa04066-12	EGF	1	3630	INS	NA	NA	-2.50346	-8.33944	-0.913087	0.361241	0.56723	-5.00084	no_de	NA	NA	10.0234	0.0638	1.07 (1.01-1.13)	1.07	1.01	1.13	5.17	0.546	0.0229	0.296
STLMS	P-hsa04066-45	0.00242024	0.505789	0.230711	0.817549	0.992997	-8.36847	no_de	NA	NA	0.000525412	-17.1	3.66e-08 (2.15e-12-0.000622)	3.66e-08	2.15e-12	0.000622	11.9	0.62	0.00057	0.0481	0.439624	hsa04066	HIF-1 signaling pathway: ALDOA	N-hsa04066-23	PLCG1	0	5335	PLCG1	NA	NA	0.172049	6.66917	0.714498	0.474953	0.669958	-6.78492	no_de	NA	NA	0.432798	0.943	2.57 (1.75-3.76)	2.57	1.75	3.76	23.5	0.662	1.25e-06	0.00808
STLMS	P-hsa04066-45	0.00242024	0.505789	0.230711	0.817549	0.992997	-8.36847	no_de	NA	NA	0.000525412	-17.1	3.66e-08 (2.15e-12-0.000622)	3.66e-08	2.15e-12	0.000622	11.9	0.62	0.00057	0.0481	0.439624	hsa04066	HIF-1 signaling pathway: ALDOA	N-hsa04066-23	PLCG1	0	5336	PLCG2	NA	NA	-0.196694	3.26765	-0.429528	0.667558	0.809903	-6.53291	no_de	4	1	1.13043	-0.263	0.769 (0.627-0.942)	0.769	0.627	0.942	6.42	0.594	0.0113	0.237
STLMS	P-hsa04066-45	0.00242024	0.505789	0.230711	0.817549	0.992997	-8.36847	no_de	NA	NA	0.000525412	-17.1	3.66e-08 (2.15e-12-0.000622)	3.66e-08	2.15e-12	0.000622	11.9	0.62	0.00057	0.0481	0.439624	hsa04066	HIF-1 signaling pathway: ALDOA	N-hsa04066-24	PRKCA	0	5578	PRKCA	NA	NA	-1.38942	4.83495	-3.31992	0.000907008	0.00691254	-1.37707	down	NA	4	1.50408	0.087	1.09 (0.9-1.32)	1.09	0.9	1.32	0.78	0.568	0.376	0.76
STLMS	P-hsa04066-45	0.00242024	0.505789	0.230711	0.817549	0.992997	-8.36847	no_de	NA	NA	0.000525412	-17.1	3.66e-08 (2.15e-12-0.000622)	3.66e-08	2.15e-12	0.000622	11.9	0.62	0.00057	0.0481	0.439624	hsa04066	HIF-1 signaling pathway: ALDOA	N-hsa04066-24	PRKCA	0	5579	PRKCB	NA	NA	-1.14097	1.69266	-1.63782	0.101524	0.249486	-5.2269	no_de	3	NA	3.93339	-0.113	0.893 (0.802-0.995)	0.893	0.802	0.995	4.21	0.585	0.0403	0.368
ULMS	P-hsa04110-48	0.116496	0.327979	5.2323	1.74401e-07	7.97885e-06	5.31532	up	5	NA	0.00238118	-8.4	0.000226 (3.13e-06-0.0163)	0.000226	3.13e-06	0.0163	14.8	0.635	0.00012	0.0146	0.197736	hsa04110	Cell cycle: RB1*	N-hsa04110-48	RB1*	1	5925	RB1	RB1	RB1	-1.1005	5.10597	-3.81336	0.000138776	0.00161895	0.427508	down	NA	3	1.26001	-0.21	0.811 (0.657-1)	0.811	0.657	1	3.8	0.528	0.0511	0.4
ULMS	P-hsa04110-48	0.116496	0.327979	5.2323	1.74401e-07	7.97885e-06	5.31532	up	5	NA	0.00238118	-8.4	0.000226 (3.13e-06-0.0163)	0.000226	3.13e-06	0.0163	14.8	0.635	0.00012	0.0146	0.197736	hsa04110	Cell cycle: RB1*	N-hsa04110-1	CDKN2A	1	1029	CDKN2A	NA	NA	8.24775	0.068392	8.1712	3.85116e-16	4.50709e-13	25.2066	up	5	NA	7.17555	-0.105	0.9 (0.829-0.978)	0.9	0.829	0.978	6.25	0.577	0.0124	0.243
ULMS	P-hsa04611-34	-0.110609	0.327361	-3.88704	0.000102814	0.00144731	-0.789851	down	1	4	0.00528453	-6.21	0.002 (9.04e-05-0.0443)	0.002	9.04e-05	0.0443	15.5	0.655	8.41e-05	0.0115	0.0450373	hsa04611	Platelet activation: Thromboxane A2*	N-hsa04611-62	TBXAS1	1	6916	TBXAS1	TBXAS1	TBXAS1	NA	NA	NA	NA	NA	NA	NA	NA	NA	NA	NA	NA	NA	NA	NA	NA	NA	NA	NA
ULMS	P-hsa04611-34	-0.110609	0.327361	-3.88704	0.000102814	0.00144731	-0.789851	down	1	4	0.00528453	-6.21	0.002 (9.04e-05-0.0443)	0.002	9.04e-05	0.0443	15.5	0.655	8.41e-05	0.0115	0.0450373	hsa04611	Platelet activation: Thromboxane A2*	N-hsa04611-54	PLA2G4B	1	100137049	PLA2G4B	NA	NA	-2.91022	4.37931	-7.0759	1.69447e-12	4.59046e-10	17.8566	down	NA	5	0.94591	-0.0464	0.955 (0.75-1.21)	0.955	0.75	1.21	0.14	0.551	0.705	0.917
ULMS	P-hsa04611-34	-0.110609	0.327361	-3.88704	0.000102814	0.00144731	-0.789851	down	1	4	0.00528453	-6.21	0.002 (9.04e-05-0.0443)	0.002	9.04e-05	0.0443	15.5	0.655	8.41e-05	0.0115	0.0450373	hsa04611	Platelet activation: Thromboxane A2*	N-hsa04611-54	PLA2G4B	1	5321	PLA2G4A	NA	NA	-2.11539	2.09194	-3.54081	0.000402602	0.00376287	-0.313573	down	NA	2	3.31008	-0.0467	0.954 (0.85-1.07)	0.954	0.85	1.07	0.62	0.502	0.431	0.79
ULMS	P-hsa04611-34	-0.110609	0.327361	-3.88704	0.000102814	0.00144731	-0.789851	down	1	4	0.00528453	-6.21	0.002 (9.04e-05-0.0443)	0.002	9.04e-05	0.0443	15.5	0.655	8.41e-05	0.0115	0.0450373	hsa04611	Platelet activation: Thromboxane A2*	N-hsa04611-54	PLA2G4B	1	8605	PLA2G4C	NA	NA	0.0356257	3.56027	0.067435	0.946238	0.974963	-6.72494	no_de	3	NA	2.06982	-0.172	0.842 (0.725-0.978)	0.842	0.725	0.978	5.08	0.64	0.0242	0.304
ULMS	P-hsa04611-34	-0.110609	0.327361	-3.88704	0.000102814	0.00144731	-0.789851	down	1	4	0.00528453	-6.21	0.002 (9.04e-05-0.0443)	0.002	9.04e-05	0.0443	15.5	0.655	8.41e-05	0.0115	0.0450373	hsa04611	Platelet activation: Thromboxane A2*	N-hsa04611-54	PLA2G4B	1	8681	JMJD7-PLA2G4B	NA	NA	-2.68434	5.15668	-7.66782	2.09626e-14	1.25168e-11	22.0852	down	NA	5	0.634873	-0.0997	0.905 (0.67-1.22)	0.905	0.67	1.22	0.42	0.566	0.516	0.837
ULMS	P-hsa04611-34	-0.110609	0.327361	-3.88704	0.000102814	0.00144731	-0.789851	down	1	4	0.00528453	-6.21	0.002 (9.04e-05-0.0443)	0.002	9.04e-05	0.0443	15.5	0.655	8.41e-05	0.0115	0.0450373	hsa04611	Platelet activation: Thromboxane A2*	N-hsa04611-20	RASGRP1	1	10125	RASGRP1	NA	NA	0.810084	0.150691	1.04683	0.295229	0.495799	-5.43991	no_de	3	NA	3.19165	-0.205	0.815 (0.712-0.933)	0.815	0.712	0.933	8.79	0.594	0.00302	0.149
ULMS	P-hsa04611-34	-0.110609	0.327361	-3.88704	0.000102814	0.00144731	-0.789851	down	1	4	0.00528453	-6.21	0.002 (9.04e-05-0.0443)	0.002	9.04e-05	0.0443	15.5	0.655	8.41e-05	0.0115	0.0450373	hsa04611	Platelet activation: Thromboxane A2*	N-hsa04611-20	RASGRP1	1	10235	RASGRP2	NA	NA	-1.53657	4.44797	-3.21249	0.00132441	0.00968907	-1.59424	down	2	4	2.75345	-0.267	0.766 (0.664-0.882)	0.766	0.664	0.882	13.7	0.64	0.000217	0.0529
ULMS	P-hsa04611-34	-0.110609	0.327361	-3.88704	0.000102814	0.00144731	-0.789851	down	1	4	0.00528453	-6.21	0.002 (9.04e-05-0.0443)	0.002	9.04e-05	0.0443	15.5	0.655	8.41e-05	0.0115	0.0450373	hsa04611	Platelet activation: Thromboxane A2*	N-hsa04611-33	MAPK1	1	5594	MAPK1	NA	NA	0.483081	6.72181	2.56883	0.0102336	0.0466641	-3.69092	up	3	1	0.367177	0.341	1.41 (0.953-2.08)	1.41	0.953	2.08	2.95	0.546	0.086	0.471
ULMS	P-hsa04611-34	-0.110609	0.327361	-3.88704	0.000102814	0.00144731	-0.789851	down	1	4	0.00528453	-6.21	0.002 (9.04e-05-0.0443)	0.002	9.04e-05	0.0443	15.5	0.655	8.41e-05	0.0115	0.0450373	hsa04611	Platelet activation: Thromboxane A2*	N-hsa04611-33	MAPK1	1	5595	MAPK3	NA	NA	-0.740763	6.0052	-3.27959	0.00104685	0.00804957	-1.56445	down	NA	1	0.382369	-0.0438	0.957 (0.663-1.38)	0.957	0.663	1.38	0.05	0.5	0.815	0.95
ULMS	P-hsa04611-34	-0.110609	0.327361	-3.88704	0.000102814	0.00144731	-0.789851	down	1	4	0.00528453	-6.21	0.002 (9.04e-05-0.0443)	0.002	9.04e-05	0.0443	15.5	0.655	8.41e-05	0.0115	0.0450373	hsa04611	Platelet activation: Thromboxane A2*	N-hsa04611-32	MAPK14	1	5600	MAPK11	NA	NA	-2.31576	4.01083	-4.91406	9.21151e-07	2.7005e-05	5.23824	down	NA	5	1.23427	-0.0218	0.978 (0.803-1.19)	0.978	0.803	1.19	0.05	0.525	0.828	0.953
[truncated: 357 more rows]
[truncated: 1 more columns]

## Sheet: S2. TFTEA
Table S2. List of enriched transcription factors in sarcoma according to the method of TFTEA (transcription factor-target enrichment analysis). Information on gene differential expression analysis and survival is added.
[truncated: 222 more rows]

## Sheet: S3. Differential activation
Table S3. Commonly dysregulated circuits across seven sarcoma subtypes after differential acti-vation analysis. Results are expanded to include circuit survival and those genes on each circuit that are of interest either by differential expression or survival.
[truncated: 1,698 more rows]
[truncated: 1 more columns]

[truncated: 1 more sheets: S4 Predicted effect of gene exp]
